# Supplementary material for: ZNF768 links oncogenic RAS to cellular senescence
Source: Nat Commun. 2021 Aug 17;12:4841. doi: 10.1038/s41467-021-24932-w (PMC8370976; doi:10.1038/s41467-021-24932-w)
Supplement: Supplementary file 3 — Supplementary Data 1 [file 41467_2021_24932_MOESM3_ESM.xlsx]

## Sheet: Sheet1
Supplementary Data 1. List of uncharacterized transcriptional regulators potentially phosphorylated in response to growth factor signaling.
					Possible transcriptional regulator (uniprot based research)
accession_num	gene_id	symbol	refseq_id	Phosphorylation affected by mTOR	Active role in transcription (histone modifier or transcriptional regulator)	Unknown relation to growth factor signaling
57770383	65980	BRD9	NP_076413	1	1	1
50513245	10036	CHAF1A	NP_005474	1	1	1
114326455	57680	CHD8	NP_065971	1	1	1
7656879	27125	AFF4	NP_055238	1	1	1
4827071	7555	CNBP	NP_003409	1	1	1
25453472	1936	EEF1D	NP_001951	1	1	1
5729812	8178	ELL	NP_006523	1	1	1
18093112	51575	ESF1	NP_057733	1	1	1
156104891	2962	GTF2F1	NP_002087	1	1	1
109809739	51574	LARP7	NP_056269	1	1	1
5032007	5813	PURA	NP_005850	1	1	1
56699409	27316	RBMX	NP_002130	1	1	1
11034845	58490	RPRD1B	NP_067038	1	1	1
38788333	51773	RSF1	NP_057662	1	1	1
4506891	6418	SET	NP_003002	1	1	1
19923784	10923	SUB1	NP_006704	1	1	1
4507447	7023	TFAP4	NP_003214	1	1	1
157694497	65986	ZBTB10	NP_076418	1	1	1
146198654	79724	ZNF768	NP_078947	1	1	1
40068462	57492	ARID1B	NP_787059	1	1	0
4503351	1786	DNMT1	NP_001370	1	1	0
24234750	3609	ILF3	NP_036350	1	1	0
5032179	10155	TRIM28	NP_005753	1	1	0
7662238	22985	ACIN1	NP_055792	1	1	0
4502353	571	BACH1	NP_001177	1	1	0
109148533	9857	CEP350	NP_055625	1	1	0
7657387	4849	CNOT3	NP_055331	1	1	0
10835010	1500	CTNND1	NP_001322	1	1	0
7661950	9646	CTR9	NP_055448	1	1	0
94538370	27000	DNAJC2	NP_055192	1	1	0
82546824	221937	FOXK1	NP_001032242	1	1	0
116284376	3066	HDAC2	NP_001518	1	1	0
14110414	3184	HNRNPD	NP_002129	1	1	0
4758616	3725	JUN	NP_002219	1	1	0
16306580	22992	KDM2A	NP_036440	1	1	0
110349740	84232	MAF1	NP_115648	1	1	0
28559039	5469	MED1	NP_004765	1	1	0
24308261	57708	MIER1	NP_065999	1	1	0
71774083	4609	MYC	NP_002458	1	1	0
100816397	23522	MYST4	NP_036462	1	1	0
10835063	4869	NPM1	NP_002511	1	1	0
21735596	27250	PDCD4	NP_055271	1	1	0
16945970	11168	PSIP1	NP_066967	1	1	0
116063558	54790	TET2	NP_060098	1	1	0
151301096	96764	TGS1	NP_079107	1	1	0
28077091	6935	ZEB1	NP_110378	1	1	0
134133288	55628	ZNF407	NP_060227	1	1	0
14150141	84306	PDCD2L	NP_115722	1	0	nd
21264369	4928	NUP98	NP_624357	1	0	nd
149363685	23379	KIAA0947	NP_056140	1	0	nd
51988900	2073	ERCC5	NP_000114	1	0	nd
19923416	22894	DIS3	NP_055768	1	0	nd
26667180	817	CAMK2D	NP_001212	1	0	nd
145309300	8621	CDK13	NP_112557	1	0	nd
14043024	9531	BAG3	NP_004272	1	0	nd
38569421	47	ACLY	NP_001087	1	0	nd
40807504	60312	AFAP1	NP_940997	1	0	nd
4502015	8165	AKAP1	NP_003479	1	0	nd
21493022	9590	AKAP12	NP_005091	1	0	nd
21493031	11214	AKAP13	NP_658913	1	0	nd
5031579	10270	AKAP8	NP_005849	1	0	nd
148806884	84335	AKT1S1	NP_001092103	1	0	nd
32967599	288	ANK3	NP_001140	1	0	nd
38683807	26057	ANKRD17	NP_115593	1	0	nd
140161500	23294	ANKS1A	NP_056060	1	0	nd
31543983	84364	ARFGAP2	NP_115765	1	0	nd
50345879	57584	ARHGAP21	NP_065875	1	0	nd
7662086	9826	ARHGEF11	NP_055599	1	0	nd
27903825	84971	ATG4D	NP_116274	1	0	nd
40316839	286410	ATP11C	NP_775965	1	0	nd
149158690	7916	BAT2	NP_542417	1	0	nd
15193488	27113	BBC3	NP_055232	1	0	nd
45243501	23786	BCL2L13	NP_056182	1	0	nd
87299628	259282	BOD1L	NP_683692	1	0	nd
13128992	79002	C19orf43	NP_076943	1	0	nd
38201704	55684	C9orf86	NP_078994	1	0	nd
18105007	790	CAD	NP_004332	1	0	nd
50897852	55704	CCDC88A	NP_060554	1	0	nd
4506751	6249	CLIP1	NP_002947	1	0	nd
4758024	8161	COIL	NP_004636	1	0	nd
4758148	1676	DFFA	NP_004392	1	0	nd
4503337	1736	DKC1	NP_001354	1	0	nd
54112429	85440	DOCK7	NP_212132	1	0	nd
116534898	1829	DSG2	NP_001934	1	0	nd
148222882	644820	EEF1B4	NP_001083345	1	0	nd
9558749	29904	EEF2K	NP_037434	1	0	nd
33239445	8662	EIF3B	NP_003742	1	0	nd
4758258	1978	EIF4EBP1	NP_004086	1	0	nd
4758260	1979	EIF4EBP2	NP_004087	1	0	nd
42716289	2035	EPB41	NP_976218	1	0	nd
55770895	55914	ERBB2IP	NP_001006600	1	0	nd
9506689	54512	EXOSC4	NP_061910	1	0	nd
49472830	116224	FAM122A	NP_612206	1	0	nd
54124343	387680	FAM21A	NP_001005751	1	0	nd
7706139	51307	FAM53C	NP_057689	1	0	nd
40254978	81608	FIP1L1	NP_112179	1	0	nd
150010552	23307	FKBP15	NP_056073	1	0	nd
92087055	64599	GIGYF1	NP_072096	1	0	nd
42476299	26058	GIGYF2	NP_056390	1	0	nd
38788319	2794	GNL1	NP_005266	1	0	nd
18201905	2821	GPI	NP_000166	1	0	nd
34594664	26086	GPSM1	NP_056412	1	0	nd
92110010	57655	GRAMD1A	NP_065946	1	0	nd
41281583	23262	HISPPD1	NP_056031	1	0	nd
57863304	25998	IBTK	NP_056340	1	0	nd
102467242	3619	INCENP	NP_064623	1	0	nd
21361905	83700	JAM3	NP_116190	1	0	nd
61742808	283638	KIAA0284	NP_055820	1	0	nd
29789060	9847	KIAA0528	NP_055617	1	0	nd
116686122	24137	KIF4A	NP_036442	1	0	nd
112380628	3916	LAMP1	NP_005552	1	0	nd
61102725	23367	LARP1	NP_291029	1	0	nd
7705373	51474	LIMA1	NP_057441	1	0	nd
169218320	731605	LOC731605	XP_001732863	1	0	nd
154091020	57631	LRCH2	NP_065922	1	0	nd
7305525	29967	LRP12	NP_038465	1	0	nd
153945728	4131	MAP1B	NP_005900	1	0	nd
78042577	55700	MAP7D1	NP_060537	1	0	nd
8400715	4137	MAPT	NP_058525	1	0	nd
7427519	4175	MCM6	NP_005906	1	0	nd
4504191	2956	MSH6	NP_000170	1	0	nd
33356170	4650	MYO9B	NP_004136	1	0	nd
37655183	10397	NDRG1	NP_006087	1	0	nd
14165266	57446	NDRG3	NP_114402	1	0	nd
148839339	91624	NEXN	NP_653174	1	0	nd
6631100	4820	NKTR	NP_005376	1	0	nd
148235600	8715	NOL4	NP_003778	1	0	nd
55769587	8602	NOP14	NP_003694	1	0	nd
8922665	55229	PANK4	NP_060686	1	0	nd
22749427	219988	PATL1	NP_689929	1	0	nd
5453854	5093	PCBP1	NP_006187	1	0	nd
14141166	5094	PCBP2	NP_114366	1	0	nd
4505809	5298	PI4KB	NP_002642	1	0	nd
118150654	55857	PLK1S1	NP_060944	1	0	nd
29837655	84271	POLDIP3	NP_115687	1	0	nd
40807447	5546	PRCC	NP_005964	1	0	nd
4506133	5636	PRPSAP2	NP_002758	1	0	nd
4506345	5829	PXN	NP_002850	1	0	nd
4506409	8498	RANBP3	NP_003615	1	0	nd
14249678	84991	RBM17	NP_116294	1	0	nd
20149695	80346	REEP4	NP_079508	1	0	nd
39812394	85021	REPS1	NP_114128	1	0	nd
56676335	55183	RIF1	NP_060621	1	0	nd
8922905	55781	RIOK2	NP_060813	1	0	nd
38455391	10535	RNASEH2A	NP_006388	1	0	nd
46397375	55182	RNF220	NP_060620	1	0	nd
4506737	6198	RPS6KB1	NP_003152	1	0	nd
24431935	57142	RTN4	NP_065393	1	0	nd
124378039	9919	SEC16A	NP_055681	1	0	nd
4759100	9295	SFRS11	NP_004759	1	0	nd
154146193	25957	SFRS18	NP_116259	1	0	nd
117676384	9169	SFRS2IP	NP_004710	1	0	nd
72534660	6432	SFRS7	NP_001026854	1	0	nd
23111062	6433	SFRS8	NP_004583	1	0	nd
38569460	23235	SIK2	NP_056006	1	0	nd
71143119	23094	SIPA1L3	NP_055888	1	0	nd
40217823	26050	SLITRK5	NP_056382	1	0	nd
40217847	23020	SNRNP200	NP_054733	1	0	nd
118344454	9552	SPAG7	NP_004881	1	0	nd
47419936	6732	SRPK1	NP_003128	1	0	nd
42542379	10250	SRRM1	NP_005830	1	0	nd
118572613	23524	SRRM2	NP_057417	1	0	nd
124028529	8189	SYMPK	NP_004810	1	0	nd
114688046	9882	TBC1D4	NP_055647	1	0	nd
57164977	6949	TCOF1	NP_001008656	1	0	nd
42518065	9414	TJP2	NP_963923	1	0	nd
110556636	85456	TNKS1BP1	NP_203754	1	0	nd
4507621	7136	TNNI2	NP_003273	1	0	nd
19913408	7155	TOP2B	NP_001059	1	0	nd
39753957	26092	TOR1AIP1	NP_056417	1	0	nd
4507645	7167	TPI1	NP_000356	1	0	nd
9558733	29896	TRA2A	NP_037425	1	0	nd
82659109	23352	UBR4	NP_065816	1	0	nd
149944496	26043	UBXN7	NP_056377	1	0	nd
149192845	23358	USP24	NP_056121	1	0	nd
21361116	1462	VCAN	NP_004376	1	0	nd
148612809	65125	WNK1	NP_061852	1	0	nd
38505213	64848	YTHDC2	NP_073739	1	0	nd
116008442	23091	ZC3H13	NP_055885	1	0	nd
118150660	55854	ZC3H15	NP_060941	1	0	nd
15812178	678	ZFP36L2	NP_008818	1	0	nd
6552337	9372	ZFYVE9	NP_015562	1	0	nd
				182	47	19
