# Supplementary material for: ZNF768 links oncogenic RAS to cellular senescence
Source: Nat Commun. 2021 Aug 17;12:4841. doi: 10.1038/s41467-021-24932-w (PMC8370976; doi:10.1038/s41467-021-24932-w)
Supplement: Supplementary file 4 — Supplementary Data 2 [file 41467_2021_24932_MOESM4_ESM.xlsx]

## Sheet: Annotation
Supplementary Data 2. GO and metascape analysis of the genes differentially expressed in 6 different cell lines using the iLincs database
Input ID	Gene ID	Type	Tax ID	Homologene Gene ID	Homologene Gene Tax ID	Gene Symbol	Description	Biological Process (GO)	Kinase Class (UniProt)	Protein Function (Protein Atlas)	Subcellular Location (Protein Atlas)	Drug (DrugBank)	Canonical Pathways	Hallmark Gene Sets	R-HSA-1640170 Cell Cycle	GO:0007346 regulation of mitotic cell cyc	GO:0051301 cell division	R-HSA-3700989 Transcriptional Regulation by	M145 PID P53 DOWNSTREAM PATHWAY	GO:0010638 positive regulation of organel	R-HSA-3108232 SUMO E3 ligases SUMOylate targ	GO:0006091 generation of precursor metabo	GO:0062012 regulation of small molecule m	GO:0071900 regulation of protein serine/t	hsa04115 p53 signaling pathway	CORUM:5544 CDC2-PCNA-CCNB1-GADD45A comple	GO:0045862 positive regulation of proteol	R-HSA-8953897 Cellular responses to external	hsa05200 Pathways in cancer	GO:0006281 DNA repair	GO:0031400 negative regulation of protein	R-HSA-156711 Polo-like kinase mediated even	hsa05161 Hepatitis B	M127 PID ERBB1 RECEPTOR PROXIMAL PA
RELB	5971	symbol	H. sapiens	5971	H. sapiens	RELB	RELB proto-oncogene, NF-kB subunit	GO:0045063 T-helper 1 cell differentiation;GO:0042093 T-helper cell differentiation;GO:0002294 CD4-positive, alpha-beta T cell differentiation involved in immune response		Transcription factors/Immunoglobulin fold	Cytosol;Nucleoplasm(Approved)		(M54)PID IL12 2PATHWAY	(M5890)HALLMARK TNFA SIGNALING VIA NFKB	0	0	0	0	0	0	0	0	0	0	0	0	0	0	0	0	0	0	1	0
ICAM1	3383	symbol	H. sapiens	3383	H. sapiens	ICAM1	intercellular adhesion molecule 1	GO:0097368 establishment of Sertoli cell barrier;GO:0046813 receptor-mediated virion attachment to host cell;GO:0045907 positive regulation of vasoconstriction		CD markers	Cytosol;Plasma membrane(Uncertain)	Natalizumab (Virus receptor activity);Hyaluronic acid (Virus receptor activity)	(M169)PID INTEGRIN2 PATHWAY; (M159)PID AMB2 NEUTROPHILS PATHWAY; (M99)PID TXA2PATHWAY	(M5941)HALLMARK UV RESPONSE UP; (M5932)HALLMARK INFLAMMATORY RESPONSE; (M5915)HALLMARK APICAL JUNCTION	0	0	0	0	0	1	0	0	0	1	0	0	1	0	0	0	0	0	1	0
GADD45A	1647	symbol	H. sapiens	1647	H. sapiens	GADD45A	growth arrest and DNA damage inducible alpha	GO:0006977 DNA damage response, signal transduction by p53 class mediator resulting in cell cycle arrest;GO:0072431 signal transduction involved in mitotic G1 DNA damage checkpoint;GO:0000185 activation of MAPKKK activity			Nuclear speckles(Supported)		(M20)PID P38 MKK3 6PATHWAY; (M242)PID AURORA A PATHWAY; (M12012)ST P38 MAPK PATHWAY	(M5902)HALLMARK APOPTOSIS; (M5905)HALLMARK ADIPOGENESIS; (M5930)HALLMARK EPITHELIAL MESENCHYMAL TRANSITION	0	1	1	1	1	0	1	0	0	1	1	1	1	0	0	1	1	1	0	0
DDX10	1662	symbol	H. sapiens	1662	H. sapiens	DDX10	DEAD-box helicase 10	GO:0097065 anterior head development;GO:0006364 rRNA processing;GO:0016072 rRNA metabolic process		Enzymes/ENZYME proteins/Hydrolases	Nucleoli(Approved)			(M5922)HALLMARK UNFOLDED PROTEIN RESPONSE	0	0	0	0	0	0	0	0	0	0	0	0	0	0	0	0	0	0	0	0
SERPINE1	5054	symbol	H. sapiens	5054	H. sapiens	SERPINE1	serpin family E member 1	GO:0061044 negative regulation of vascular wound healing;GO:0035491 positive regulation of leukotriene production involved in inflammatory response;GO:1901331 positive regulation of odontoblast differentiation			Cytosol(Approved)	Alteplase (Serine-type endopeptidase inhibitor activity);Urokinase (Serine-type endopeptidase inhibitor activity);Reteplase (Serine-type endopeptidase inhibitor activity);Anistreplase (Serine-type endopeptidase inhibitor activity);Tenecteplase (Serine-type endopeptidase inhibitor activity);Drotrecogin alfa (Serine-type endopeptidase inhibitor activity);Troglitazone (Serine-type endopeptidase inhi…	(M44)PID HIF2PATHWAY; (M174)PID UPA UPAR PATHWAY; (M255)PID HIF1 TFPATHWAY	(M5896)HALLMARK TGF BETA SIGNALING; (M5946)HALLMARK COAGULATION; (M5942)HALLMARK UV RESPONSE DN	0	0	0	0	1	0	0	0	0	0	1	1	1	0	0	0	0	0	0	1
PRKAG2	51422	symbol	H. sapiens	51422	H. sapiens	PRKAG2	protein kinase AMP-activated non-catalytic subunit gamma 2	GO:0006853 carnitine shuttle;GO:0006110 regulation of glycolytic process;GO:1902001 fatty acid transmembrane transport			Nucleoplasm(Approved)				0	1	0	1	0	0	0	1	1	1	1	1	0	1	0	0	1	1	0	1
SMAD3	4088	symbol	H. sapiens	4088	H. sapiens	SMAD3	SMAD family member 3	GO:0019049 evasion or tolerance of host defenses by virus;GO:0097296 activation of cysteine-type endopeptidase activity involved in apoptotic signaling pathway;GO:0044415 evasion or tolerance of host defenses		Transcription factors	Cytosol;Nucleoplasm(Enhanced)		(M228)PID SMAD2 3PATHWAY; (M286)PID TGFBR PATHWAY; (M254)PID MYC REPRESS PATHWAY	(M5896)HALLMARK TGF BETA SIGNALING; (M5942)HALLMARK UV RESPONSE DN; (M5890)HALLMARK TNFA SIGNALING VIA NFKB	0	1	0	0	0	1	0	0	0	0	0	1	1	0	1	0	0	1	1	0
CTSL	1514	symbol	H. sapiens	1514	H. sapiens	CTSL	cathepsin L	GO:0071888 macrophage apoptotic process;GO:0002224 toll-like receptor signaling pathway;GO:0045616 regulation of keratinocyte differentiation		Enzymes/{ENZYME proteins/Hydrolases,Peptidases/Cysteine-type peptidases}		Cysteinesulfonic Acid (Serpin family protein binding);BIPHENYL-4-YL-ACETALDEHYDE (Serpin family protein binding)	(M3468)NABA ECM REGULATORS; (M5885)NABA MATRISOME ASSOCIATED; (M5889)NABA MATRISOME	(M5921)HALLMARK COMPLEMENT	0	1	0	0	0	0	0	0	0	0	0	0	0	0	0	0	0	0	0	0
INPP4B	8821	symbol	H. sapiens	8821	H. sapiens	INPP4B	inositol polyphosphate-4-phosphatase type II B	GO:0036092 phosphatidylinositol-3-phosphate biosynthetic process;GO:0006661 phosphatidylinositol biosynthetic process;GO:0043647 inositol phosphate metabolic process		Enzymes/ENZYME proteins/Hydrolases	Centrosome(Approved)			(M5908)HALLMARK ANDROGEN RESPONSE; (M5942)HALLMARK UV RESPONSE DN	0	0	0	0	0	0	0	1	0	0	0	0	0	0	0	0	0	0	0	0
VAPB	9217	symbol	H. sapiens	9217	H. sapiens	VAPB	VAMP associated protein B and C	GO:0045070 positive regulation of viral genome replication;GO:0019048 modulation by virus of host morphology or physiology;GO:1903902 positive regulation of viral life cycle		Transporters	Endoplasmic reticulum(Enhanced)				0	0	0	0	0	0	0	0	0	0	0	0	0	0	0	0	0	0	0	0
DRAP1	10589	symbol	H. sapiens	10589	H. sapiens	DRAP1	DR1 associated protein 1	GO:0000122 negative regulation of transcription by RNA polymerase II;GO:0045892 negative regulation of transcription, DNA-templated;GO:1903507 negative regulation of nucleic acid-templated transcription			Cytosol(Approved)				0	0	0	0	0	0	0	0	0	0	0	0	0	0	0	0	0	0	0	0
RPP38	10557	symbol	H. sapiens	10557	H. sapiens	RPP38	ribonuclease P/MRP subunit p38	GO:0001682 tRNA 5'-leader removal;GO:0099116 tRNA 5'-end processing;GO:0034471 ncRNA 5'-end processing		Enzymes/ENZYME proteins/Hydrolases;Ribosomal proteins	Nucleoli(Supported)				0	0	0	0	0	0	0	0	0	0	0	0	0	0	0	0	0	0	0	0
TIMP2	7077	symbol	H. sapiens	7077	H. sapiens	TIMP2	TIMP metallopeptidase inhibitor 2	GO:0032487 regulation of Rap protein signal transduction;GO:0051045 negative regulation of membrane protein ectodomain proteolysis;GO:1905049 negative regulation of metallopeptidase activity					(M3468)NABA ECM REGULATORS; (M5885)NABA MATRISOME ASSOCIATED; (M5889)NABA MATRISOME	(M5902)HALLMARK APOPTOSIS; (M5921)HALLMARK COMPLEMENT	0	1	0	0	0	0	0	0	0	1	0	0	1	0	0	0	0	0	0	0
STAT1	6772	symbol	H. sapiens	6772	H. sapiens	STAT1	signal transducer and activator of transcription 1	GO:0072308 negative regulation of metanephric nephron tubule epithelial cell differentiation;GO:0003340 negative regulation of mesenchymal to epithelial transition involved in metanephros morphogenesis;GO:0072183 negative regulation of nephron tubule epithelial cell differentiation		Transcription factors/Immunoglobulin fold	Cytosol;Nucleoplasm(Enhanced)		(M19336)ST TYPE I INTERFERON PATHWAY; (M4170)ST INTERFERON GAMMA PATHWAY; (M36)PID IL27 PATHWAY	(M5897)HALLMARK IL6 JAK STAT3 SIGNALING; (M5950)HALLMARK ALLOGRAFT REJECTION; (M5913)HALLMARK INTERFERON GAMMA RESPONSE	0	0	0	0	0	0	0	0	0	0	0	0	1	0	1	0	0	0	1	1
TPM1	7168	symbol	H. sapiens	7168	H. sapiens	TPM1	tropomyosin 1	GO:0003065 positive regulation of heart rate by epinephrine;GO:0001996 positive regulation of heart rate by epinephrine-norepinephrine;GO:0003321 positive regulation of blood pressure by epinephrine-norepinephrine			Actin filaments;Cytosol(Approved)			(M5930)HALLMARK EPITHELIAL MESENCHYMAL TRANSITION	0	0	0	0	0	1	0	0	0	0	0	1	1	0	0	0	0	0	0	0
AMDHD2	51005	symbol	H. sapiens	51005	H. sapiens	AMDHD2	amidohydrolase domain containing 2	GO:0006046 N-acetylglucosamine catabolic process;GO:0019262 N-acetylneuraminate catabolic process;GO:0006048 UDP-N-acetylglucosamine biosynthetic process		Enzymes/ENZYME proteins/Hydrolases	Cytosol;Nucleoli(Approved)				0	0	0	0	0	0	0	1	0	0	0	0	0	0	0	0	0	0	0	0
ALAS1	211	symbol	H. sapiens	211	H. sapiens	ALAS1	5'-aminolevulinate synthase 1	GO:0006782 protoporphyrinogen IX biosynthetic process;GO:0046501 protoporphyrinogen IX metabolic process;GO:0006783 heme biosynthetic process		Enzymes/ENZYME proteins/Transferases	Mitochondria(Enhanced)Nucleoplasm(Supported)	Pyridoxal Phosphate (Pyridoxal phosphate binding);Pyridoxal Phosphate (Pyridoxal phosphate binding);Glycine (Pyridoxal phosphate binding)	(M106)PID HNF3B PATHWAY	(M5941)HALLMARK UV RESPONSE UP; (M5934)HALLMARK XENOBIOTIC METABOLISM; (M5936)HALLMARK OXIDATIVE PHOSPHORYLATION	0	0	0	0	0	0	0	1	1	0	0	0	0	0	0	0	0	0	0	0
BID	637	symbol	H. sapiens	637	H. sapiens	BID	BH3 interacting domain death agonist	GO:1900740 positive regulation of protein insertion into mitochondrial membrane involved in apoptotic signaling pathway;GO:1900739 regulation of protein insertion into mitochondrial membrane involved in apoptotic signaling pathway;GO:1901030 positive regulation of mitochondrial outer membrane permeabilization involved in apoptotic signaling pathway			Cytosol(Supported)		(M13096)SA PROGRAMMED CELL DEATH; (M84)PID ATM PATHWAY; (M197)PID HIV NEF PATHWAY	(M5941)HALLMARK UV RESPONSE UP; (M5902)HALLMARK APOPTOSIS	0	1	0	1	1	1	0	1	0	0	1	1	1	0	1	1	0	0	0	0
SLC2A6	11182	symbol	H. sapiens	11182	H. sapiens	SLC2A6	solute carrier family 2 member 6	GO:0006110 regulation of glycolytic process;GO:0015755 fructose transmembrane transport;GO:0070837 dehydroascorbic acid transport		Transporters/Electrochemical Potential-driven transporters				(M5890)HALLMARK TNFA SIGNALING VIA NFKB	0	0	0	0	0	0	0	1	1	0	0	0	0	0	0	0	0	0	0	0
UBE2L6	9246	symbol	H. sapiens	9246	H. sapiens	UBE2L6	ubiquitin conjugating enzyme E2 L6	GO:0032020 ISG15-protein conjugation;GO:0032480 negative regulation of type I interferon production;GO:0019985 translesion synthesis		Enzymes/ENZYME proteins/Transferases	Cytosol(Approved)			(M5911)HALLMARK INTERFERON ALPHA RESPONSE; (M5935)HALLMARK FATTY ACID METABOLISM; (M5913)HALLMARK INTERFERON GAMMA RESPONSE	0	1	0	1	0	0	0	0	0	0	0	0	0	0	0	1	0	0	0	0
GFPT1	2673	symbol	H. sapiens	2673	H. sapiens	GFPT1	glutamine--fructose-6-phosphate transaminase 1	GO:0006048 UDP-N-acetylglucosamine biosynthetic process;GO:0006541 glutamine metabolic process;GO:0036498 IRE1-mediated unfolded protein response		Enzymes/ENZYME proteins/Transferases	Nucleoli;Nucleus(Approved)			(M5937)HALLMARK GLYCOLYSIS	0	0	0	0	0	0	0	1	0	0	1	0	0	0	0	0	0	0	0	0
P4HA2	8974	symbol	H. sapiens	8974	H. sapiens	P4HA2	prolyl 4-hydroxylase subunit alpha 2	GO:0018401 peptidyl-proline hydroxylation to 4-hydroxy-L-proline;GO:0019471 4-hydroxyproline metabolic process;GO:0019511 peptidyl-proline hydroxylation		Enzymes/ENZYME proteins/Oxidoreductases	Endoplasmic reticulum(Enhanced)Vesicles(Supported)	Succinic acid (Procollagen-proline 4-dioxygenase activity);L-Proline (Procollagen-proline 4-dioxygenase activity)	(M3468)NABA ECM REGULATORS; (M5885)NABA MATRISOME ASSOCIATED; (M5889)NABA MATRISOME	(M5937)HALLMARK GLYCOLYSIS; (M5945)HALLMARK HEME METABOLISM; (M5891)HALLMARK HYPOXIA	0	0	0	0	0	0	0	1	0	0	1	0	0	0	0	0	0	0	0	0
NUCB2	4925	symbol	H. sapiens	4925	H. sapiens	NUCB2	nucleobindin 2	GO:0032099 negative regulation of appetite;GO:0032096 negative regulation of response to food;GO:0032108 negative regulation of response to nutrient levels			Golgi apparatus(Enhanced)				0	0	0	0	0	0	0	0	0	0	0	0	0	0	0	0	0	0	0	0
MBNL2	10150	symbol	H. sapiens	10150	H. sapiens	MBNL2	muscleblind like splicing regulator 2	GO:0000381 regulation of alternative mRNA splicing, via spliceosome;GO:0000380 alternative mRNA splicing, via spliceosome;GO:0048024 regulation of mRNA splicing, via spliceosome			Nucleoplasm(Supported)				0	0	0	0	0	0	0	0	0	0	0	0	0	0	0	0	0	0	0	0
HERPUD1	9709	symbol	H. sapiens	9709	H. sapiens	HERPUD1	homocysteine inducible ER protein with ubiquitin like domain 1	GO:1903071 positive regulation of ER-associated ubiquitin-dependent protein catabolic process;GO:1903069 regulation of ER-associated ubiquitin-dependent protein catabolic process;GO:1904294 positive regulation of ERAD pathway			Cytosol;Plasma membrane(Uncertain)			(M5922)HALLMARK UNFOLDED PROTEIN RESPONSE	0	1	1	0	0	0	0	0	0	0	0	0	1	0	0	0	0	0	0	0
PLSCR1	5359	symbol	H. sapiens	5359	H. sapiens	PLSCR1	phospholipid scramblase 1	GO:0060368 regulation of Fc receptor mediated stimulatory signaling pathway;GO:2000373 positive regulation of DNA topoisomerase (ATP-hydrolyzing) activity;GO:0006659 phosphatidylserine biosynthetic process		Transporters	Nucleus;Plasma membrane(Supported)Golgi apparatus(Approved)			(M5892)HALLMARK CHOLESTEROL HOMEOSTASIS; (M5911)HALLMARK INTERFERON ALPHA RESPONSE; (M5947)HALLMARK IL2 STAT5 SIGNALING	0	0	0	0	0	0	0	1	0	0	0	0	1	0	0	0	0	0	0	0
AARS	16	gene_synonym	H. sapiens	16	H. sapiens	AARS1	alanyl-tRNA synthetase 1	GO:0140018 regulation of cytoplasmic translational fidelity;GO:0006419 alanyl-tRNA aminoacylation;GO:0021680 cerebellar Purkinje cell layer development		Enzymes/ENZYME proteins/Ligase	Cytosol(Enhanced)	L-Alanine (Trna binding)		(M5950)HALLMARK ALLOGRAFT REJECTION	0	0	0	0	0	0	0	0	0	0	0	0	0	0	0	0	0	0	0	0
APBB2	323	symbol	H. sapiens	323	H. sapiens	APBB2	amyloid beta precursor protein binding family B member 2	GO:0007411 axon guidance;GO:0097485 neuron projection guidance;GO:0007409 axonogenesis			Mitochondria(Approved)			(M5942)HALLMARK UV RESPONSE DN	0	1	0	0	0	0	0	0	0	0	0	1	1	0	1	0	0	0	0	0
HS2ST1	9653	symbol	H. sapiens	9653	H. sapiens	HS2ST1	heparan sulfate 2-O-sulfotransferase 1	GO:0015015 heparan sulfate proteoglycan biosynthetic process, enzymatic modification;GO:0015014 heparan sulfate proteoglycan biosynthetic process, polysaccharide chain biosynthetic process;GO:0015012 heparan sulfate proteoglycan biosynthetic process			Mitochondria(Approved)			(M5937)HALLMARK GLYCOLYSIS	0	0	0	0	0	0	0	1	0	0	0	0	0	0	0	0	0	0	0	0
TJP1	7082	symbol	H. sapiens	7082	H. sapiens	TJP1	tight junction protein 1	GO:1901350 cell-cell signaling involved in cell-cell junction organization;GO:0090557 establishment of endothelial intestinal barrier;GO:2000810 regulation of bicellular tight junction assembly			Cell Junctions(Enhanced)		(M193)PID NEPHRIN NEPH1 PATHWAY; (M156)PID ECADHERIN NASCENT AJ PATHWAY	(M5896)HALLMARK TGF BETA SIGNALING; (M5942)HALLMARK UV RESPONSE DN; (M5915)HALLMARK APICAL JUNCTION	0	0	0	0	0	0	0	0	0	0	0	0	0	0	0	0	0	0	0	1
SRC	6714	symbol	H. sapiens	6714	H. sapiens	SRC	SRC proto-oncogene, non-receptor tyrosine kinase	GO:2000386 positive regulation of ovarian follicle development;GO:0086098 angiotensin-activated signaling pathway involved in heart process;GO:0001545 primary ovarian follicle growth	Tyr protein kinase family	Enzymes/{ENZYME proteins/Transferases,Kinases/Tyr protein kinases}	Cytosol;Plasma membrane(Enhanced)	Dasatinib (Sh3/sh2 adaptor activity);RU84687 (Sh3/sh2 adaptor activity);RU79256 (Sh3/sh2 adaptor activity);N6-Benzyl Adenosine-5'-Diphosphate (Sh3/sh2 adaptor activity);RU85493 (Sh3/sh2 adaptor activity);RU78262 (Sh3/sh2 adaptor activity);Phosphonotyrosine (Sh3/sh2 adaptor activity);Malonic acid (Sh3/sh2 adaptor activity);RU83876 (Sh3/sh2 adaptor activity);RU90395 (Sh3/sh2 adaptor activity);RU790…	(M9174)ST STAT3 PATHWAY; (M14775)ST G ALPHA S PATHWAY; (M26)PID NFKAPPAB ATYPICAL PATHWAY	(M5921)HALLMARK COMPLEMENT; (M5915)HALLMARK APICAL JUNCTION	1	1	1	1	0	1	0	1	1	1	0	0	1	1	0	1	1	1	1	1
CNDP2	55748	symbol	H. sapiens	55748	H. sapiens	CNDP2	carnosine dipeptidase 2	GO:0006750 glutathione biosynthetic process;GO:0019184 nonribosomal peptide biosynthetic process;GO:0042398 cellular modified amino acid biosynthetic process		Enzymes/{ENZYME proteins/Hydrolases,Peptidases/Metallopeptidases}	Nucleoplasm(Enhanced)Cytosol(Supported)			(M5934)HALLMARK XENOBIOTIC METABOLISM	0	0	0	0	0	0	0	1	0	0	0	0	0	0	0	0	0	0	0	0
IGHMBP2	3508	symbol	H. sapiens	3508	H. sapiens	IGHMBP2	immunoglobulin mu DNA binding protein 2	GO:0032508 DNA duplex unwinding;GO:0032392 DNA geometric change;GO:0000122 negative regulation of transcription by RNA polymerase II		Enzymes/ENZYME proteins/Hydrolases	Nucleus(Approved)				0	0	0	0	0	0	0	0	0	0	0	0	0	0	0	1	0	0	0	0
RBM34	23029	symbol	H. sapiens	23029	H. sapiens	RBM34	RNA binding motif protein 34				Nucleoli;Nucleus(Supported)				0	0	0	0	0	0	0	0	0	0	0	0	0	0	0	0	0	0	0	0
ELAVL1	1994	symbol	H. sapiens	1994	H. sapiens	ELAVL1	ELAV like RNA binding protein 1	GO:0070935 3'-UTR-mediated mRNA stabilization;GO:0060965 negative regulation of gene silencing by miRNA;GO:0048255 mRNA stabilization			Cytosol;Nucleoli;Nucleus(Supported)				0	0	0	0	0	0	0	0	0	0	0	0	0	0	0	0	0	0	0	0
GFOD1	54438	symbol	H. sapiens	54438	H. sapiens	GFOD1	glucose-fructose oxidoreductase domain containing 1	GO:0055114 oxidation-reduction process;GO:0008152 metabolic process;GO:0008150 biological_process			Cytosol;Nucleoplasm;Plasma membrane(Approved)				0	0	0	0	0	0	0	0	0	0	0	0	0	0	0	0	0	0	0	0
IKZF1	10320	symbol	H. sapiens	10320	H. sapiens	IKZF1	IKAROS family zinc finger 1	GO:0030218 erythrocyte differentiation;GO:0034101 erythrocyte homeostasis;GO:0051291 protein heterooligomerization		Transcription factors/Zinc-coordinating DNA-binding domains	Nucleoplasm(Supported)		(M60)PID NFAT TFPATHWAY	(M5953)HALLMARK KRAS SIGNALING UP	0	0	0	0	0	0	0	0	0	0	0	0	0	0	0	0	0	0	0	0
ADRB2	154	symbol	H. sapiens	154	H. sapiens	ADRB2	adrenoceptor beta 2	GO:0061885 positive regulation of mini excitatory postsynaptic potential;GO:0061884 regulation of mini excitatory postsynaptic potential;GO:0002025 norepinephrine-epinephrine-mediated vasodilation involved in regulation of systemic arterial blood pressure		G-protein coupled receptors/GPCRs excl olfactory receptors;Transporters	Cytosol(Uncertain)	Betaxolol (Protein homodimerization activity);Isoetarine (Protein homodimerization activity);Cabergoline (Protein homodimerization activity);Metoprolol (Protein homodimerization activity);Atenolol (Protein homodimerization activity);Norepinephrine (Protein homodimerization activity);Mirtazapine (Protein homodimerization activity);Timolol (Protein homodimerization activity);Phenylpropanolamine (Pr…	(M86)PID ARF6 PATHWAY; (M67)PID ARF6 TRAFFICKING PATHWAY		0	0	1	1	0	1	0	0	0	1	0	1	0	0	1	0	0	0	0	1
HIST1H2BK	85236	gene_synonym	H. sapiens	85236	H. sapiens	H2BC12	H2B clustered histone 12	GO:0002227 innate immune response in mucosa;GO:0019731 antibacterial humoral response;GO:0002385 mucosal immune response			Cytosol;Nucleoplasm(Approved)			(M5901)HALLMARK G2M CHECKPOINT	1	0	1	1	0	0	0	0	0	0	0	1	0	1	0	1	0	0	0	1
TERF2IP	54386	symbol	H. sapiens	54386	H. sapiens	TERF2IP	TERF2 interacting protein	GO:0048239 negative regulation of DNA recombination at telomere;GO:0072695 regulation of DNA recombination at telomere;GO:0031848 protection from non-homologous end joining at telomere			Nuclear bodies;Nucleoplasm(Supported)		(M14775)ST G ALPHA S PATHWAY; (M18342)ST G ALPHA I PATHWAY; (M2579)ST DIFFERENTIATION PATHWAY IN PC12 CELLS		1	0	1	1	0	0	0	0	0	0	0	0	0	1	0	1	1	0	0	1
EGFR	1956	symbol	H. sapiens	1956	H. sapiens	EGFR	epidermal growth factor receptor	GO:0043006 activation of phospholipase A2 activity by calcium-mediated signaling;GO:0032431 activation of phospholipase A2 activity;GO:1902722 positive regulation of prolactin secretion	Tyr protein kinase family	Enzymes/{ENZYME proteins/Transferases,Kinases/Tyr protein kinases};RAS pathway related proteins	Plasma membrane(Enhanced)	Cetuximab (Ubiquitin protein ligase binding);Trastuzumab (Ubiquitin protein ligase binding);Lidocaine (Ubiquitin protein ligase binding);Gefitinib (Ubiquitin protein ligase binding);Erlotinib (Ubiquitin protein ligase binding);Lapatinib (Ubiquitin protein ligase binding);Panitumumab (Ubiquitin protein ligase binding);Flavopiridol (Ubiquitin protein ligase binding);IGN311 (Ubiquitin protein ligase…	(M201)PID ERBB NETWORK PATHWAY; (M251)PID SYNDECAN 3 PATHWAY; (M184)PID ECADHERIN KERATINOCYTE PATHWAY	(M5910)HALLMARK PROTEIN SECRETION; (M5923)HALLMARK PI3K AKT MTOR SIGNALING; (M5915)HALLMARK APICAL JUNCTION	0	1	0	1	1	0	0	1	0	1	0	1	1	0	1	1	0	1	0	1
CCL2	6347	symbol	H. sapiens	6347	H. sapiens	CCL2	C-C motif chemokine ligand 2	GO:2000502 negative regulation of natural killer cell chemotaxis;GO:1901624 negative regulation of lymphocyte chemotaxis;GO:0035684 helper T cell extravasation			Golgi apparatus;Vesicles(Approved)	Mimosine;Danazol	(M22)PID GMCSF PATHWAY; (M196)PID IL23 PATHWAY; (M65)PID FRA PATHWAY	(M5922)HALLMARK UNFOLDED PROTEIN RESPONSE; (M5913)HALLMARK INTERFERON GAMMA RESPONSE; (M5890)HALLMARK TNFA SIGNALING VIA NFKB	0	1	0	0	0	0	0	0	0	1	0	1	1	0	0	0	0	0	0	0
TICAM1	148022	symbol	H. sapiens	148022	H. sapiens	TICAM1	toll like receptor adaptor molecule 1	GO:0034128 negative regulation of MyD88-independent toll-like receptor signaling pathway;GO:0034127 regulation of MyD88-independent toll-like receptor signaling pathway;GO:0035666 TRIF-dependent toll-like receptor signaling pathway			Nucleoli;Nucleus;Plasma membrane(Approved)		(M264)PID TOLL ENDOGENOUS PATHWAY		0	0	1	0	0	0	0	0	0	0	0	0	0	0	0	0	0	0	1	0
EPB41L2	2037	symbol	H. sapiens	2037	H. sapiens	EPB41L2	erythrocyte membrane protein band 4.1 like 2	GO:1904778 positive regulation of protein localization to cell cortex;GO:1904776 regulation of protein localization to cell cortex;GO:0072697 protein localization to cell cortex			Plasma membrane(Enhanced)Cell Junctions;Nucleus(Supported)			(M5893)HALLMARK MITOTIC SPINDLE; (M5915)HALLMARK APICAL JUNCTION	0	0	1	0	0	0	0	0	0	0	0	0	0	0	0	0	0	0	0	0
LPAR2	9170	symbol	H. sapiens	9170	H. sapiens	LPAR2	lysophosphatidic acid receptor 2	GO:0007202 activation of phospholipase C activity;GO:0010863 positive regulation of phospholipase C activity;GO:1900274 regulation of phospholipase C activity		G-protein coupled receptors/{GPCRs excl olfactory receptors,Lysolipids receptors};Transporters			(M15)PID LYSOPHOSPHOLIPID PATHWAY		0	0	0	0	0	0	0	0	0	0	0	0	1	0	1	0	0	0	0	1
MVP	9961	symbol	H. sapiens	9961	H. sapiens	MVP	major vault protein	GO:0031953 negative regulation of protein autophosphorylation;GO:0061099 negative regulation of protein tyrosine kinase activity;GO:0050732 negative regulation of peptidyl-tyrosine phosphorylation		Transporters/Transporter channels and pores	Cytosol(Enhanced)		(M17761)ST WNT BETA CATENIN PATHWAY	(M5949)HALLMARK PEROXISOME; (M5913)HALLMARK INTERFERON GAMMA RESPONSE	0	0	0	0	0	0	0	0	0	1	0	0	0	0	0	0	1	0	0	0
FAM63A	55793	gene_synonym	H. sapiens	55793	H. sapiens	MINDY1	MINDY lysine 48 deubiquitinase 1	GO:0071108 protein K48-linked deubiquitination;GO:0016579 protein deubiquitination;GO:0070646 protein modification by small protein removal		Enzymes/{ENZYME proteins/Hydrolases,Peptidases}	Nucleoplasm(Supported)			(M5906)HALLMARK ESTROGEN RESPONSE EARLY	0	0	0	0	0	0	0	0	0	0	0	0	0	0	0	0	0	0	0	0
KLHL21	9903	symbol	H. sapiens	9903	H. sapiens	KLHL21	kelch like family member 21	GO:0035853 chromosome passenger complex localization to spindle midzone;GO:0034629 cellular protein-containing complex localization;GO:0044380 protein localization to cytoskeleton			Centrosome(Supported)				0	1	1	0	0	0	0	0	0	0	0	0	0	0	0	0	0	0	0	0
RALA	5898	symbol	H. sapiens	5898	H. sapiens	RALA	RAS like proto-oncogene A	GO:0001843 neural tube closure;GO:0035722 interleukin-12-mediated signaling pathway;GO:0051665 membrane raft localization		RAS pathway related proteins		Guanosine-5'-Diphosphate (Ubiquitin protein ligase binding)	(M76)PID P38 ALPHA BETA PATHWAY; (M136)PID FOXO PATHWAY; (M67)PID ARF6 TRAFFICKING PATHWAY	(M5898)HALLMARK DNA REPAIR	0	0	1	0	0	1	0	0	0	0	0	0	0	0	1	0	0	1	0	1
CTSD	1509	symbol	H. sapiens	1509	H. sapiens	CTSD	cathepsin D	GO:0019886 antigen processing and presentation of exogenous peptide antigen via MHC class II;GO:0043280 positive regulation of cysteine-type endopeptidase activity involved in apoptotic process;GO:0042159 lipoprotein catabolic process		Enzymes/{ENZYME proteins/Hydrolases,Peptidases/Aspartic-type peptidases}		Insulin Human (Aspartic-type endopeptidase activity);Insulin Pork (Aspartic-type endopeptidase activity);S-Methylcysteine (Aspartic-type endopeptidase activity);1h-Benoximidazole-2-Carboxylic Acid (Aspartic-type endopeptidase activity);N-Aminoethylmorpholine (Aspartic-type endopeptidase activity);5-AMINO-6-CYCLOHEXYL-4-HYDROXY-2-ISOBUTYL-HEXANOIC ACID (Aspartic-type endopeptidase activity);CYCLOH…	(M87)PID LKB1 PATHWAY; (M144)PID CERAMIDE PATHWAY; (M200)PID ERA GENOMIC PATHWAY	(M5921)HALLMARK COMPLEMENT; (M5939)HALLMARK P53 PATHWAY	0	0	0	0	1	0	0	0	0	0	0	0	1	0	0	0	0	0	0	1
TMCO1	54499	symbol	H. sapiens	54499	H. sapiens	TMCO1	transmembrane and coiled-coil domains 1	GO:0032469 endoplasmic reticulum calcium ion homeostasis;GO:0006983 ER overload response;GO:0006984 ER-nucleus signaling pathway		Transporters/Transporter channels and pores	Endoplasmic reticulum(Supported)				0	0	0	0	0	0	0	0	0	0	0	0	0	0	0	0	0	0	0	0
CTTN	2017	symbol	H. sapiens	2017	H. sapiens	CTTN	cortactin	GO:0006930 substrate-dependent cell migration, cell extension;GO:0030516 regulation of axon extension;GO:0045987 positive regulation of smooth muscle contraction			Plasma membrane(Supported)Cytosol;Golgi apparatus;Vesicles(Approved)		(M251)PID SYNDECAN 3 PATHWAY; (M266)PID NCADHERIN PATHWAY; (M156)PID ECADHERIN NASCENT AJ PATHWAY	(M5893)HALLMARK MITOTIC SPINDLE	0	0	1	0	0	1	0	0	0	0	0	1	0	0	1	0	0	0	0	1
NFKBIB	4793	symbol	H. sapiens	4793	H. sapiens	NFKBIB	NFKB inhibitor beta	GO:0071222 cellular response to lipopolysaccharide;GO:0071219 cellular response to molecule of bacterial origin;GO:0032496 response to lipopolysaccharide		Transcription factors/Immunoglobulin fold	Centrosome;Cytosol;Nucleoplasm(Approved)		(M7416)ST GAQ PATHWAY; (M18030)ST TUMOR NECROSIS FACTOR PATHWAY; (M12705)SIG CD40PATHWAYMAP	(M5923)HALLMARK PI3K AKT MTOR SIGNALING; (M5924)HALLMARK MTORC1 SIGNALING	0	0	0	0	0	0	0	0	0	0	0	0	0	0	0	0	0	0	0	0
PDIA5	10954	symbol	H. sapiens	10954	H. sapiens	PDIA5	protein disulfide isomerase family A member 5	GO:0036498 IRE1-mediated unfolded protein response;GO:0030968 endoplasmic reticulum unfolded protein response;GO:0034620 cellular response to unfolded protein		Enzymes/ENZYME proteins/Isomerase	Golgi apparatus;Nucleoli fibrillar center;Nucleoplasm(Supported)			(M5922)HALLMARK UNFOLDED PROTEIN RESPONSE	0	0	0	0	0	0	0	0	0	0	0	0	0	0	0	0	0	0	0	0
HERC6	55008	symbol	H. sapiens	55008	H. sapiens	HERC6	HECT and RLD domain containing E3 ubiquitin protein ligase family member 6	GO:0002244 hematopoietic progenitor cell differentiation;GO:0000209 protein polyubiquitination;GO:0030097 hemopoiesis		Enzymes/ENZYME proteins/Transferases	Cytosol(Supported)Nucleus(Uncertain)			(M5911)HALLMARK INTERFERON ALPHA RESPONSE; (M5913)HALLMARK INTERFERON GAMMA RESPONSE	0	0	0	0	0	0	0	0	0	0	0	0	0	0	0	0	0	0	0	0
HK1	3098	symbol	H. sapiens	3098	H. sapiens	HK1	hexokinase 1	GO:0061621 canonical glycolysis;GO:0061620 glycolytic process through glucose-6-phosphate;GO:0002741 positive regulation of cytokine secretion involved in immune response		Enzymes/ENZYME proteins/Transferases	Mitochondria(Enhanced)	alpha-D-glucose 6-phosphate (Mannokinase activity);Beta-D-Glucose (Mannokinase activity);Phosphoaminophosphonic Acid-Adenylate Ester (Mannokinase activity)	(M255)PID HIF1 TFPATHWAY	(M5891)HALLMARK HYPOXIA	0	0	0	0	0	0	0	1	0	0	0	0	0	0	0	0	0	0	0	0
METRN	79006	symbol	H. sapiens	79006	H. sapiens	METRN	meteorin, glial cell differentiation regulator	GO:0050772 positive regulation of axonogenesis;GO:0050770 regulation of axonogenesis;GO:0010976 positive regulation of neuron projection development			Cytosol;Nuclear membrane;Nucleoplasm(Approved)				0	0	0	0	0	0	0	0	0	0	0	0	0	0	0	0	0	0	0	0
PLSCR3	57048	symbol	H. sapiens	57048	H. sapiens	PLSCR3	phospholipid scramblase 3	GO:0017121 phospholipid scrambling;GO:0042632 cholesterol homeostasis;GO:0071222 cellular response to lipopolysaccharide			Mitochondria(Supported)				0	0	0	0	0	0	0	0	0	0	0	0	0	0	0	0	0	0	0	0
ABHD4	63874	symbol	H. sapiens	63874	H. sapiens	ABHD4	abhydrolase domain containing 4	GO:0036152 phosphatidylethanolamine acyl-chain remodeling;GO:0046470 phosphatidylcholine metabolic process;GO:0055088 lipid homeostasis		Enzymes/Peptidases/Serine-type peptidases	Nucleus(Approved)			(M5939)HALLMARK P53 PATHWAY	0	0	0	0	0	0	0	0	0	0	0	0	0	0	0	0	0	0	0	0
MYO10	4651	symbol	H. sapiens	4651	H. sapiens	MYO10	myosin X	GO:0038096 Fc-gamma receptor signaling pathway involved in phagocytosis;GO:0002431 Fc receptor mediated stimulatory signaling pathway;GO:0038094 Fc-gamma receptor signaling pathway			Cytosol;Plasma membrane(Supported)Nucleoli(Approved)		(M108)PID NETRIN PATHWAY		0	0	0	0	0	0	0	0	0	0	0	0	0	0	0	0	0	0	0	1
AKAP8L	26993	symbol	H. sapiens	26993	H. sapiens	AKAP8L	A-kinase anchoring protein 8 like	GO:0010793 regulation of mRNA export from nucleus;GO:0031065 positive regulation of histone deacetylation;GO:0046831 regulation of RNA export from nucleus			Nuclear speckles(Supported)				0	1	1	0	0	1	0	0	0	0	0	1	0	0	0	0	0	0	0	0
DUSP14	11072	symbol	H. sapiens	11072	H. sapiens	DUSP14	dual specificity phosphatase 14	GO:0000188 inactivation of MAPK activity;GO:0043407 negative regulation of MAP kinase activity;GO:0071901 negative regulation of protein serine/threonine kinase activity		Enzymes/ENZYME proteins/Hydrolases	Cytosol;Nucleoplasm(Approved)			(M5946)HALLMARK COAGULATION	0	0	0	0	0	0	0	0	0	1	0	0	0	0	0	0	1	0	0	0
MPC2	25874	symbol	H. sapiens	25874	H. sapiens	MPC2	mitochondrial pyruvate carrier 2	GO:0061732 mitochondrial acetyl-CoA biosynthetic process from pyruvate;GO:0006850 mitochondrial pyruvate transmembrane transport;GO:0006086 acetyl-CoA biosynthetic process from pyruvate		Transporters/Electrochemical Potential-driven transporters				(M5898)HALLMARK DNA REPAIR	0	0	0	0	0	0	0	1	0	0	0	0	0	0	0	0	0	0	0	0
EPRS	2058	symbol	H. sapiens	2058	H. sapiens	EPRS	glutamyl-prolyl-tRNA synthetase	GO:0140212 regulation of long-chain fatty acid import into cell;GO:0006433 prolyl-tRNA aminoacylation;GO:0006424 glutamyl-tRNA aminoacylation		Enzymes/ENZYME proteins/Ligase	Cytosol(Enhanced)	L-Glutamic Acid (Rna stem-loop binding);L-Proline (Rna stem-loop binding);'5'-O-(N-(L-Prolyl)-Sulfamoyl)Adenosine (Rna stem-loop binding);5'-O-(N-(L-Cysteinyl)-Sulfamoyl)Adenosine (Rna stem-loop binding);'5'-O-(N-(L-Alanyl)-Sulfamoyl)Adenosine (Rna stem-loop binding)		(M5926)HALLMARK MYC TARGETS V1; (M5924)HALLMARK MTORC1 SIGNALING	0	0	0	0	0	0	0	0	0	0	0	0	0	0	0	0	0	0	0	0
GTF2A2	2958	symbol	H. sapiens	2958	H. sapiens	GTF2A2	general transcription factor IIA subunit 2	GO:0042795 snRNA transcription by RNA polymerase II;GO:0009301 snRNA transcription;GO:0051123 RNA polymerase II preinitiation complex assembly			Nucleoplasm(Supported)			(M5898)HALLMARK DNA REPAIR	0	0	0	0	0	0	0	0	0	0	0	0	0	0	0	0	0	0	0	1
NNT	23530	symbol	H. sapiens	23530	H. sapiens	NNT	nicotinamide nucleotide transhydrogenase	GO:1903285 positive regulation of hydrogen peroxide catabolic process;GO:0006740 NADPH regeneration;GO:2000295 regulation of hydrogen peroxide catabolic process		Enzymes/ENZYME proteins/Oxidoreductases	Mitochondria(Enhanced)	NADH (Nadp binding);7-thionicotinamide-adenine-dinucleotide phosphate (Nadp binding);2'-Monophosphoadenosine 5'-Diphosphoribose (Nadp binding)		(M5945)HALLMARK HEME METABOLISM; (M5936)HALLMARK OXIDATIVE PHOSPHORYLATION	0	0	0	0	0	0	0	1	0	0	1	0	0	0	0	0	1	0	0	0
ADAM10	102	symbol	H. sapiens	102	H. sapiens	ADAM10	ADAM metallopeptidase domain 10	GO:0010820 positive regulation of T cell chemotaxis;GO:0051089 constitutive protein ectodomain proteolysis;GO:0010819 regulation of T cell chemotaxis		CD markers;Enzymes/ENZYME proteins/Hydrolases;Transporters/Accessory Factors Involved in Transport	Plasma membrane;Vesicles(Supported)	XL784 (Zinc ion binding)	(M70)PID PS1 PATHWAY; (M142)PID AJDISS 2PATHWAY; (M17)PID NOTCH PATHWAY	(M5916)HALLMARK APICAL SURFACE; (M5910)HALLMARK PROTEIN SECRETION	0	0	0	0	0	0	0	0	0	0	0	1	1	0	1	0	0	0	0	1
GNAI1	2770	symbol	H. sapiens	2770	H. sapiens	GNAI1	G protein subunit alpha i1	GO:1904778 positive regulation of protein localization to cell cortex;GO:1904776 regulation of protein localization to cell cortex;GO:0060236 regulation of mitotic spindle organization			Centrosome(Supported)Nucleoli;Nucleus(Approved)	Guanosine-5'-Diphosphate (Signal transducer activity);Tetrafluoroaluminate Ion (Signal transducer activity)	(M64)PID S1P S1P4 PATHWAY; (M103)PID S1P S1P1 PATHWAY; (M155)PID S1P META PATHWAY	(M5895)HALLMARK WNT BETA CATENIN SIGNALING; (M5892)HALLMARK CHOLESTEROL HOMEOSTASIS; (M5915)HALLMARK APICAL JUNCTION	0	1	1	0	0	0	0	0	0	0	0	1	0	0	1	0	0	0	0	1
FBXO11	80204	symbol	H. sapiens	80204	H. sapiens	FBXO11	F-box protein 11	GO:0035246 peptidyl-arginine N-methylation;GO:0018216 peptidyl-arginine methylation;GO:0018195 peptidyl-arginine modification			Nucleus(Supported)		(M261)PID P53 REGULATION PATHWAY		0	1	0	0	0	0	0	0	0	0	0	0	0	0	0	0	0	0	0	0
TBX2	6909	symbol	H. sapiens	6909	H. sapiens	TBX2	T-box transcription factor 2	GO:1901208 negative regulation of heart looping;GO:1901211 negative regulation of cardiac chamber formation;GO:1901210 regulation of cardiac chamber formation		Transcription factors/Immunoglobulin fold	Cytosol;Nucleoplasm(Approved)				0	0	0	0	0	0	0	0	0	0	0	1	0	0	1	0	0	0	0	0
MAN2B1	4125	symbol	H. sapiens	4125	H. sapiens	MAN2B1	mannosidase alpha class 2B member 1	GO:0006013 mannose metabolic process;GO:0043312 neutrophil degranulation;GO:0009313 oligosaccharide catabolic process		Enzymes/ENZYME proteins/Hydrolases	Vesicles(Supported)Nucleoplasm(Uncertain)				0	0	0	0	0	0	0	1	0	0	0	0	0	0	0	0	0	0	0	0
EML3	256364	symbol	H. sapiens	256364	H. sapiens	EML3	EMAP like 3	GO:0000226 microtubule cytoskeleton organization;GO:0007017 microtubule-based process;GO:0007010 cytoskeleton organization							0	0	1	0	0	0	0	0	0	0	0	0	0	0	0	0	0	0	0	0
PPARG	5468	symbol	H. sapiens	5468	H. sapiens	PPARG	peroxisome proliferator activated receptor gamma	GO:0060694 regulation of cholesterol transporter activity;GO:2000230 negative regulation of pancreatic stellate cell proliferation;GO:0071306 cellular response to vitamin E		Nuclear receptors;Transcription factors/Zinc-coordinating DNA-binding domains	Nucleus;Vesicles(Enhanced)	Icosapent (Zinc ion binding);Troglitazone (Zinc ion binding);Mesalazine (Zinc ion binding);Indomethacin (Zinc ion binding);Rosiglitazone (Zinc ion binding);Nateglinide (Zinc ion binding);Sulfasalazine (Zinc ion binding);Repaglinide (Zinc ion binding);Telmisartan (Zinc ion binding);Balsalazide (Zinc ion binding);Ibuprofen (Zinc ion binding);Glipizide (Zinc ion binding);Pioglitazone (Zinc ion bindi…	(M162)PID RXR VDR PATHWAY; (M23)PID WNT NONCANONICAL PATHWAY; (M60)PID NFAT TFPATHWAY	(M5892)HALLMARK CHOLESTEROL HOMEOSTASIS; (M5942)HALLMARK UV RESPONSE DN; (M5905)HALLMARK ADIPOGENESIS	0	0	0	1	0	0	1	1	1	0	0	1	1	0	1	1	1	0	0	0
CDK7	1022	symbol	H. sapiens	1022	H. sapiens	CDK7	cyclin dependent kinase 7	GO:0006294 nucleotide-excision repair, preincision complex assembly;GO:0030521 androgen receptor signaling pathway;GO:0006370 7-methylguanosine mRNA capping	CMGC Ser/Thr protein kinase family	Enzymes/{ENZYME proteins/Transferases,Kinases/CMGC Ser/Thr protein kinases}		Phosphonothreonine (Transcription coactivator activity);Flavopiridol (Transcription coactivator activity)	(M10154)SA G2 AND M PHASES; (M207)PID RETINOIC ACID PATHWAY	(M5949)HALLMARK PEROXISOME	1	1	1	1	0	0	0	0	0	1	0	1	0	0	0	1	0	1	0	0
RHOA	387	symbol	H. sapiens	387	H. sapiens	RHOA	ras homolog family member A	GO:1904695 positive regulation of vascular smooth muscle contraction;GO:0001998 angiotensin-mediated vasoconstriction involved in regulation of systemic arterial blood pressure;GO:0002034 regulation of blood vessel diameter by renin-angiotensin		RAS pathway related proteins		Guanosine-5'-Diphosphate (Myosin binding)	(M64)PID S1P S1P4 PATHWAY; (M120)PID ARF6 DOWNSTREAM PATHWAY; (M138)PID THROMBIN PAR4 PATHWAY	(M5896)HALLMARK TGF BETA SIGNALING	0	1	1	0	0	1	1	1	1	1	1	1	1	0	1	0	1	0	0	1
SATB1	6304	symbol	H. sapiens	6304	H. sapiens	SATB1	SATB homeobox 1	GO:0043374 CD8-positive, alpha-beta T cell differentiation;GO:0043367 CD4-positive, alpha-beta T cell differentiation;GO:0036037 CD8-positive, alpha-beta T cell activation		Transcription factors/Helix-turn-helix domains	Nuclear bodies;Nucleoplasm(Supported)		(M220)PID CASPASE PATHWAY	(M5902)HALLMARK APOPTOSIS; (M5953)HALLMARK KRAS SIGNALING UP	0	0	0	0	0	0	1	0	0	0	0	0	0	0	0	0	0	0	0	0
GLRX	2745	symbol	H. sapiens	2745	H. sapiens	GLRX	glutaredoxin	GO:2000651 positive regulation of sodium ion transmembrane transporter activity;GO:1902307 positive regulation of sodium ion transmembrane transport;GO:0080058 protein deglutathionylation			Cytosol(Supported)Plasma membrane(Uncertain)	Glutathione (Protein n-terminus binding)		(M5938)HALLMARK REACTIVE OXIGEN SPECIES PATHWAY; (M5891)HALLMARK HYPOXIA; (M5924)HALLMARK MTORC1 SIGNALING	0	0	0	0	0	0	0	1	0	0	1	0	0	0	0	0	0	0	0	0
UBQLN2	29978	symbol	H. sapiens	29978	H. sapiens	UBQLN2	ubiquilin 2	GO:1904021 negative regulation of G protein-coupled receptor internalization;GO:1903071 positive regulation of ER-associated ubiquitin-dependent protein catabolic process;GO:1904020 regulation of G protein-coupled receptor internalization			Cytosol;Plasma membrane(Enhanced)				0	1	1	0	0	1	0	0	0	0	0	0	1	0	0	0	0	0	0	0
ITFG1	81533	symbol	H. sapiens	81533	H. sapiens	ITFG1	integrin alpha FG-GAP repeat containing 1				Aggresome;Intermediate filaments(Approved)				0	0	0	0	0	0	0	0	0	0	0	0	0	0	0	0	0	0	0	0
SPTLC2	9517	symbol	H. sapiens	9517	H. sapiens	SPTLC2	serine palmitoyltransferase long chain base subunit 2	GO:0046511 sphinganine biosynthetic process;GO:1904504 positive regulation of lipophagy;GO:0006667 sphinganine metabolic process		Enzymes/ENZYME proteins/Transferases	Mitochondria(Approved)	Pyridoxal Phosphate (Serine c-palmitoyltransferase activity);L-Serine (Serine c-palmitoyltransferase activity)			0	0	0	0	0	0	0	1	0	0	0	0	0	0	0	0	0	0	0	0
ATP1B1	481	symbol	H. sapiens	481	H. sapiens	ATP1B1	ATPase Na+/K+ transporting subunit beta 1	GO:1903281 positive regulation of calcium:sodium antiporter activity;GO:1903279 regulation of calcium:sodium antiporter activity;GO:1903278 positive regulation of sodium ion export across plasma membrane		Transporters/Primary Active Transporters				(M5936)HALLMARK OXIDATIVE PHOSPHORYLATION	0	0	0	0	0	0	0	1	0	0	0	0	1	0	0	0	0	0	0	1
TRAK2	66008	symbol	H. sapiens	66008	H. sapiens	TRAK2	trafficking kinesin protein 2	GO:0098972 anterograde dendritic transport of mitochondrion;GO:0098957 anterograde axonal transport of mitochondrion;GO:0098939 dendritic transport of mitochondrion			Nuclear bodies;Nucleoplasm;Vesicles(Approved)			(M5945)HALLMARK HEME METABOLISM	0	0	1	0	0	0	0	1	0	0	0	0	0	0	1	0	0	0	0	0
SLC1A4	6509	symbol	H. sapiens	6509	H. sapiens	SLC1A4	solute carrier family 1 member 4	GO:0015826 threonine transport;GO:0015825 L-serine transport;GO:0034589 hydroxyproline transport		Transporters/Electrochemical Potential-driven transporters	Centrosome(Supported)	L-Alanine (Sodium:dicarboxylate symporter activity)		(M5922)HALLMARK UNFOLDED PROTEIN RESPONSE; (M5907)HALLMARK ESTROGEN RESPONSE LATE; (M5924)HALLMARK MTORC1 SIGNALING	0	0	0	0	0	0	0	0	0	0	0	0	0	0	0	0	0	0	0	0
TP53BP1	7158	symbol	H. sapiens	7158	H. sapiens	TP53BP1	tumor protein p53 binding protein 1	GO:0045830 positive regulation of isotype switching;GO:0045191 regulation of isotype switching;GO:0045190 isotype switching			Nuclear bodies(Enhanced)Nucleoplasm(Approved)		(M84)PID ATM PATHWAY		1	1	0	1	0	0	1	0	0	0	0	1	0	0	0	1	0	0	0	0
SNX11	29916	symbol	H. sapiens	29916	H. sapiens	SNX11	sorting nexin 11	GO:0016050 vesicle organization;GO:0006886 intracellular protein transport;GO:0015031 protein transport			Cytosol(Approved)				0	0	0	0	0	0	0	0	0	0	0	0	0	0	0	0	0	0	0	0
PRSS23	11098	symbol	H. sapiens	11098	H. sapiens	PRSS23	serine protease 23	GO:0043687 post-translational protein modification;GO:0006508 proteolysis;GO:0006464 cellular protein modification process		Enzymes/Peptidases/Serine-type peptidases				(M5946)HALLMARK COAGULATION; (M5907)HALLMARK ESTROGEN RESPONSE LATE; (M5906)HALLMARK ESTROGEN RESPONSE EARLY	0	0	0	0	0	0	0	0	0	0	0	0	0	0	0	0	0	0	0	0
HSPA8	3312	symbol	H. sapiens	3312	H. sapiens	HSPA8	heat shock protein family A (Hsp70) member 8	GO:0061740 protein targeting to lysosome involved in chaperone-mediated autophagy;GO:1990832 slow axonal transport;GO:0071211 protein targeting to vacuole involved in autophagy			Nucleoplasm;Vesicles(Approved)	(2R,3R,4S,5R)-2-[6-amino-8-[(3,4-dichlorophenyl)methylamino]purin-9-yl]-5-(hydroxymethyl)oxolane-3,4-diol (Unfolded protein binding)	(M2)PID SMAD2 3NUCLEAR PATHWAY; (M195)PID CMYB PATHWAY	(M5901)HALLMARK G2M CHECKPOINT	0	0	1	0	0	1	0	1	0	0	0	0	0	1	0	0	0	0	0	1
PSMB8	5696	symbol	H. sapiens	5696	H. sapiens	PSMB8	proteasome subunit beta 8	GO:0002223 stimulatory C-type lectin receptor signaling pathway;GO:0002479 antigen processing and presentation of exogenous peptide antigen via MHC class I, TAP-dependent;GO:0002220 innate immune response activating cell surface receptor signaling pathway		Enzymes/{ENZYME proteins/Hydrolases,Peptidases/Threonine-type peptidases}	Cytokinetic bridge;Vesicles(Approved)	Carfilzomib (Threonine-type endopeptidase activity)		(M5911)HALLMARK INTERFERON ALPHA RESPONSE; (M5953)HALLMARK KRAS SIGNALING UP; (M5913)HALLMARK INTERFERON GAMMA RESPONSE	1	1	1	0	0	0	0	0	1	0	0	1	1	1	0	0	0	0	0	1
TXNRD1	7296	symbol	H. sapiens	7296	H. sapiens	TXNRD1	thioredoxin reductase 1	GO:0015949 nucleobase-containing small molecule interconversion;GO:0001887 selenium compound metabolic process;GO:0001707 mesoderm formation		Enzymes/ENZYME proteins/Oxidoreductases	Nucleus(Supported)	Arsenic trioxide (Thioredoxin-disulfide reductase activity);Nadph Dihydro-Nicotinamide-Adenine-Dinucleotidephosphate (Thioredoxin-disulfide reductase activity);Flavin adenine dinucleotide (Thioredoxin-disulfide reductase activity);Spermidine (Thioredoxin-disulfide reductase activity);Fotemustine (Thioredoxin-disulfide reductase activity);motexafin gadolinium (Thioredoxin-disulfide reductase activ…		(M5938)HALLMARK REACTIVE OXIGEN SPECIES PATHWAY; (M5924)HALLMARK MTORC1 SIGNALING	0	0	0	1	0	0	0	1	1	0	1	0	0	1	0	0	0	0	0	0
TSC22D3	1831	symbol	H. sapiens	1831	H. sapiens	TSC22D3	TSC22 domain family member 3	GO:0070236 negative regulation of activation-induced cell death of T cells;GO:0070235 regulation of activation-induced cell death of T cells;GO:0070233 negative regulation of T cell apoptotic process		Transcription factors/Basic domains	Cytosol;Golgi apparatus;Nuclear speckles(Approved)				0	0	0	0	0	0	0	0	0	0	0	0	0	0	0	0	0	0	0	0
NRAS	4893	symbol	H. sapiens	4893	H. sapiens	NRAS	NRAS proto-oncogene, GTPase	GO:0002223 stimulatory C-type lectin receptor signaling pathway;GO:0002220 innate immune response activating cell surface receptor signaling pathway;GO:0043312 neutrophil degranulation		RAS pathway related proteins			(M134)PID TCR RAS PATHWAY; (M269)PID RAS PATHWAY; (M270)PID MAPK TRK PATHWAY		0	0	0	0	0	0	0	0	0	0	0	0	0	0	1	0	0	1	1	1
NUSAP1	51203	symbol	H. sapiens	51203	H. sapiens	NUSAP1	nucleolar and spindle associated protein 1	GO:0007076 mitotic chromosome condensation;GO:0040001 establishment of mitotic spindle localization;GO:0045840 positive regulation of mitotic nuclear division			Nucleus(Enhanced)Nucleoli fibrillar center(Supported)			(M5893)HALLMARK MITOTIC SPINDLE; (M5901)HALLMARK G2M CHECKPOINT	0	1	1	0	0	1	0	0	0	0	0	0	0	0	0	0	0	0	0	0
PDS5A	23244	symbol	H. sapiens	23244	H. sapiens	PDS5A	PDS5 cohesin associated factor A	GO:0007064 mitotic sister chromatid cohesion;GO:0008156 negative regulation of DNA replication;GO:0007062 sister chromatid cohesion			Nucleoplasm(Enhanced)				1	0	1	0	0	0	0	0	0	0	0	0	0	0	0	1	0	0	0	0
DDIT4	54541	symbol	H. sapiens	54541	H. sapiens	DDIT4	DNA damage inducible transcript 4	GO:0045820 negative regulation of glycolytic process;GO:2001170 negative regulation of ATP biosynthetic process;GO:0006110 regulation of glycolytic process			Cytosol(Supported)		(M121)PID MTOR 4PATHWAY; (M145)PID P53 DOWNSTREAM PATHWAY	(M5922)HALLMARK UNFOLDED PROTEIN RESPONSE; (M5891)HALLMARK HYPOXIA; (M5924)HALLMARK MTORC1 SIGNALING	0	0	0	1	1	0	0	1	1	0	0	0	1	0	0	0	1	0	0	0
LPGAT1	9926	symbol	H. sapiens	9926	H. sapiens	LPGAT1	lysophosphatidylglycerol acyltransferase 1	GO:0036148 phosphatidylglycerol acyl-chain remodeling;GO:0045723 positive regulation of fatty acid biosynthetic process;GO:0045923 positive regulation of fatty acid metabolic process							0	0	0	0	0	0	0	1	1	0	0	0	0	0	0	0	0	0	0	0
TXLNA	200081	symbol	H. sapiens	200081	H. sapiens	TXLNA	taxilin alpha	GO:0042113 B cell activation;GO:0019221 cytokine-mediated signaling pathway;GO:0006887 exocytosis			Centrosome;Cytosol;Nucleoplasm(Approved)				0	0	0	0	0	0	0	0	0	0	0	0	0	0	0	0	0	0	0	1
HMG20B	10362	symbol	H. sapiens	10362	H. sapiens	HMG20B	high mobility group 20B	GO:0033234 negative regulation of protein sumoylation;GO:0033233 regulation of protein sumoylation;GO:0035914 skeletal muscle cell differentiation		Transcription factors/Other all-alpha-helical DNA-binding domains	Nucleoplasm(Enhanced)				0	0	1	0	0	0	0	0	0	0	0	1	0	0	0	0	1	0	0	0
NUP85	79902	symbol	H. sapiens	79902	H. sapiens	NUP85	nucleoporin 85	GO:0006409 tRNA export from nucleus;GO:0006110 regulation of glycolytic process;GO:0071431 tRNA-containing ribonucleoprotein complex export from nucleus		Transporters/Transporter channels and pores	Cytosol;Nucleus(Supported)				1	0	1	0	0	0	1	1	1	0	0	1	0	1	0	0	0	0	0	0
CDK1	983	symbol	H. sapiens	983	H. sapiens	CDK1	cyclin dependent kinase 1	GO:1905448 positive regulation of mitochondrial ATP synthesis coupled electron transport;GO:0006977 DNA damage response, signal transduction by p53 class mediator resulting in cell cycle arrest;GO:1905446 regulation of mitochondrial ATP synthesis coupled electron transport	CMGC Ser/Thr protein kinase family	Enzymes/{ENZYME proteins/Transferases,Kinases/CMGC Ser/Thr protein kinases};Transporters/Transporter channels and pores	Cytosol;Nucleus(Enhanced)	Indirubin-3'-Monoxime (Rna polymerase ii carboxy-terminal domain kinase activity);Olomoucine (Rna polymerase ii carboxy-terminal domain kinase activity);Hymenialdisine (Rna polymerase ii carboxy-terminal domain kinase activity);SU9516 (Rna polymerase ii carboxy-terminal domain kinase activity);Flavopiridol (Rna polymerase ii carboxy-terminal domain kinase activity);Alsterpaullone (Rna polymerase …	(M10154)SA G2 AND M PHASES; (M207)PID RETINOIC ACID PATHWAY; (M176)PID FOXM1 PATHWAY	(M5923)HALLMARK PI3K AKT MTOR SIGNALING; (M5951)HALLMARK SPERMATOGENESIS; (M5893)HALLMARK MITOTIC SPINDLE	1	1	1	1	0	0	0	1	1	1	1	1	0	0	1	1	0	0	0	1
GNPDA1	10007	symbol	H. sapiens	10007	H. sapiens	GNPDA1	glucosamine-6-phosphate deaminase 1	GO:0006043 glucosamine catabolic process;GO:0006046 N-acetylglucosamine catabolic process;GO:0019262 N-acetylneuraminate catabolic process		Enzymes/ENZYME proteins/Hydrolases	Golgi apparatus;Vesicles(Approved)	Beta-D-Glucose (Hydrolase activity);2-Deoxy-2-Amino Glucitol-6-Phosphate (Hydrolase activity);16g (Hydrolase activity)		(M5937)HALLMARK GLYCOLYSIS	0	0	0	0	0	0	0	1	0	0	0	0	0	0	0	0	0	0	0	0
HDAC2	3066	symbol	H. sapiens	3066	H. sapiens	HDAC2	histone deacetylase 2	GO:1902437 positive regulation of male mating behavior;GO:0061198 fungiform papilla formation;GO:0061000 negative regulation of dendritic spine development		Enzymes/ENZYME proteins/Hydrolases	Nucleus(Enhanced)	Lovastatin (Transcription factor binding);Theophylline (Transcription factor binding);Valproic Acid (Transcription factor binding);Aminophylline (Transcription factor binding);Oxtriphylline (Transcription factor binding);Vorinostat (Transcription factor binding);SB939 (Transcription factor binding);MGCD-0103 (Transcription factor binding);Romidepsin (Transcription factor binding)	(M219)PID HEDGEHOG GLI PATHWAY; (M101)PID HDAC CLASSI PATHWAY; (M105)PID TELOMERASE PATHWAY	(M5895)HALLMARK WNT BETA CATENIN SIGNALING; (M5926)HALLMARK MYC TARGETS V1	0	1	1	1	1	0	1	0	0	0	0	0	1	0	1	0	1	0	0	1
USP1	7398	symbol	H. sapiens	7398	H. sapiens	USP1	ubiquitin specific peptidase 1	GO:0035520 monoubiquitinated protein deubiquitination;GO:0042769 DNA damage response, detection of DNA damage;GO:0036297 interstrand cross-link repair		Enzymes/{ENZYME proteins/Hydrolases,Peptidases/Cysteine-type peptidases}	Nucleoplasm(Supported)		(M1)PID FANCONI PATHWAY	(M5926)HALLMARK MYC TARGETS V1; (M5925)HALLMARK E2F TARGETS	0	1	0	1	0	0	0	0	0	0	0	0	0	0	0	1	0	0	0	0
CDC20	991	symbol	H. sapiens	991	H. sapiens	CDC20	cell division cycle 20	GO:0007094 mitotic spindle assembly checkpoint;GO:0071174 mitotic spindle checkpoint;GO:1904668 positive regulation of ubiquitin protein ligase activity			Cytosol;Nucleus(Enhanced)		(M129)PID PLK1 PATHWAY	(M5901)HALLMARK G2M CHECKPOINT; (M5926)HALLMARK MYC TARGETS V1; (M5925)HALLMARK E2F TARGETS	1	1	1	0	0	0	0	0	0	1	0	1	0	0	0	0	0	0	1	0
UBE2C	11065	symbol	H. sapiens	11065	H. sapiens	UBE2C	ubiquitin conjugating enzyme E2 C	GO:1904668 positive regulation of ubiquitin protein ligase activity;GO:0031536 positive regulation of exit from mitosis;GO:0010994 free ubiquitin chain polymerization		Enzymes/ENZYME proteins/Transferases	Cytosol;Plasma membrane(Enhanced)			(M5901)HALLMARK G2M CHECKPOINT	1	1	1	0	0	1	0	0	0	1	0	0	0	1	0	0	0	0	0	0
EZH2	2146	symbol	H. sapiens	2146	H. sapiens	EZH2	enhancer of zeste 2 polycomb repressive complex 2 subunit	GO:0098532 histone H3-K27 trimethylation;GO:0014834 skeletal muscle satellite cell maintenance involved in skeletal muscle regeneration;GO:0036333 hepatocyte homeostasis		Enzymes/ENZYME proteins/Transferases	Nucleoplasm(Supported)			(M5951)HALLMARK SPERMATOGENESIS; (M5901)HALLMARK G2M CHECKPOINT; (M5925)HALLMARK E2F TARGETS	0	1	0	0	0	0	0	0	0	1	0	1	1	1	1	0	0	0	0	0
HMGCR	3156	symbol	H. sapiens	3156	H. sapiens	HMGCR	3-hydroxy-3-methylglutaryl-CoA reductase	GO:0061179 negative regulation of insulin secretion involved in cellular response to glucose stimulus;GO:0010666 positive regulation of cardiac muscle cell apoptotic process;GO:0046676 negative regulation of insulin secretion		Enzymes/ENZYME proteins/Oxidoreductases;Transporters/Electrochemical Potential-driven transporters		NADH (Nadph binding);Pravastatin (Nadph binding);Lovastatin (Nadph binding);Cerivastatin (Nadph binding);Simvastatin (Nadph binding);Atorvastatin (Nadph binding);Fluvastatin (Nadph binding);Rosuvastatin (Nadph binding);Coenzyme A (Nadph binding);(S)-Hmg-Coa (Nadph binding);2'-Monophosphoadenosine 5'-Diphosphoribose (Nadph binding);3-Hydroxy-3-Methyl-Glutaric Acid (Nadph binding);1,4-Dithiothreito…		(M5892)HALLMARK CHOLESTEROL HOMEOSTASIS; (M5908)HALLMARK ANDROGEN RESPONSE; (M5924)HALLMARK MTORC1 SIGNALING	0	0	0	0	0	0	0	1	1	1	0	1	1	0	0	0	1	0	0	0
CAT	847	symbol	H. sapiens	847	H. sapiens	CAT	catalase	GO:0033591 response to L-ascorbic acid;GO:0033197 response to vitamin E;GO:0001657 ureteric bud development		Enzymes/ENZYME proteins/Oxidoreductases	Cytosol;Vesicles(Supported)	Fomepizole (Receptor binding)	(M136)PID FOXO PATHWAY	(M5938)HALLMARK REACTIVE OXIGEN SPECIES PATHWAY; (M5949)HALLMARK PEROXISOME; (M5948)HALLMARK BILE ACID METABOLISM	0	0	1	0	0	0	0	1	0	0	1	0	0	1	0	0	0	1	0	0
SLC25A4	291	symbol	H. sapiens	291	H. sapiens	SLC25A4	solute carrier family 25 member 4	GO:0015866 ADP transport;GO:0015853 adenine transport;GO:0060546 negative regulation of necroptotic process		Transporters/Electrochemical Potential-driven transporters	Mitochondria(Enhanced)	Adenosine triphosphate (Adenine transmembrane transporter activity);Clodronate (Adenine transmembrane transporter activity);[3-(Dodecanoylamino)Propyl](Hydroxy)Dimethylammonium (Adenine transmembrane transporter activity);Carboxyatractyloside (Adenine transmembrane transporter activity);Cardiolipin (Adenine transmembrane transporter activity);Di-Stearoyl-3-Sn-Phosphatidylcholine (Adenine transmem…		(M5949)HALLMARK PEROXISOME; (M5941)HALLMARK UV RESPONSE UP; (M5936)HALLMARK OXIDATIVE PHOSPHORYLATION	0	0	0	0	0	0	0	1	0	0	0	0	0	0	0	0	0	0	1	0
SACM1L	22908	symbol	H. sapiens	22908	H. sapiens	SACM1L	SAC1 like phosphatidylinositide phosphatase	GO:0046856 phosphatidylinositol dephosphorylation;GO:0006661 phosphatidylinositol biosynthetic process;GO:0046839 phospholipid dephosphorylation			Golgi apparatus;Nucleoplasm(Approved)				0	0	0	0	0	0	0	1	0	0	0	0	0	0	0	0	0	0	0	0
RB1	5925	symbol	H. sapiens	5925	H. sapiens	RB1	RB transcriptional corepressor 1	GO:1902948 negative regulation of tau-protein kinase activity;GO:1904028 positive regulation of collagen fibril organization;GO:0045651 positive regulation of macrophage differentiation			Nucleoplasm(Enhanced)	Insulin Human (Ubiquitin protein ligase binding);Insulin Pork (Ubiquitin protein ligase binding)	(M176)PID FOXM1 PATHWAY; (M288)PID HES HEY PATHWAY; (M144)PID CERAMIDE PATHWAY	(M5909)HALLMARK MYOGENESIS; (M5939)HALLMARK P53 PATHWAY	1	1	1	1	1	1	0	0	1	1	0	1	1	1	1	0	1	0	1	1
TXNDC9	10190	symbol	H. sapiens	10190	H. sapiens	TXNDC9	thioredoxin domain containing 9	GO:0045454 cell redox homeostasis;GO:0019725 cellular homeostasis;GO:0042592 homeostatic process			Cytosol(Enhanced)				0	0	0	0	0	0	0	0	0	0	0	0	0	0	0	0	0	0	0	0
APPBP2	10513	symbol	H. sapiens	10513	H. sapiens	APPBP2	amyloid beta precursor protein binding protein 2	GO:0006886 intracellular protein transport;GO:0015031 protein transport;GO:0015833 peptide transport					(M151)PID AR TF PATHWAY	(M5908)HALLMARK ANDROGEN RESPONSE	0	0	0	0	0	0	0	0	0	0	0	0	0	0	0	0	0	0	0	0
TCEA2	6919	symbol	H. sapiens	6919	H. sapiens	TCEA2	transcription elongation factor A2	GO:0032784 regulation of DNA-templated transcription, elongation;GO:0006354 DNA-templated transcription, elongation;GO:0045944 positive regulation of transcription by RNA polymerase II			Centrosome;Nucleoplasm(Supported)				0	0	0	0	0	0	0	0	0	0	0	0	0	0	0	0	0	0	0	0
WDTC1	23038	symbol	H. sapiens	23038	H. sapiens	WDTC1	WD and tetratricopeptide repeats 1	GO:0045717 negative regulation of fatty acid biosynthetic process;GO:0045922 negative regulation of fatty acid metabolic process;GO:0042304 regulation of fatty acid biosynthetic process			Vesicles(Supported)Golgi apparatus(Approved)				0	0	0	0	0	0	0	1	1	0	0	1	0	0	0	0	0	0	0	0
PRR7	80758	symbol	H. sapiens	80758	H. sapiens	PRR7	proline rich 7, synaptic	GO:2001269 positive regulation of cysteine-type endopeptidase activity involved in apoptotic signaling pathway;GO:2001267 regulation of cysteine-type endopeptidase activity involved in apoptotic signaling pathway;GO:0099527 postsynapse to nucleus signaling pathway			Cytosol;Nucleoplasm;Plasma membrane(Approved)				0	0	1	0	0	0	0	0	0	0	0	0	1	0	0	0	1	0	0	0
PXN	5829	symbol	H. sapiens	5829	H. sapiens	PXN	paxillin	GO:0051496 positive regulation of stress fiber assembly;GO:0060396 growth hormone receptor signaling pathway;GO:0051492 regulation of stress fiber assembly			Focal adhesion sites(Enhanced)Cytosol(Supported)Centrosome(Approved)		(M118)PID INTEGRIN A9B1 PATHWAY; (M125)PID IGF1 PATHWAY; (M277)PID INTEGRIN A4B1 PATHWAY	(M5893)HALLMARK MITOTIC SPINDLE	0	0	0	0	0	1	0	0	0	0	0	0	0	0	0	0	0	0	0	1
AURKA	6790	symbol	H. sapiens	6790	H. sapiens	AURKA	aurora kinase A	GO:1900195 positive regulation of oocyte maturation;GO:0006977 DNA damage response, signal transduction by p53 class mediator resulting in cell cycle arrest;GO:0007057 spindle assembly involved in female meiosis I	Other	Enzymes/{ENZYME proteins/Transferases,Kinases}	Centrosome;Cytosol;Nucleus(Approved)	Phosphonothreonine (Protein serine/threonine/tyrosine kinase activity);AT9283 (Protein serine/threonine/tyrosine kinase activity);CYC116 (Protein serine/threonine/tyrosine kinase activity);MLN8237 (Protein serine/threonine/tyrosine kinase activity);4-(4-METHYLPIPERAZIN-1-YL)-N-[5-(2-THIENYLACETYL)-1,5-DIHYDROPYRROLO[3,4-C]PYRAZOL-3-YL]BENZAMIDE (Protein serine/threonine/tyrosine kinase activity);…	(M242)PID AURORA A PATHWAY; (M14)PID AURORA B PATHWAY; (M71)PID ILK PATHWAY	(M5951)HALLMARK SPERMATOGENESIS; (M5893)HALLMARK MITOTIC SPINDLE; (M5901)HALLMARK G2M CHECKPOINT	1	1	1	1	0	1	1	0	0	0	0	1	1	0	1	0	0	0	0	0
KIF14	9928	symbol	H. sapiens	9928	H. sapiens	KIF14	kinesin family member 14	GO:0021685 cerebellar granular layer structural organization;GO:0021693 cerebellar Purkinje cell layer structural organization;GO:0021698 cerebellar cortex structural organization			Cytosol;Midbody ring(Supported)				0	1	1	0	0	1	0	0	0	1	0	0	0	0	1	0	0	0	0	0
FBXO21	23014	symbol	H. sapiens	23014	H. sapiens	FBXO21	F-box protein 21	GO:0000209 protein polyubiquitination;GO:0043687 post-translational protein modification;GO:0006511 ubiquitin-dependent protein catabolic process			Mitochondria(Approved)				0	1	0	0	0	0	0	0	0	0	0	0	0	0	0	0	0	0	0	0
PLK1	5347	symbol	H. sapiens	5347	H. sapiens	PLK1	polo like kinase 1	GO:0007094 mitotic spindle assembly checkpoint;GO:0071174 mitotic spindle checkpoint;GO:0072425 signal transduction involved in G2 DNA damage checkpoint	Other	Enzymes/{ENZYME proteins/Transferases,Kinases}		3-[3-chloro-5-(5-{[(1S)-1-phenylethyl]amino}isoxazolo[5,4-c]pyridin-3-yl)phenyl]propan-1-ol (Protein serine/threonine kinase activity);3-[3-(3-methyl-6-{[(1S)-1-phenylethyl]amino}-1H-pyrazolo[4,3-c]pyridin-1-yl)phenyl]propanamide (Protein serine/threonine kinase activity);4-(4-METHYLPIPERAZIN-1-YL)-N-[5-(2-THIENYLACETYL)-1,5-DIHYDROPYRROLO[3,4-C]PYRAZOL-3-YL]BENZAMIDE (Protein serine/threonine ki…	(M46)PID ATR PATHWAY; (M176)PID FOXM1 PATHWAY; (M129)PID PLK1 PATHWAY	(M5928)HALLMARK MYC TARGETS V2; (M5893)HALLMARK MITOTIC SPINDLE; (M5901)HALLMARK G2M CHECKPOINT	1	1	1	0	0	1	0	1	0	1	0	1	1	0	0	0	1	1	0	0
LIPA	3988	symbol	H. sapiens	3988	H. sapiens	LIPA	lipase A, lysosomal acid type	GO:0034383 low-density lipoprotein particle clearance;GO:0048873 homeostasis of number of cells within a tissue;GO:0034381 plasma lipoprotein particle clearance		Enzymes/ENZYME proteins/Hydrolases	Vesicles(Supported)			(M5921)HALLMARK COMPLEMENT	0	0	0	1	0	0	0	0	0	0	0	0	0	0	0	0	0	0	0	1
CCNB1	891	symbol	H. sapiens	891	H. sapiens	CCNB1	cyclin B1	GO:0090266 regulation of mitotic cell cycle spindle assembly checkpoint;GO:1905448 positive regulation of mitochondrial ATP synthesis coupled electron transport;GO:2000775 histone H3-S10 phosphorylation involved in chromosome condensation		Transporters/Transporter channels and pores	Cytosol(Enhanced)		(M176)PID FOXM1 PATHWAY; (M129)PID PLK1 PATHWAY; (M136)PID FOXO PATHWAY		1	1	1	1	1	1	0	1	1	1	1	1	0	0	1	0	1	1	0	1
PCNA	5111	symbol	H. sapiens	5111	H. sapiens	PCNA	proliferating cell nuclear antigen	GO:0006977 DNA damage response, signal transduction by p53 class mediator resulting in cell cycle arrest;GO:1902990 mitotic telomere maintenance via semi-conservative replication;GO:0072431 signal transduction involved in mitotic G1 DNA damage checkpoint			Nuclear bodies;Nucleoplasm(Supported)		(M258)PID BARD1 PATHWAY; (M200)PID ERA GENOMIC PATHWAY; (M145)PID P53 DOWNSTREAM PATHWAY	(M5898)HALLMARK DNA REPAIR; (M5926)HALLMARK MYC TARGETS V1; (M5925)HALLMARK E2F TARGETS	1	1	0	1	1	0	1	0	0	0	0	1	1	0	0	1	0	0	1	0
PECR	55825	symbol	H. sapiens	55825	H. sapiens	PECR	peroxisomal trans-2-enoyl-CoA reductase	GO:0033306 phytol metabolic process;GO:0001561 fatty acid alpha-oxidation;GO:1903173 fatty alcohol metabolic process		Enzymes/ENZYME proteins/Oxidoreductases	Peroxisomes(Supported)	Adenine		(M5948)HALLMARK BILE ACID METABOLISM	0	0	0	0	0	0	0	1	0	0	0	0	0	0	0	0	0	0	0	0
BIRC5	332	symbol	H. sapiens	332	H. sapiens	BIRC5	baculoviral IAP repeat containing 5	GO:0043154 negative regulation of cysteine-type endopeptidase activity involved in apoptotic process;GO:2000117 negative regulation of cysteine-type endopeptidase activity;GO:0090307 mitotic spindle assembly			Cytokinetic bridge(Enhanced)	LY2181308 (Zinc ion binding)	(M242)PID AURORA A PATHWAY; (M14)PID AURORA B PATHWAY; (M176)PID FOXM1 PATHWAY	(M5893)HALLMARK MITOTIC SPINDLE; (M5901)HALLMARK G2M CHECKPOINT; (M5925)HALLMARK E2F TARGETS	1	0	1	1	0	0	1	0	0	0	0	1	1	0	1	0	0	0	1	0
CCNB2	9133	symbol	H. sapiens	9133	H. sapiens	CCNB2	cyclin B2	GO:0007077 mitotic nuclear envelope disassembly;GO:0051081 nuclear envelope disassembly;GO:0043029 T cell homeostasis		Transporters/Transporter channels and pores	Cytosol(Enhanced)Golgi apparatus(Supported)		(M176)PID FOXM1 PATHWAY; (M236)PID DELTA NP63 PATHWAY	(M5951)HALLMARK SPERMATOGENESIS; (M5893)HALLMARK MITOTIC SPINDLE; (M5901)HALLMARK G2M CHECKPOINT	1	1	1	0	0	0	0	0	0	1	1	1	0	0	1	0	0	1	1	0
TOP2A	7153	symbol	H. sapiens	7153	H. sapiens	TOP2A	DNA topoisomerase II alpha	GO:0045870 positive regulation of single stranded viral RNA replication via double stranded DNA intermediate;GO:0045091 regulation of single stranded viral RNA replication via double stranded DNA intermediate;GO:1905463 negative regulation of DNA duplex unwinding		Enzymes/ENZYME proteins/Isomerase	Nucleus(Supported)Nucleoli(Approved)	Moxifloxacin (Ubiquitin binding);Amsacrine (Ubiquitin binding);Dexrazoxane (Ubiquitin binding);Valrubicin (Ubiquitin binding);Teniposide (Ubiquitin binding);Epirubicin (Ubiquitin binding);Enoxacin (Ubiquitin binding);Pefloxacin (Ubiquitin binding);Ciprofloxacin (Ubiquitin binding);Trovafloxacin (Ubiquitin binding);Daunorubicin (Ubiquitin binding);Etoposide (Ubiquitin binding);Lomefloxacin (Ubiqui…	(M236)PID DELTA NP63 PATHWAY	(M5949)HALLMARK PEROXISOME; (M5902)HALLMARK APOPTOSIS; (M5893)HALLMARK MITOTIC SPINDLE	1	1	1	0	0	0	1	0	0	0	0	1	1	0	0	1	0	0	0	0
MYBL2	4605	symbol	H. sapiens	4605	H. sapiens	MYBL2	MYB proto-oncogene like 2	GO:0043525 positive regulation of neuron apoptotic process;GO:0090307 mitotic spindle assembly;GO:1901216 positive regulation of neuron death		Transcription factors/Helix-turn-helix domains	Cytosol;Nucleoplasm(Enhanced)		(M40)PID E2F PATHWAY	(M5901)HALLMARK G2M CHECKPOINT; (M5925)HALLMARK E2F TARGETS	1	1	1	0	0	0	0	0	0	0	0	0	1	0	0	0	0	1	1	0
ADO	84890	symbol	H. sapiens	84890	H. sapiens	ADO	2-aminoethanethiol dioxygenase	GO:0000098 sulfur amino acid catabolic process;GO:0000096 sulfur amino acid metabolic process;GO:0044273 sulfur compound catabolic process		Enzymes/ENZYME proteins/Oxidoreductases					0	0	0	0	0	0	0	0	0	0	0	0	0	0	0	0	0	0	0	0
CDC45	8318	symbol	H. sapiens	8318	H. sapiens	CDC45	cell division cycle 45	GO:1902977 mitotic DNA replication preinitiation complex assembly;GO:0031938 regulation of chromatin silencing at telomere;GO:0071163 DNA replication preinitiation complex assembly			Cytosol;Nucleoplasm(Supported)Centrosome(Approved)			(M5901)HALLMARK G2M CHECKPOINT; (M5926)HALLMARK MYC TARGETS V1	1	1	1	1	0	0	0	0	0	0	0	1	0	0	0	1	0	0	0	0
C2CD5	9847	symbol	H. sapiens	9847	H. sapiens	C2CD5	C2 calcium dependent domain containing 5	GO:0038028 insulin receptor signaling pathway via phosphatidylinositol 3-kinase;GO:0046326 positive regulation of glucose import;GO:0010828 positive regulation of glucose transmembrane transport			Cytosol;Microtubule organizing center(Approved)				0	0	0	0	0	1	0	0	0	0	0	0	0	0	0	0	0	0	0	0
ECH1	1891	symbol	H. sapiens	1891	H. sapiens	ECH1	enoyl-CoA hydratase 1	GO:0006625 protein targeting to peroxisome;GO:0006635 fatty acid beta-oxidation;GO:0072663 establishment of protein localization to peroxisome			Mitochondria(Supported)			(M5892)HALLMARK CHOLESTEROL HOMEOSTASIS; (M5949)HALLMARK PEROXISOME; (M5935)HALLMARK FATTY ACID METABOLISM	0	0	0	0	0	0	0	1	0	0	0	0	0	0	0	0	0	0	0	0
STXBP1	6812	symbol	H. sapiens	6812	H. sapiens	STXBP1	syntaxin binding protein 1	GO:1903296 positive regulation of glutamate secretion, neurotransmission;GO:1903294 regulation of glutamate secretion, neurotransmission;GO:2000367 regulation of acrosomal vesicle exocytosis			Cytosol;Nucleoplasm(Approved)			(M5957)HALLMARK PANCREAS BETA CELLS	0	0	1	0	0	1	0	0	0	0	0	0	0	0	0	0	0	0	0	0
PAN2	9924	symbol	H. sapiens	9924	H. sapiens	PAN2	poly(A) specific ribonuclease subunit PAN2	GO:0010606 positive regulation of cytoplasmic mRNA processing body assembly;GO:0000289 nuclear-transcribed mRNA poly(A) tail shortening;GO:0010603 regulation of cytoplasmic mRNA processing body assembly		Enzymes/{ENZYME proteins/Hydrolases,Peptidases/Cysteine-type peptidases}				(M5925)HALLMARK E2F TARGETS	0	0	0	0	0	1	0	0	0	0	0	0	0	0	0	0	0	0	0	0
PSME1	5720	symbol	H. sapiens	5720	H. sapiens	PSME1	proteasome activator subunit 1	GO:0002223 stimulatory C-type lectin receptor signaling pathway;GO:0002479 antigen processing and presentation of exogenous peptide antigen via MHC class I, TAP-dependent;GO:0002220 innate immune response activating cell surface receptor signaling pathway						(M5911)HALLMARK INTERFERON ALPHA RESPONSE; (M5935)HALLMARK FATTY ACID METABOLISM; (M5913)HALLMARK INTERFERON GAMMA RESPONSE	1	1	1	0	0	0	0	0	1	0	0	1	1	1	0	0	0	0	0	1
HSD17B11	51170	symbol	H. sapiens	51170	H. sapiens	HSD17B11	hydroxysteroid 17-beta dehydrogenase 11	GO:0006710 androgen catabolic process;GO:0006703 estrogen biosynthetic process;GO:0008209 androgen metabolic process		Enzymes/ENZYME proteins/Oxidoreductases	Lipid droplets(Supported)	Aetiocholanolone (Steroid dehydrogenase activity)		(M5949)HALLMARK PEROXISOME; (M5948)HALLMARK BILE ACID METABOLISM; (M5935)HALLMARK FATTY ACID METABOLISM	0	0	0	0	0	0	0	0	0	0	0	0	0	0	0	0	0	0	0	0
HSD17B10	3028	symbol	H. sapiens	3028	H. sapiens	HSD17B10	hydroxysteroid 17-beta dehydrogenase 10	GO:0070901 mitochondrial tRNA methylation;GO:1990180 mitochondrial tRNA 3'-end processing;GO:0097745 mitochondrial tRNA 5'-end processing		Enzymes/ENZYME proteins/Oxidoreductases		NADH (Testosterone dehydrogenase [nad(p)] activity);1-Azepan-1-Yl-2-Phenyl-2-(4-Thioxo-1,4-Dihydro-Pyrazolo[3,4-D]Pyrimidin-5-Yl)Ethanone Adduct (Testosterone dehydrogenase [nad(p)] activity)		(M5935)HALLMARK FATTY ACID METABOLISM; (M5936)HALLMARK OXIDATIVE PHOSPHORYLATION	0	0	0	0	0	0	0	0	0	0	0	0	0	0	0	0	0	0	0	0
MAPKAPK2	9261	symbol	H. sapiens	9261	H. sapiens	MAPKAPK2	MAPK activated protein kinase 2	GO:0070935 3'-UTR-mediated mRNA stabilization;GO:0042535 positive regulation of tumor necrosis factor biosynthetic process;GO:0048255 mRNA stabilization	CAMK Ser/Thr protein kinase family	Enzymes/{ENZYME proteins/Transferases,Kinases/CAMK Ser/Thr protein kinases}	Centrosome;Nucleoplasm(Supported)	Staurosporine (Signal transducer activity);3-{[(1R)-1-phenylethyl]amino}-4-(pyridin-4-ylamino)cyclobut-3-ene-1,2-dione (Signal transducer activity);(4R)-N-[4-({[2-(DIMETHYLAMINO)ETHYL]AMINO}CARBONYL)-1,3-THIAZOL-2-YL]-4-METHYL-1-OXO-2,3,4,9-TETRAHYDRO-1H-BETA-CARBOLINE-6-CARBOXAMIDE (Signal transducer activity);(10R)-10-methyl-3-(6-methylpyridin-3-yl)-9,10,11,12-tetrahydro-8H-[1,4]diazepino[5',6'…	(M199)PID P38 MK2 PATHWAY; (M270)PID MAPK TRK PATHWAY; (M12012)ST P38 MAPK PATHWAY	(M5947)HALLMARK IL2 STAT5 SIGNALING	0	0	0	0	0	0	0	0	0	1	0	0	0	1	0	0	0	0	0	1
S100A4	6275	symbol	H. sapiens	6275	H. sapiens	S100A4	S100 calcium binding protein A4	GO:0001837 epithelial to mesenchymal transition;GO:0043123 positive regulation of I-kappaB kinase/NF-kappaB signaling;GO:0043122 regulation of I-kappaB kinase/NF-kappaB signaling			Plasma membrane(Enhanced)	Trifluoperazine (Rage receptor binding)	(M5883)NABA SECRETED FACTORS; (M5885)NABA MATRISOME ASSOCIATED; (M5889)NABA MATRISOME	(M5944)HALLMARK ANGIOGENESIS; (M5939)HALLMARK P53 PATHWAY; (M5891)HALLMARK HYPOXIA	0	0	0	0	0	0	0	0	0	0	0	0	0	0	0	0	0	0	0	0
BAMBI	25805	symbol	H. sapiens	25805	H. sapiens	BAMBI	BMP and activin membrane bound inhibitor	GO:0010718 positive regulation of epithelial to mesenchymal transition;GO:0030512 negative regulation of transforming growth factor beta receptor signaling pathway;GO:1903845 negative regulation of cellular response to transforming growth factor beta stimulus			Lipid droplets;Nucleoli fibrillar center;Vesicles(Approved)		(M181)PID BMP PATHWAY; (M286)PID TGFBR PATHWAY		0	0	0	0	0	0	0	0	0	0	0	0	0	0	0	0	0	0	0	0
APP	351	symbol	H. sapiens	351	H. sapiens	APP	amyloid beta precursor protein	GO:0051563 smooth endoplasmic reticulum calcium ion homeostasis;GO:0002265 astrocyte activation involved in immune response;GO:0045821 positive regulation of glycolytic process		Transporters/Transporter channels and pores	Golgi apparatus;Vesicles(Approved)	L-methionine (R)-S-oxide (Transition metal ion binding);CAD106 (Transition metal ion binding);Mito-4509 (Transition metal ion binding);Florbetaben (18F) (Transition metal ion binding);Florbetapir (18F) (Transition metal ion binding);Flutemetamol (18F) (Transition metal ion binding)	(M33)PID GLYPICAN 1PATHWAY; (M220)PID CASPASE PATHWAY; (M153)PID P75 NTR PATHWAY	(M5944)HALLMARK ANGIOGENESIS; (M5916)HALLMARK APICAL SURFACE; (M5902)HALLMARK APOPTOSIS	0	1	1	0	0	0	0	1	1	1	0	1	1	0	1	0	0	0	0	0
CYCS	54205	symbol	H. sapiens	54205	H. sapiens	CYCS	cytochrome c, somatic	GO:0008635 activation of cysteine-type endopeptidase activity involved in apoptotic process by cytochrome c;GO:0006122 mitochondrial electron transport, ubiquinol to cytochrome c;GO:0006123 mitochondrial electron transport, cytochrome c to oxygen			Mitochondria(Enhanced)	Minocycline (Metal ion binding);Protoporphyrin Ix Containing Co (Metal ion binding);Heme C (Metal ion binding);Protoporphyrin Ix Containing Zn (Metal ion binding);N-Trimethyllysine (Metal ion binding);Zinc Substituted Heme C (Metal ion binding)	(M197)PID HIV NEF PATHWAY; (M144)PID CERAMIDE PATHWAY; (M220)PID CASPASE PATHWAY	(M5936)HALLMARK OXIDATIVE PHOSPHORYLATION	0	0	0	1	0	0	0	1	0	0	1	0	1	1	1	0	0	0	1	0
PRPF4	9128	symbol	H. sapiens	9128	H. sapiens	PRPF4	pre-mRNA processing factor 4	GO:0000398 mRNA splicing, via spliceosome;GO:0000377 RNA splicing, via transesterification reactions with bulged adenosine as nucleophile;GO:0000375 RNA splicing, via transesterification reactions			Nuclear speckles(Enhanced)				0	0	0	0	0	0	0	0	0	0	0	0	0	0	0	0	0	0	0	0
LSM6	11157	symbol	H. sapiens	11157	H. sapiens	LSM6	LSM6 homolog, U6 small nuclear RNA and mRNA degradation associated	GO:0043928 exonucleolytic nuclear-transcribed mRNA catabolic process involved in deadenylation-dependent decay;GO:0000291 nuclear-transcribed mRNA catabolic process, exonucleolytic;GO:0000288 nuclear-transcribed mRNA catabolic process, deadenylation-dependent decay			Actin filaments(Approved)	Uridine (Poly(a) rna binding);Uridine-5'-Monophosphate (Poly(a) rna binding);Citric Acid (Poly(a) rna binding)			0	0	0	0	0	0	0	0	0	0	0	0	0	0	0	0	0	0	0	0
BRCA1	672	symbol	H. sapiens	672	H. sapiens	BRCA1	BRCA1 DNA repair associated	GO:2000620 positive regulation of histone H4-K16 acetylation;GO:0070512 positive regulation of histone H4-K20 methylation;GO:2000617 positive regulation of histone H3-K9 acetylation		Enzymes/ENZYME proteins/Transferases			(M258)PID BARD1 PATHWAY; (M242)PID AURORA A PATHWAY; (M84)PID ATM PATHWAY	(M5916)HALLMARK APICAL SURFACE; (M5902)HALLMARK APOPTOSIS; (M5950)HALLMARK ALLOGRAFT REJECTION	1	1	1	1	0	1	1	1	1	0	0	1	0	0	0	1	1	0	0	0
LSM5	23658	symbol	H. sapiens	23658	H. sapiens	LSM5	LSM5 homolog, U6 small nuclear RNA and mRNA degradation associated	GO:0043928 exonucleolytic nuclear-transcribed mRNA catabolic process involved in deadenylation-dependent decay;GO:0000291 nuclear-transcribed mRNA catabolic process, exonucleolytic;GO:0000288 nuclear-transcribed mRNA catabolic process, deadenylation-dependent decay							0	0	0	0	0	0	0	0	0	0	0	0	0	0	0	0	0	0	0	0
HSPA1A	3303	symbol	H. sapiens	3303	H. sapiens	HSPA1A	heat shock protein family A (Hsp70) member 1A	GO:0070434 positive regulation of nucleotide-binding oligomerization domain containing 2 signaling pathway;GO:0070426 positive regulation of nucleotide-binding oligomerization domain containing signaling pathway;GO:0070432 regulation of nucleotide-binding oligomerization domain containing 2 signaling pathway			Nucleoplasm;Vesicles(Approved)			(M5921)HALLMARK COMPLEMENT	0	1	1	0	0	1	0	1	0	0	0	0	1	1	1	0	1	0	0	1
IGFBP3	3486	symbol	H. sapiens	3486	H. sapiens	IGFBP3	insulin like growth factor binding protein 3	GO:0043568 positive regulation of insulin-like growth factor receptor signaling pathway;GO:0014912 negative regulation of smooth muscle cell migration;GO:0045663 positive regulation of myoblast differentiation			Cytosol;Nucleoplasm;Vesicles(Approved)	Mecasermin (Protein tyrosine phosphatase activator activity)	(M236)PID DELTA NP63 PATHWAY; (M256)PID TAP63 PATHWAY; (M145)PID P53 DOWNSTREAM PATHWAY	(M5909)HALLMARK MYOGENESIS; (M5930)HALLMARK EPITHELIAL MESENCHYMAL TRANSITION; (M5891)HALLMARK HYPOXIA	0	0	0	1	1	0	0	1	1	1	1	1	1	0	1	0	1	1	0	0
ACAT2	39	symbol	H. sapiens	39	H. sapiens	ACAT2	acetyl-CoA acetyltransferase 2	GO:0006635 fatty acid beta-oxidation;GO:0006695 cholesterol biosynthetic process;GO:0009062 fatty acid catabolic process		Enzymes/ENZYME proteins/Transferases	Cytosol(Supported)Nucleus(Approved)	S-Hydroxycysteine (Acetyl-coa c-acetyltransferase activity);Coenzyme A (Acetyl-coa c-acetyltransferase activity)		(M5892)HALLMARK CHOLESTEROL HOMEOSTASIS; (M5935)HALLMARK FATTY ACID METABOLISM	0	0	0	0	0	0	0	1	0	0	0	0	0	0	0	0	0	0	0	0
TMEM97	27346	symbol	H. sapiens	27346	H. sapiens	TMEM97	transmembrane protein 97	GO:0042632 cholesterol homeostasis;GO:0055092 sterol homeostasis;GO:0055088 lipid homeostasis			Cytosol;Nuclear membrane;Plasma membrane(Approved)			(M5928)HALLMARK MYC TARGETS V2; (M5892)HALLMARK CHOLESTEROL HOMEOSTASIS; (M5934)HALLMARK XENOBIOTIC METABOLISM	0	0	0	0	0	0	0	0	0	0	0	0	0	0	1	0	0	0	0	0
NSDHL	50814	symbol	H. sapiens	50814	H. sapiens	NSDHL	NAD(P) dependent steroid dehydrogenase-like	GO:0060716 labyrinthine layer blood vessel development;GO:0060711 labyrinthine layer development;GO:0060674 placenta blood vessel development		Enzymes/ENZYME proteins/Oxidoreductases	Endoplasmic reticulum;Lipid droplets(Enhanced)	NADH (Sterol-4-alpha-carboxylate 3-dehydrogenase (decarboxylating) activity)		(M5892)HALLMARK CHOLESTEROL HOMEOSTASIS; (M5935)HALLMARK FATTY ACID METABOLISM; (M5937)HALLMARK GLYCOLYSIS	0	0	0	0	0	0	0	0	0	0	0	0	0	0	0	0	0	0	0	0
HAT1	8520	symbol	H. sapiens	8520	H. sapiens	HAT1	histone acetyltransferase 1	GO:0006335 DNA replication-dependent nucleosome assembly;GO:0006348 chromatin silencing at telomere;GO:0006336 DNA replication-independent nucleosome assembly		Enzymes/ENZYME proteins/Transferases	Nucleoplasm(Enhanced)				0	0	0	0	0	0	0	0	0	0	0	0	0	0	0	0	0	0	0	0
AURKB	9212	symbol	H. sapiens	9212	H. sapiens	AURKB	aurora kinase B	GO:0007094 mitotic spindle assembly checkpoint;GO:0043988 histone H3-S28 phosphorylation;GO:0071174 mitotic spindle checkpoint	Other	Enzymes/{ENZYME proteins/Transferases,Kinases}	Midbody;Nucleoplasm(Enhanced)	HESPERIDIN (Protein serine/threonine/tyrosine kinase activity);AT9283 (Protein serine/threonine/tyrosine kinase activity);N~6~-cyclohexyl-N~2~-(4-morpholin-4-ylphenyl)-9H-purine-2,6-diamine (Protein serine/threonine/tyrosine kinase activity)	(M242)PID AURORA A PATHWAY; (M14)PID AURORA B PATHWAY; (M176)PID FOXM1 PATHWAY	(M5901)HALLMARK G2M CHECKPOINT; (M5925)HALLMARK E2F TARGETS	1	1	1	1	0	1	1	0	0	1	0	1	0	0	0	1	0	0	0	0
SLC37A4	2542	symbol	H. sapiens	2542	H. sapiens	SLC37A4	solute carrier family 37 member 4	GO:0015760 glucose-6-phosphate transport;GO:0015712 hexose phosphate transport;GO:0035435 phosphate ion transmembrane transport			Mitochondria(Approved)			(M5937)HALLMARK GLYCOLYSIS; (M5924)HALLMARK MTORC1 SIGNALING; (M5891)HALLMARK HYPOXIA	0	0	0	0	0	0	0	0	0	0	0	0	0	0	0	0	0	0	0	0
SKP1	6500	symbol	H. sapiens	6500	H. sapiens	SKP1	S-phase kinase associated protein 1	GO:0002223 stimulatory C-type lectin receptor signaling pathway;GO:0035518 histone H2A monoubiquitination;GO:0002220 innate immune response activating cell surface receptor signaling pathway			Nucleus(Supported)Cytosol(Approved)	Naphthalen-1-Yl-Acetic Acid (Ubiquitin-protein transferase activity);(2S)-2-(1H-indol-3-yl)hexanoic acid (Ubiquitin-protein transferase activity);(2S)-2-(1H-indol-3-yl)pentanoic acid (Ubiquitin-protein transferase activity);(2S)-8-[(tert-butoxycarbonyl)amino]-2-(1H-indol-3-yl)octanoic acid (Ubiquitin-protein transferase activity);1H-INDOL-3-YLACETIC ACID (Ubiquitin-protein transferase activity)	(M31)PID BETA CATENIN DEG PATHWAY; (M17)PID NOTCH PATHWAY; (M223)PID BETA CATENIN NUC PATHWAY	(M5903)HALLMARK NOTCH SIGNALING	1	1	0	0	0	0	0	0	0	0	0	1	0	0	0	0	0	0	0	0
ZDHHC6	64429	symbol	H. sapiens	64429	H. sapiens	ZDHHC6	zinc finger DHHC-type containing 6	GO:0018230 peptidyl-L-cysteine S-palmitoylation;GO:0018345 protein palmitoylation;GO:0018231 peptidyl-S-diacylglycerol-L-cysteine biosynthetic process from peptidyl-cysteine		Enzymes/ENZYME proteins/Transferases					0	0	0	0	0	0	0	0	0	0	0	0	0	0	0	0	0	0	0	0
POLE2	5427	symbol	H. sapiens	5427	H. sapiens	POLE2	DNA polymerase epsilon 2, accessory subunit	GO:0032201 telomere maintenance via semi-conservative replication;GO:0042276 error-prone translesion synthesis;GO:0019985 translesion synthesis		Enzymes/ENZYME proteins/Transferases	Nuclear bodies;Nucleoplasm(Supported)Vesicles(Approved)	Cladribine (Dna-directed dna polymerase activity)			1	1	0	1	0	0	0	0	0	0	0	0	0	0	0	1	0	0	1	0
MELK	9833	symbol	H. sapiens	9833	H. sapiens	MELK	maternal embryonic leucine zipper kinase	GO:0008631 intrinsic apoptotic signaling pathway in response to oxidative stress;GO:0036473 cell death in response to oxidative stress;GO:0000086 G2/M transition of mitotic cell cycle	CAMK Ser/Thr protein kinase family	Enzymes/{ENZYME proteins/Transferases,Kinases/CAMK Ser/Thr protein kinases}				(M5925)HALLMARK E2F TARGETS	0	1	0	0	0	0	0	0	0	0	0	0	1	0	0	0	0	0	0	0
NUP62	23636	symbol	H. sapiens	23636	H. sapiens	NUP62	nucleoporin 62	GO:1904781 positive regulation of protein localization to centrosome;GO:0046601 positive regulation of centriole replication;GO:1904779 regulation of protein localization to centrosome		Transporters/Transporter channels and pores	Nuclear membrane(Supported)Nucleus(Approved)				1	1	1	0	0	1	1	1	1	1	0	1	0	1	0	0	1	0	0	0
SMC4	10051	symbol	H. sapiens	10051	H. sapiens	SMC4	structural maintenance of chromosomes 4	GO:0010032 meiotic chromosome condensation;GO:0007076 mitotic chromosome condensation;GO:0051383 kinetochore organization			Cytosol;Nuclear speckles(Supported)		(M14)PID AURORA B PATHWAY	(M5893)HALLMARK MITOTIC SPINDLE; (M5901)HALLMARK G2M CHECKPOINT; (M5925)HALLMARK E2F TARGETS	1	0	1	0	0	0	1	0	0	0	0	1	0	0	0	0	0	0	0	0
RPA3	6119	symbol	H. sapiens	6119	H. sapiens	RPA3	replication protein A3	GO:0032201 telomere maintenance via semi-conservative replication;GO:0006295 nucleotide-excision repair, DNA incision, 3'-to lesion;GO:0070987 error-free translesion synthesis						(M5898)HALLMARK DNA REPAIR; (M5925)HALLMARK E2F TARGETS	1	1	0	1	0	1	0	0	0	0	0	1	0	1	0	1	0	0	0	0
GNB5	10681	symbol	H. sapiens	10681	H. sapiens	GNB5	G protein subunit beta 5	GO:1901386 negative regulation of voltage-gated calcium channel activity;GO:1901020 negative regulation of calcium ion transmembrane transporter activity;GO:1901385 regulation of voltage-gated calcium channel activity		RAS pathway related proteins	Centrosome;Nuclear speckles;Rods & Rings(Approved)		(M117)PID CONE PATHWAY; (M204)PID RHODOPSIN PATHWAY; (M99)PID TXA2PATHWAY		0	0	0	0	0	0	0	0	0	0	0	0	1	0	1	0	0	0	0	1
MLEC	9761	symbol	H. sapiens	9761	H. sapiens	MLEC	malectin	GO:0043312 neutrophil degranulation;GO:0002283 neutrophil activation involved in immune response;GO:0042119 neutrophil activation							0	0	0	0	0	0	0	0	0	0	0	0	0	0	0	0	0	0	0	0
AKR7A2	8574	symbol	H. sapiens	8574	H. sapiens	AKR7A2	aldo-keto reductase family 7 member A2	GO:0044597 daunorubicin metabolic process;GO:0044598 doxorubicin metabolic process;GO:0030647 aminoglycoside antibiotic metabolic process		Enzymes/ENZYME proteins/Oxidoreductases	Cytosol(Supported)				0	0	0	0	0	0	0	1	1	0	1	0	0	0	0	0	0	0	0	0
SPP1	6696	symbol	H. sapiens	6696	H. sapiens	SPP1	secreted phosphoprotein 1	GO:0048685 negative regulation of collateral sprouting of intact axon in response to injury;GO:0048683 regulation of collateral sprouting of intact axon in response to injury;GO:0048673 collateral sprouting of intact axon in response to injury			Golgi apparatus(Supported)		(M118)PID INTEGRIN A9B1 PATHWAY; (M63)PID AVB3 OPN PATHWAY; (M277)PID INTEGRIN A4B1 PATHWAY	(M5944)HALLMARK ANGIOGENESIS; (M5947)HALLMARK IL2 STAT5 SIGNALING; (M5953)HALLMARK KRAS SIGNALING UP	0	0	1	1	1	0	0	0	0	0	0	1	0	0	1	0	0	0	0	1
CCNF	899	symbol	H. sapiens	899	H. sapiens	CCNF	cyclin F	GO:0010826 negative regulation of centrosome duplication;GO:0046606 negative regulation of centrosome cycle;GO:0010824 regulation of centrosome duplication			Centrosome(Supported)			(M5901)HALLMARK G2M CHECKPOINT; (M5924)HALLMARK MTORC1 SIGNALING	0	1	1	0	0	0	0	0	0	1	0	1	0	0	0	0	0	1	0	0
ARHGEF12	23365	symbol	H. sapiens	23365	H. sapiens	ARHGEF12	Rho guanine nucleotide exchange factor 12	GO:0035023 regulation of Rho protein signal transduction;GO:0007266 Rho protein signal transduction;GO:0046578 regulation of Ras protein signal transduction			Cytosol;Nucleoplasm;Plasma membrane(Approved)		(M68)PID RHOA REG PATHWAY	(M5893)HALLMARK MITOTIC SPINDLE; (M5945)HALLMARK HEME METABOLISM	0	0	1	0	0	0	0	0	0	0	0	0	1	0	1	0	0	0	0	1
KIF2C	11004	symbol	H. sapiens	11004	H. sapiens	KIF2C	kinesin family member 2C	GO:0051315 attachment of mitotic spindle microtubules to kinetochore;GO:0019886 antigen processing and presentation of exogenous peptide antigen via MHC class II;GO:0030951 establishment or maintenance of microtubule cytoskeleton polarity			Centrosome;Nucleoplasm(Supported)Midbody(Approved)	Phosphoaminophosphonic Acid-Adenylate Ester (Microtubule plus-end binding)	(M14)PID AURORA B PATHWAY	(M5951)HALLMARK SPERMATOGENESIS; (M5893)HALLMARK MITOTIC SPINDLE; (M5901)HALLMARK G2M CHECKPOINT	1	0	1	0	0	0	1	0	0	0	0	0	0	0	0	0	0	0	0	0
DHRS7	51635	symbol	H. sapiens	51635	H. sapiens	DHRS7	dehydrogenase/reductase 7	GO:0055114 oxidation-reduction process;GO:0008152 metabolic process;GO:0008150 biological_process			Mitochondria;Nucleoplasm(Approved)			(M5905)HALLMARK ADIPOGENESIS; (M5934)HALLMARK XENOBIOTIC METABOLISM	0	0	0	0	0	0	0	0	0	0	0	0	0	0	0	0	0	0	0	0
RHEB	6009	symbol	H. sapiens	6009	H. sapiens	RHEB	Ras homolog, mTORC1 binding	GO:2000074 regulation of type B pancreatic cell development;GO:0003323 type B pancreatic cell development;GO:0048714 positive regulation of oligodendrocyte differentiation				Guanosine-5'-Triphosphate (Metal ion binding);Guanosine-5'-Diphosphate (Metal ion binding)	(M121)PID MTOR 4PATHWAY		0	1	0	1	0	0	0	0	0	0	0	1	0	1	0	0	0	0	0	1
NRIP1	8204	symbol	H. sapiens	8204	H. sapiens	NRIP1	nuclear receptor interacting protein 1	GO:0001543 ovarian follicle rupture;GO:0001542 ovulation from ovarian follicle;GO:0030521 androgen receptor signaling pathway			Nucleoli;Nucleus(Approved)	4-HYDROXY-N'-(4-ISOPROPYLBENZYL)BENZOHYDRAZIDE (Transcription corepressor activity)	(M207)PID RETINOIC ACID PATHWAY; (M285)PID HNF3A PATHWAY; (M58)PID AR PATHWAY	(M5907)HALLMARK ESTROGEN RESPONSE LATE; (M5906)HALLMARK ESTROGEN RESPONSE EARLY	0	0	0	0	0	0	1	0	0	0	0	0	0	0	0	0	0	0	0	1
ATMIN	23300	symbol	H. sapiens	23300	H. sapiens	ATMIN	ATM interactor	GO:1902857 positive regulation of non-motile cilium assembly;GO:1902855 regulation of non-motile cilium assembly;GO:0045724 positive regulation of cilium assembly			Nuclear bodies(Supported)				0	0	0	0	0	1	0	0	0	0	0	0	0	0	0	0	0	0	0	0
NENF	29937	symbol	H. sapiens	29937	H. sapiens	NENF	neudesin neurotrophic factor	GO:0032099 negative regulation of appetite;GO:0032096 negative regulation of response to food;GO:0032108 negative regulation of response to nutrient levels			Nucleus(Enhanced)				0	0	0	0	0	0	0	0	0	1	0	0	0	0	0	0	0	0	0	0
SUZ12	23512	symbol	H. sapiens	23512	H. sapiens	SUZ12	SUZ12 polycomb repressive complex 2 subunit	GO:0070734 histone H3-K27 methylation;GO:0070317 negative regulation of G0 to G1 transition;GO:0070316 regulation of G0 to G1 transition			Nuclear bodies;Nucleoli;Nucleus(Approved)				0	1	0	0	0	0	1	0	0	0	0	0	0	1	1	0	0	0	0	0
RFC2	5982	symbol	H. sapiens	5982	H. sapiens	RFC2	replication factor C subunit 2	GO:1900264 positive regulation of DNA-directed DNA polymerase activity;GO:0032201 telomere maintenance via semi-conservative replication;GO:1900262 regulation of DNA-directed DNA polymerase activity			Nucleoplasm(Supported)Golgi apparatus(Approved)		(M46)PID ATR PATHWAY; (M1)PID FANCONI PATHWAY	(M5898)HALLMARK DNA REPAIR; (M5925)HALLMARK E2F TARGETS	1	0	0	1	0	0	0	0	0	1	0	1	0	0	0	1	0	1	0	0
PHKG2	5261	symbol	H. sapiens	5261	H. sapiens	PHKG2	phosphorylase kinase catalytic subunit gamma 2	GO:0045819 positive regulation of glycogen catabolic process;GO:0005981 regulation of glycogen catabolic process;GO:0070875 positive regulation of glycogen metabolic process	CAMK Ser/Thr protein kinase family	Enzymes/{ENZYME proteins/Transferases,Kinases/CAMK Ser/Thr protein kinases}	Cytosol(Supported)			(M5951)HALLMARK SPERMATOGENESIS	0	0	0	0	0	0	0	1	1	0	1	0	0	0	0	0	0	0	0	0
NGRN	51335	symbol	H. sapiens	51335	H. sapiens	NGRN	neugrin, neurite outgrowth associated	GO:0070131 positive regulation of mitochondrial translation;GO:0070129 regulation of mitochondrial translation;GO:0045727 positive regulation of translation							0	0	0	0	0	0	0	0	0	0	0	0	0	0	0	0	0	0	0	0
SPDEF	25803	symbol	H. sapiens	25803	H. sapiens	SPDEF	SAM pointed domain containing ETS transcription factor	GO:0060480 lung goblet cell differentiation;GO:0060481 lobar bronchus epithelium development;GO:0061140 lung secretory cell differentiation		Transcription factors/Helix-turn-helix domains	Nucleoli;Nucleus(Supported)		(M151)PID AR TF PATHWAY	(M5908)HALLMARK ANDROGEN RESPONSE; (M5909)HALLMARK MYOGENESIS	0	0	0	0	0	0	0	0	0	0	0	0	1	0	1	0	0	0	0	0
DUSP3	1845	symbol	H. sapiens	1845	H. sapiens	DUSP3	dual specificity phosphatase 3	GO:0120183 positive regulation of focal adhesion disassembly;GO:0120182 regulation of focal adhesion disassembly;GO:0120181 focal adhesion disassembly		Enzymes/ENZYME proteins/Hydrolases	Nucleoplasm(Supported)Cytosol(Approved)			(M5923)HALLMARK PI3K AKT MTOR SIGNALING	0	1	0	0	0	0	0	0	0	1	0	0	0	0	0	0	1	0	0	1
NMT1	4836	symbol	H. sapiens	4836	H. sapiens	NMT1	N-myristoyltransferase 1	GO:1900740 positive regulation of protein insertion into mitochondrial membrane involved in apoptotic signaling pathway;GO:1900739 regulation of protein insertion into mitochondrial membrane involved in apoptotic signaling pathway;GO:1901030 positive regulation of mitochondrial outer membrane permeabilization involved in apoptotic signaling pathway		Enzymes/ENZYME proteins/Transferases	Cytosol(Supported)Plasma membrane(Approved)	(1-Methyl-1h-Imidazol-2-Yl)-(3-Methyl-4-{3-[(Pyridin-3-Ylmethyl)-Amino]-Propoxy}-Benzofuran-2-Yl)-Methanone (Glycylpeptide n-tetradecanoyltransferase activity)		(M5905)HALLMARK ADIPOGENESIS; (M5934)HALLMARK XENOBIOTIC METABOLISM; (M5924)HALLMARK MTORC1 SIGNALING	0	0	0	0	0	1	0	0	1	0	0	0	1	0	0	0	0	0	0	0
CDC25A	993	symbol	H. sapiens	993	H. sapiens	CDC25A	cell division cycle 25A	GO:0110032 positive regulation of G2/MI transition of meiotic cell cycle;GO:0110030 regulation of G2/MI transition of meiotic cell cycle;GO:1901995 positive regulation of meiotic cell cycle phase transition		Enzymes/ENZYME proteins/Hydrolases	Golgi apparatus;Nucleus;Vesicles(Approved)		(M10154)SA G2 AND M PHASES; (M84)PID ATM PATHWAY; (M46)PID ATR PATHWAY	(M5901)HALLMARK G2M CHECKPOINT; (M5924)HALLMARK MTORC1 SIGNALING; (M5925)HALLMARK E2F TARGETS	1	1	1	1	0	0	0	0	0	1	0	1	0	0	0	0	0	1	0	0
PIH1D1	55011	symbol	H. sapiens	55011	H. sapiens	PIH1D1	PIH1 domain containing 1	GO:1900110 negative regulation of histone H3-K9 dimethylation;GO:1902661 positive regulation of glucose mediated signaling pathway;GO:2000619 negative regulation of histone H4-K16 acetylation			Cytosol(Approved)				0	0	1	0	0	1	0	0	0	1	0	0	1	0	0	0	1	0	0	0
DSG2	1829	symbol	H. sapiens	1829	H. sapiens	DSG2	desmoglein 2	GO:0086073 bundle of His cell-Purkinje myocyte adhesion involved in cell communication;GO:0003165 Purkinje myocyte development;GO:0098911 regulation of ventricular cardiac muscle cell action potential			Cell Junctions(Enhanced)Plasma membrane(Supported)				0	0	0	0	0	0	0	0	0	0	0	1	0	0	0	0	0	0	0	0
MCM3	4172	symbol	H. sapiens	4172	H. sapiens	MCM3	minichromosome maintenance complex component 3	GO:1902975 mitotic DNA replication initiation;GO:0006267 pre-replicative complex assembly involved in nuclear cell cycle DNA replication;GO:1902315 nuclear cell cycle DNA replication initiation		Enzymes/ENZYME proteins/Hydrolases	Nucleoplasm(Enhanced)		(M40)PID E2F PATHWAY	(M5901)HALLMARK G2M CHECKPOINT; (M5925)HALLMARK E2F TARGETS	1	1	0	1	0	0	0	0	0	0	0	0	0	0	0	1	0	0	0	0
RPIA	22934	symbol	H. sapiens	22934	H. sapiens	RPIA	ribose 5-phosphate isomerase A	GO:0009052 pentose-phosphate shunt, non-oxidative branch;GO:0006014 D-ribose metabolic process;GO:0006098 pentose-phosphate shunt		Enzymes/ENZYME proteins/Isomerase		D-4-Phosphoerythronic Acid (Ribose-5-phosphate isomerase activity)			0	0	0	0	0	0	0	1	0	0	0	0	0	0	0	0	0	0	0	0
SYPL1	6856	symbol	H. sapiens	6856	H. sapiens	SYPL1	synaptophysin like 1	GO:0007268 chemical synaptic transmission;GO:0098916 anterograde trans-synaptic signaling;GO:0099537 trans-synaptic signaling							0	0	0	0	0	0	0	0	0	0	0	0	0	0	0	0	0	0	0	0
DDB2	1643	symbol	H. sapiens	1643	H. sapiens	DDB2	damage specific DNA binding protein 2	GO:0006295 nucleotide-excision repair, DNA incision, 3'-to lesion;GO:0035518 histone H2A monoubiquitination;GO:0006293 nucleotide-excision repair, preincision complex stabilization			Nucleoplasm(Supported)Cell Junctions(Approved)		(M145)PID P53 DOWNSTREAM PATHWAY	(M5898)HALLMARK DNA REPAIR; (M5939)HALLMARK P53 PATHWAY	0	0	0	1	1	1	0	0	0	0	1	0	0	0	0	1	0	0	1	0
PARP2	10038	symbol	H. sapiens	10038	H. sapiens	PARP2	poly(ADP-ribose) polymerase 2	GO:0061051 positive regulation of cell growth involved in cardiac muscle cell development;GO:0061050 regulation of cell growth involved in cardiac muscle cell development;GO:2000727 positive regulation of cardiac muscle cell differentiation		Enzymes/ENZYME proteins/Transferases	Nucleoli;Nucleus(Approved)	Veliparib (Nad+ adp-ribosyltransferase activity);Olaparib (Nad+ adp-ribosyltransferase activity)	(M105)PID TELOMERASE PATHWAY	(M5951)HALLMARK SPERMATOGENESIS; (M5941)HALLMARK UV RESPONSE UP	0	0	0	1	0	0	0	0	0	0	0	1	0	0	1	1	0	0	0	0
PTK2	5747	symbol	H. sapiens	5747	H. sapiens	PTK2	protein tyrosine kinase 2	GO:0060396 growth hormone receptor signaling pathway;GO:0010613 positive regulation of cardiac muscle hypertrophy;GO:0038096 Fc-gamma receptor signaling pathway involved in phagocytosis	Tyr protein kinase family	Enzymes/{ENZYME proteins/Transferases,Kinases/Tyr protein kinases}	Cytosol;Focal adhesion sites;Vesicles(Supported)	7-PYRIDIN-2-YL-N-(3,4,5-TRIMETHOXYPHENYL)-7H-PYRROLO[2,3-D]PYRIMIDIN-2-AMINE (Signal transducer activity);2-({5-CHLORO-2-[(2-METHOXY-4-MORPHOLIN-4-YLPHENYL)AMINO]PYRIMIDIN-4-YL}AMINO)-N-METHYLBENZAMIDE (Signal transducer activity)	(M273)PID EPHA2 FWD PATHWAY; (M15743)ST GA12 PATHWAY; (M125)PID IGF1 PATHWAY	(M5944)HALLMARK ANGIOGENESIS; (M5902)HALLMARK APOPTOSIS; (M5915)HALLMARK APICAL JUNCTION	0	1	1	0	0	0	0	0	1	1	0	1	1	0	1	0	0	0	0	1
ENOPH1	58478	symbol	H. sapiens	58478	H. sapiens	ENOPH1	enolase-phosphatase 1	GO:0019284 L-methionine salvage from S-adenosylmethionine;GO:0019509 L-methionine salvage from methylthioadenosine;GO:0071267 L-methionine salvage		Enzymes/ENZYME proteins/Hydrolases	Nuclear bodies;Nucleoplasm(Approved)	2-OXOHEPTYLPHOSPHONIC ACID (Magnesium ion binding)			0	0	0	0	0	0	0	1	0	0	0	0	0	0	0	0	0	0	0	0
CD320	51293	symbol	H. sapiens	51293	H. sapiens	CD320	CD320 molecule	GO:0031296 B cell costimulation;GO:0030890 positive regulation of B cell proliferation;GO:0015889 cobalamin transport		CD markers	Cytosol(Approved)				0	0	0	0	0	0	0	1	1	0	0	0	0	0	0	0	0	0	0	0

## Sheet: Enrichment
GroupID	Category	Term	Description	LogP	Log(q-value)	InTerm_InList	Genes	Symbols
1_Summary	Reactome Gene Sets	R-HSA-1640170	Cell Cycle	-16.9687	-12.6512	33/643	332,672,891,983,991,993,1022,4172,4605,5111,5347,5427,5696,5720,5925,5982,6119,6500,6714,6790,7153,7158,8318,9133,9212,10051,11004,11065,23244,23636,54386,79902,85236	BIRC5,BRCA1,CCNB1,CDK1,CDC20,CDC25A,CDK7,MCM3,MYBL2,PCNA,PLK1,POLE2,PSMB8,PSME1,RB1,RFC2,RPA3,SKP1,SRC,AURKA,TOP2A,TP53BP1,CDC45,CCNB2,AURKB,SMC4,KIF2C,UBE2C,PDS5A,NUP62,TERF2IP,NUP85,H2BC12
1_Member	Reactome Gene Sets	R-HSA-1640170	Cell Cycle	-16.9687	-12.6512	33/643	332,672,891,983,991,993,1022,4172,4605,5111,5347,5427,5696,5720,5925,5982,6119,6500,6714,6790,7153,7158,8318,9133,9212,10051,11004,11065,23244,23636,54386,79902,85236	BIRC5,BRCA1,CCNB1,CDK1,CDC20,CDC25A,CDK7,MCM3,MYBL2,PCNA,PLK1,POLE2,PSMB8,PSME1,RB1,RFC2,RPA3,SKP1,SRC,AURKA,TOP2A,TP53BP1,CDC45,CCNB2,AURKB,SMC4,KIF2C,UBE2C,PDS5A,NUP62,TERF2IP,NUP85,H2BC12
1_Member	Reactome Gene Sets	R-HSA-69278	Cell Cycle, Mitotic	-16.3952	-12.3787	30/538	332,891,983,991,993,1022,4172,4605,5111,5347,5427,5696,5720,5925,5982,6119,6500,6714,6790,7153,8318,9133,9212,10051,11004,11065,23244,23636,79902,85236	BIRC5,CCNB1,CDK1,CDC20,CDC25A,CDK7,MCM3,MYBL2,PCNA,PLK1,POLE2,PSMB8,PSME1,RB1,RFC2,RPA3,SKP1,SRC,AURKA,TOP2A,CDC45,CCNB2,AURKB,SMC4,KIF2C,UBE2C,PDS5A,NUP62,NUP85,H2BC12
1_Member	Reactome Gene Sets	R-HSA-453279	Mitotic G1-G1/S phases	-13.218	-9.72333	16/149	891,983,993,1022,4172,4605,5111,5427,5696,5720,5925,6119,6500,6714,7153,8318	CCNB1,CDK1,CDC25A,CDK7,MCM3,MYBL2,PCNA,POLE2,PSMB8,PSME1,RB1,RPA3,SKP1,SRC,TOP2A,CDC45
1_Member	Reactome Gene Sets	R-HSA-69620	Cell Cycle Checkpoints	-12.6257	-9.21127	20/293	332,672,891,983,991,993,4172,5347,5696,5720,5982,6119,7158,8318,9133,9212,11004,11065,79902,85236	BIRC5,BRCA1,CCNB1,CDK1,CDC20,CDC25A,MCM3,PLK1,PSMB8,PSME1,RFC2,RPA3,TP53BP1,CDC45,CCNB2,AURKB,KIF2C,UBE2C,NUP85,H2BC12
1_Member	Reactome Gene Sets	R-HSA-69206	G1/S Transition	-10.3947	-7.39892	13/131	891,983,993,1022,4172,5111,5427,5696,5720,5925,6119,6500,8318	CCNB1,CDK1,CDC25A,CDK7,MCM3,PCNA,POLE2,PSMB8,PSME1,RB1,RPA3,SKP1,CDC45
1_Member	Reactome Gene Sets	R-HSA-69242	S Phase	-10.374	-7.39892	14/161	993,1022,4172,5111,5427,5696,5720,5925,5982,6119,6500,8318,11065,23244	CDC25A,CDK7,MCM3,PCNA,POLE2,PSMB8,PSME1,RB1,RFC2,RPA3,SKP1,CDC45,UBE2C,PDS5A
1_Member	Reactome Gene Sets	R-HSA-69481	G2/M Checkpoints	-9.04021	-6.22782	13/168	672,891,983,993,4172,5696,5720,5982,6119,7158,8318,9133,85236	BRCA1,CCNB1,CDK1,CDC25A,MCM3,PSMB8,PSME1,RFC2,RPA3,TP53BP1,CDC45,CCNB2,H2BC12
1_Member	Reactome Gene Sets	R-HSA-69239	Synthesis of DNA	-7.41939	-4.88	10/119	4172,5111,5427,5696,5720,5982,6119,6500,8318,11065	MCM3,PCNA,POLE2,PSMB8,PSME1,RFC2,RPA3,SKP1,CDC45,UBE2C
1_Member	Reactome Gene Sets	R-HSA-69306	DNA Replication	-7.14961	-4.67092	10/127	4172,5111,5427,5696,5720,5982,6119,6500,8318,11065	MCM3,PCNA,POLE2,PSMB8,PSME1,RFC2,RPA3,SKP1,CDC45,UBE2C
1_Member	Reactome Gene Sets	R-HSA-69002	DNA Replication Pre-Initiation	-4.23027	-2.41923	6/85	4172,5427,5696,5720,6119,8318	MCM3,POLE2,PSMB8,PSME1,RPA3,CDC45
1_Member	Reactome Gene Sets	R-HSA-68962	Activation of the pre-replicative complex	-3.88758	-2.20149	4/33	4172,5427,6119,8318	MCM3,POLE2,RPA3,CDC45
1_Member	GO Biological Processes	GO:0006270	DNA replication initiation	-2.50823	-1.16197	3/37	4172,5427,8318	MCM3,POLE2,CDC45
2_Summary	GO Biological Processes	GO:0007346	regulation of mitotic cell cycle	-14.8528	-11.0124	31/661	351,637,672,891,983,991,993,1647,1845,1956,2146,2770,3303,4088,5111,5347,5696,5720,5925,6119,6347,6500,6790,7077,7153,8318,9212,9928,11065,23636,51203,899,1022,4172,5427,9133,9833,26993,3066,387,9903,23512,323,6009,7158,51422,6714,5747,7398,9246,9709,23014,29978,80204,1514,4605	APP,BID,BRCA1,CCNB1,CDK1,CDC20,CDC25A,GADD45A,DUSP3,EGFR,EZH2,GNAI1,HSPA1A,SMAD3,PCNA,PLK1,PSMB8,PSME1,RB1,RPA3,CCL2,SKP1,AURKA,TIMP2,TOP2A,CDC45,AURKB,KIF14,UBE2C,NUP62,NUSAP1,CCNF,CDK7,MCM3,POLE2,CCNB2,MELK,AKAP8L,HDAC2,RHOA,KLHL21,SUZ12,APBB2,RHEB,TP53BP1,PRKAG2,SRC,PTK2,USP1,UBE2L6,HERPUD1,FBXO21,UBQLN2,FBXO11,CTSL,MYBL2
2_Member	GO Biological Processes	GO:0007346	regulation of mitotic cell cycle	-14.8528	-11.0124	31/661	351,637,672,891,983,991,993,1647,1845,1956,2146,2770,3303,4088,5111,5347,5696,5720,5925,6119,6347,6500,6790,7077,7153,8318,9212,9928,11065,23636,51203	APP,BID,BRCA1,CCNB1,CDK1,CDC20,CDC25A,GADD45A,DUSP3,EGFR,EZH2,GNAI1,HSPA1A,SMAD3,PCNA,PLK1,PSMB8,PSME1,RB1,RPA3,CCL2,SKP1,AURKA,TIMP2,TOP2A,CDC45,AURKB,KIF14,UBE2C,NUP62,NUSAP1
2_Member	GO Biological Processes	GO:0044770	cell cycle phase transition	-14.5307	-10.839	30/631	351,637,672,891,899,983,991,993,1022,1647,1956,2146,4172,5111,5347,5427,5696,5720,5925,6119,6347,6500,6790,8318,9133,9212,9833,9928,11065,26993	APP,BID,BRCA1,CCNB1,CCNF,CDK1,CDC20,CDC25A,CDK7,GADD45A,EGFR,EZH2,MCM3,PCNA,PLK1,POLE2,PSMB8,PSME1,RB1,RPA3,CCL2,SKP1,AURKA,CDC45,CCNB2,AURKB,MELK,KIF14,UBE2C,AKAP8L
2_Member	GO Biological Processes	GO:0044772	mitotic cell cycle phase transition	-14.4575	-10.839	29/588	351,637,672,891,899,983,991,993,1022,1647,1956,2146,4172,5111,5347,5427,5696,5720,5925,6119,6347,6500,6790,8318,9133,9212,9833,9928,11065	APP,BID,BRCA1,CCNB1,CCNF,CDK1,CDC20,CDC25A,CDK7,GADD45A,EGFR,EZH2,MCM3,PCNA,PLK1,POLE2,PSMB8,PSME1,RB1,RPA3,CCL2,SKP1,AURKA,CDC45,CCNB2,AURKB,MELK,KIF14,UBE2C
2_Member	KEGG Pathway	hsa04110	Cell cycle	-13.1958	-9.72333	15/124	891,983,991,993,1022,1647,3066,4088,4172,5111,5347,5925,6500,8318,9133	CCNB1,CDK1,CDC20,CDC25A,CDK7,GADD45A,HDAC2,SMAD3,MCM3,PCNA,PLK1,RB1,SKP1,CDC45,CCNB2
2_Member	GO Biological Processes	GO:0010564	regulation of cell cycle process	-12.0121	-8.64883	30/789	351,387,637,672,891,899,983,991,993,1647,1956,2146,2770,3303,5111,5347,5696,5720,5925,6347,6500,6790,8318,9212,9903,9928,11065,23512,23636,51203	APP,RHOA,BID,BRCA1,CCNB1,CCNF,CDK1,CDC20,CDC25A,GADD45A,EGFR,EZH2,GNAI1,HSPA1A,PCNA,PLK1,PSMB8,PSME1,RB1,CCL2,SKP1,AURKA,CDC45,AURKB,KLHL21,KIF14,UBE2C,SUZ12,NUP62,NUSAP1
2_Member	GO Biological Processes	GO:0045786	negative regulation of cell cycle	-11.8322	-8.51468	27/642	323,672,891,899,983,991,1022,1647,1956,2146,4088,5111,5347,5696,5720,5925,6009,6347,6500,6790,7077,7153,7158,8318,9212,23512,51422	APBB2,BRCA1,CCNB1,CCNF,CDK1,CDC20,CDK7,GADD45A,EGFR,EZH2,SMAD3,PCNA,PLK1,PSMB8,PSME1,RB1,RHEB,CCL2,SKP1,AURKA,TIMP2,TOP2A,TP53BP1,CDC45,AURKB,SUZ12,PRKAG2
2_Member	GO Biological Processes	GO:1901990	regulation of mitotic cell cycle phase transition	-11.0619	-7.85834	22/444	351,637,672,891,983,991,993,1647,1956,2146,5111,5347,5696,5720,5925,6347,6500,6790,8318,9212,9928,11065	APP,BID,BRCA1,CCNB1,CDK1,CDC20,CDC25A,GADD45A,EGFR,EZH2,PCNA,PLK1,PSMB8,PSME1,RB1,CCL2,SKP1,AURKA,CDC45,AURKB,KIF14,UBE2C
2_Member	GO Biological Processes	GO:0000082	G1/S transition of mitotic cell cycle	-10.9948	-7.82339	18/279	637,891,983,993,1022,1647,1956,2146,4172,5111,5427,5720,5925,6119,6347,6790,8318,9928	BID,CCNB1,CDK1,CDC25A,CDK7,GADD45A,EGFR,EZH2,MCM3,PCNA,POLE2,PSME1,RB1,RPA3,CCL2,AURKA,CDC45,KIF14
2_Member	GO Biological Processes	GO:0045930	negative regulation of mitotic cell cycle	-10.5402	-7.45819	19/338	672,891,983,991,1647,1956,2146,4088,5111,5347,5696,5720,5925,6347,6500,6790,7077,7153,9212	BRCA1,CCNB1,CDK1,CDC20,GADD45A,EGFR,EZH2,SMAD3,PCNA,PLK1,PSMB8,PSME1,RB1,CCL2,SKP1,AURKA,TIMP2,TOP2A,AURKB
2_Member	GO Biological Processes	GO:0044843	cell cycle G1/S phase transition	-10.5205	-7.45819	18/298	637,891,983,993,1022,1647,1956,2146,4172,5111,5427,5720,5925,6119,6347,6790,8318,9928	BID,CCNB1,CDK1,CDC25A,CDK7,GADD45A,EGFR,EZH2,MCM3,PCNA,POLE2,PSME1,RB1,RPA3,CCL2,AURKA,CDC45,KIF14
2_Member	GO Biological Processes	GO:0090068	positive regulation of cell cycle process	-10.5205	-7.45819	18/298	351,387,672,891,983,993,1647,1956,2146,5111,5925,6790,8318,9212,9928,11065,23636,51203	APP,RHOA,BRCA1,CCNB1,CDK1,CDC25A,GADD45A,EGFR,EZH2,PCNA,RB1,AURKA,CDC45,AURKB,KIF14,UBE2C,NUP62,NUSAP1
2_Member	GO Biological Processes	GO:1901987	regulation of cell cycle phase transition	-10.4058	-7.39892	22/480	351,637,672,891,983,991,993,1647,1956,2146,5111,5347,5696,5720,5925,6347,6500,6790,8318,9212,9928,11065	APP,BID,BRCA1,CCNB1,CDK1,CDC20,CDC25A,GADD45A,EGFR,EZH2,PCNA,PLK1,PSMB8,PSME1,RB1,CCL2,SKP1,AURKA,CDC45,AURKB,KIF14,UBE2C
2_Member	GO Biological Processes	GO:0045787	positive regulation of cell cycle	-10.3761	-7.39892	20/389	351,387,672,891,983,993,1647,1845,1956,2146,5111,5925,6714,6790,8318,9212,9928,11065,23636,51203	APP,RHOA,BRCA1,CCNB1,CDK1,CDC25A,GADD45A,DUSP3,EGFR,EZH2,PCNA,RB1,SRC,AURKA,CDC45,AURKB,KIF14,UBE2C,NUP62,NUSAP1
2_Member	GO Biological Processes	GO:0044839	cell cycle G2/M phase transition	-9.37695	-6.50657	16/266	351,672,891,983,993,1022,5347,5696,5720,6500,6790,9133,9212,9833,9928,26993	APP,BRCA1,CCNB1,CDK1,CDC25A,CDK7,PLK1,PSMB8,PSME1,SKP1,AURKA,CCNB2,AURKB,MELK,KIF14,AKAP8L
2_Member	GO Biological Processes	GO:0000086	G2/M transition of mitotic cell cycle	-8.87899	-6.10552	15/247	351,672,891,983,993,1022,5347,5696,5720,6500,6790,9133,9212,9833,9928	APP,BRCA1,CCNB1,CDK1,CDC25A,CDK7,PLK1,PSMB8,PSME1,SKP1,AURKA,CCNB2,AURKB,MELK,KIF14
2_Member	GO Biological Processes	GO:1901991	negative regulation of mitotic cell cycle phase transition	-8.85488	-6.09364	15/248	672,891,983,991,1647,2146,5111,5347,5696,5720,5925,6347,6500,6790,9212	BRCA1,CCNB1,CDK1,CDC20,GADD45A,EZH2,PCNA,PLK1,PSMB8,PSME1,RB1,CCL2,SKP1,AURKA,AURKB
2_Member	Reactome Gene Sets	R-HSA-174143	APC/C-mediated degradation of cell cycle proteins	-8.7994	-6.06165	10/86	891,983,991,5347,5696,5720,6500,6790,9212,11065	CCNB1,CDK1,CDC20,PLK1,PSMB8,PSME1,SKP1,AURKA,AURKB,UBE2C
2_Member	Reactome Gene Sets	R-HSA-453276	Regulation of mitotic cell cycle	-8.7994	-6.06165	10/86	891,983,991,5347,5696,5720,6500,6790,9212,11065	CCNB1,CDK1,CDC20,PLK1,PSMB8,PSME1,SKP1,AURKA,AURKB,UBE2C
2_Member	GO Biological Processes	GO:2000045	regulation of G1/S transition of mitotic cell cycle	-8.55593	-5.82945	13/184	637,891,983,1647,1956,2146,5111,5720,5925,6347,6790,8318,9928	BID,CCNB1,CDK1,GADD45A,EGFR,EZH2,PCNA,PSME1,RB1,CCL2,AURKA,CDC45,KIF14
2_Member	GO Biological Processes	GO:1901988	negative regulation of cell cycle phase transition	-8.41711	-5.7339	15/267	672,891,983,991,1647,2146,5111,5347,5696,5720,5925,6347,6500,6790,9212	BRCA1,CCNB1,CDK1,CDC20,GADD45A,EZH2,PCNA,PLK1,PSMB8,PSME1,RB1,CCL2,SKP1,AURKA,AURKB
2_Member	GO Biological Processes	GO:0010948	negative regulation of cell cycle process	-8.31267	-5.66723	17/361	672,891,899,983,991,1647,2146,5111,5347,5696,5720,5925,6347,6500,6790,9212,23512	BRCA1,CCNB1,CCNF,CDK1,CDC20,GADD45A,EZH2,PCNA,PLK1,PSMB8,PSME1,RB1,CCL2,SKP1,AURKA,AURKB,SUZ12
2_Member	GO Biological Processes	GO:0045931	positive regulation of mitotic cell cycle	-8.14009	-5.51274	12/163	351,891,983,993,1845,1956,5925,6790,8318,11065,23636,51203	APP,CCNB1,CDK1,CDC25A,DUSP3,EGFR,RB1,AURKA,CDC45,UBE2C,NUP62,NUSAP1
2_Member	GO Biological Processes	GO:1902806	regulation of cell cycle G1/S phase transition	-8.06555	-5.45558	13/202	637,891,983,1647,1956,2146,5111,5720,5925,6347,6790,8318,9928	BID,CCNB1,CDK1,GADD45A,EGFR,EZH2,PCNA,PSME1,RB1,CCL2,AURKA,CDC45,KIF14
2_Member	GO Biological Processes	GO:0031145	anaphase-promoting complex-dependent catabolic process	-7.79635	-5.19481	9/81	891,983,991,5347,5696,5720,6790,9212,11065	CCNB1,CDK1,CDC20,PLK1,PSMB8,PSME1,AURKA,AURKB,UBE2C
2_Member	GO Biological Processes	GO:0000075	cell cycle checkpoint	-7.71766	-5.14048	13/216	672,891,983,991,1647,5111,5347,5925,6790,7153,7158,8318,9212	BRCA1,CCNB1,CDK1,CDC20,GADD45A,PCNA,PLK1,RB1,AURKA,TOP2A,TP53BP1,CDC45,AURKB
2_Member	GO Biological Processes	GO:0010389	regulation of G2/M transition of mitotic cell cycle	-7.24664	-4.74201	12/196	351,672,891,983,993,5347,5696,5720,6500,6790,9212,9928	APP,BRCA1,CCNB1,CDK1,CDC25A,PLK1,PSMB8,PSME1,SKP1,AURKA,AURKB,KIF14
2_Member	GO Biological Processes	GO:0007093	mitotic cell cycle checkpoint	-7.0631	-4.59682	11/165	672,891,983,991,1647,5111,5347,5925,6790,7153,9212	BRCA1,CCNB1,CDK1,CDC20,GADD45A,PCNA,PLK1,RB1,AURKA,TOP2A,AURKB
2_Member	GO Biological Processes	GO:0006511	ubiquitin-dependent protein catabolic process	-6.89862	-4.50016	20/623	891,899,983,991,3303,5347,5696,5720,5747,6500,6790,7398,9212,9246,9709,9928,11065,23014,29978,80204	CCNB1,CCNF,CDK1,CDC20,HSPA1A,PLK1,PSMB8,PSME1,PTK2,SKP1,AURKA,USP1,AURKB,UBE2L6,HERPUD1,KIF14,UBE2C,FBXO21,UBQLN2,FBXO11
2_Member	GO Biological Processes	GO:1902749	regulation of cell cycle G2/M phase transition	-6.85166	-4.46354	12/213	351,672,891,983,993,5347,5696,5720,6500,6790,9212,9928	APP,BRCA1,CCNB1,CDK1,CDC25A,PLK1,PSMB8,PSME1,SKP1,AURKA,AURKB,KIF14
2_Member	GO Biological Processes	GO:0019941	modification-dependent protein catabolic process	-6.83194	-4.4489	20/629	891,899,983,991,3303,5347,5696,5720,5747,6500,6790,7398,9212,9246,9709,9928,11065,23014,29978,80204	CCNB1,CCNF,CDK1,CDC20,HSPA1A,PLK1,PSMB8,PSME1,PTK2,SKP1,AURKA,USP1,AURKB,UBE2L6,HERPUD1,KIF14,UBE2C,FBXO21,UBQLN2,FBXO11
2_Member	GO Biological Processes	GO:1901989	positive regulation of cell cycle phase transition	-6.77011	-4.40196	9/106	351,891,983,993,1956,2146,5925,8318,11065	APP,CCNB1,CDK1,CDC25A,EGFR,EZH2,RB1,CDC45,UBE2C
2_Member	GO Biological Processes	GO:0043632	modification-dependent macromolecule catabolic process	-6.71181	-4.34851	20/640	891,899,983,991,3303,5347,5696,5720,5747,6500,6790,7398,9212,9246,9709,9928,11065,23014,29978,80204	CCNB1,CCNF,CDK1,CDC20,HSPA1A,PLK1,PSMB8,PSME1,PTK2,SKP1,AURKA,USP1,AURKB,UBE2L6,HERPUD1,KIF14,UBE2C,FBXO21,UBQLN2,FBXO11
2_Member	Reactome Gene Sets	R-HSA-176408	Regulation of APC/C activators between G1/S and early anaphase	-6.62857	-4.28875	8/80	891,983,991,5347,5696,5720,6500,11065	CCNB1,CDK1,CDC20,PLK1,PSMB8,PSME1,SKP1,UBE2C
2_Member	GO Biological Processes	GO:0051603	proteolysis involved in cellular protein catabolic process	-6.5501	-4.21483	21/718	891,899,983,991,1514,3303,5347,5696,5720,5747,6500,6790,7398,9212,9246,9709,9928,11065,23014,29978,80204	CCNB1,CCNF,CDK1,CDC20,CTSL,HSPA1A,PLK1,PSMB8,PSME1,PTK2,SKP1,AURKA,USP1,AURKB,UBE2L6,HERPUD1,KIF14,UBE2C,FBXO21,UBQLN2,FBXO11
2_Member	Reactome Gene Sets	R-HSA-69275	G2/M Transition	-6.30887	-4.02475	11/196	891,983,993,1022,4605,5347,5696,5720,6500,6790,9133	CCNB1,CDK1,CDC25A,CDK7,MYBL2,PLK1,PSMB8,PSME1,SKP1,AURKA,CCNB2
2_Member	Reactome Gene Sets	R-HSA-453274	Mitotic G2-G2/M phases	-6.26503	-3.99677	11/198	891,983,993,1022,4605,5347,5696,5720,6500,6790,9133	CCNB1,CDK1,CDC25A,CDK7,MYBL2,PLK1,PSMB8,PSME1,SKP1,AURKA,CCNB2
2_Member	GO Biological Processes	GO:1901992	positive regulation of mitotic cell cycle phase transition	-6.19359	-3.9516	8/91	351,891,983,993,1956,5925,8318,11065	APP,CCNB1,CDK1,CDC25A,EGFR,RB1,CDC45,UBE2C
2_Member	GO Biological Processes	GO:0044257	cellular protein catabolic process	-6.03145	-3.82112	21/773	891,899,983,991,1514,3303,5347,5696,5720,5747,6500,6790,7398,9212,9246,9709,9928,11065,23014,29978,80204	CCNB1,CCNF,CDK1,CDC20,CTSL,HSPA1A,PLK1,PSMB8,PSME1,PTK2,SKP1,AURKA,USP1,AURKB,UBE2L6,HERPUD1,KIF14,UBE2C,FBXO21,UBQLN2,FBXO11
2_Member	GO Biological Processes	GO:0043161	proteasome-mediated ubiquitin-dependent protein catabolic process	-5.85881	-3.66837	15/420	891,899,983,991,3303,5347,5696,5720,6500,6790,9212,9709,9928,11065,29978	CCNB1,CCNF,CDK1,CDC20,HSPA1A,PLK1,PSMB8,PSME1,SKP1,AURKA,AURKB,HERPUD1,KIF14,UBE2C,UBQLN2
2_Member	Reactome Gene Sets	R-HSA-174178	APC/C:Cdh1 mediated degradation of Cdc20 and other APC/C:Cdh1 targeted proteins in late mitosis/earl	-5.7819	-3.61049	7/72	991,5347,5696,5720,6790,9212,11065	CDC20,PLK1,PSMB8,PSME1,AURKA,AURKB,UBE2C
2_Member	GO Biological Processes	GO:1902750	negative regulation of cell cycle G2/M phase transition	-5.71853	-3.57464	8/105	672,983,5347,5696,5720,6500,6790,9212	BRCA1,CDK1,PLK1,PSMB8,PSME1,SKP1,AURKA,AURKB
2_Member	Reactome Gene Sets	R-HSA-176814	Activation of APC/C and APC/C:Cdc20 mediated degradation of mitotic proteins	-5.62201	-3.51666	7/76	891,983,991,5347,5696,5720,11065	CCNB1,CDK1,CDC20,PLK1,PSMB8,PSME1,UBE2C
2_Member	GO Biological Processes	GO:0010498	proteasomal protein catabolic process	-5.18675	-3.17024	15/477	891,899,983,991,3303,5347,5696,5720,6500,6790,9212,9709,9928,11065,29978	CCNB1,CCNF,CDK1,CDC20,HSPA1A,PLK1,PSMB8,PSME1,SKP1,AURKA,AURKB,HERPUD1,KIF14,UBE2C,UBQLN2
2_Member	GO Biological Processes	GO:0010972	negative regulation of G2/M transition of mitotic cell cycle	-5.03429	-3.04918	7/93	672,983,5696,5720,6500,6790,9212	BRCA1,CDK1,PSMB8,PSME1,SKP1,AURKA,AURKB
2_Member	Reactome Gene Sets	R-HSA-176412	Phosphorylation of the APC/C	-4.87354	-2.91394	4/19	891,983,5347,11065	CCNB1,CDK1,PLK1,UBE2C
2_Member	Reactome Gene Sets	R-HSA-176409	APC/C:Cdc20 mediated degradation of mitotic proteins	-4.53874	-2.64445	6/75	891,983,991,5696,5720,11065	CCNB1,CDK1,CDC20,PSMB8,PSME1,UBE2C
2_Member	Reactome Gene Sets	R-HSA-174048	APC/C:Cdc20 mediated degradation of Cyclin B	-4.52549	-2.63502	4/23	891,983,991,11065	CCNB1,CDK1,CDC20,UBE2C
2_Member	Reactome Gene Sets	R-HSA-174184	Cdc20:Phospho-APC/C mediated degradation of Cyclin A	-3.57314	-1.9716	5/72	983,991,5696,5720,11065	CDK1,CDC20,PSMB8,PSME1,UBE2C
2_Member	Reactome Gene Sets	R-HSA-179419	APC:Cdc20 mediated degradation of cell cycle proteins prior to satisfation of the cell cycle checkpo	-3.54509	-1.95346	5/73	983,991,5696,5720,11065	CDK1,CDC20,PSMB8,PSME1,UBE2C
2_Member	Reactome Gene Sets	R-HSA-174154	APC/C:Cdc20 mediated degradation of Securin	-2.70579	-1.31097	4/67	991,5696,5720,11065	CDC20,PSMB8,PSME1,UBE2C
3_Summary	GO Biological Processes	GO:0051301	cell division	-11.726	-8.44983	26/598	332,387,847,891,899,983,991,993,1022,2037,2770,5347,5898,5925,6790,7153,9133,9212,9903,9928,10051,11004,11065,23244,23636,51203,3303,4605,26993,5696,5720,79902,85236,672,1647,5747,256364,351,3312,66008,3066,6696,6714,6812,29978,54386,55011,2017,154,9709,10362,80758,148022,8318,23365	BIRC5,RHOA,CAT,CCNB1,CCNF,CDK1,CDC20,CDC25A,CDK7,EPB41L2,GNAI1,PLK1,RALA,RB1,AURKA,TOP2A,CCNB2,AURKB,KLHL21,KIF14,SMC4,KIF2C,UBE2C,PDS5A,NUP62,NUSAP1,HSPA1A,MYBL2,AKAP8L,PSMB8,PSME1,NUP85,H2BC12,BRCA1,GADD45A,PTK2,EML3,APP,HSPA8,TRAK2,HDAC2,SPP1,SRC,STXBP1,UBQLN2,TERF2IP,PIH1D1,CTTN,ADRB2,HERPUD1,HMG20B,PRR7,TICAM1,CDC45,ARHGEF12
3_Member	GO Biological Processes	GO:0051301	cell division	-11.726	-8.44983	26/598	332,387,847,891,899,983,991,993,1022,2037,2770,5347,5898,5925,6790,7153,9133,9212,9903,9928,10051,11004,11065,23244,23636,51203	BIRC5,RHOA,CAT,CCNB1,CCNF,CDK1,CDC20,CDC25A,CDK7,EPB41L2,GNAI1,PLK1,RALA,RB1,AURKA,TOP2A,CCNB2,AURKB,KLHL21,KIF14,SMC4,KIF2C,UBE2C,PDS5A,NUP62,NUSAP1
3_Member	GO Biological Processes	GO:0140014	mitotic nuclear division	-11.2868	-8.0484	18/268	332,387,891,991,3303,4605,5347,5925,6790,9212,9928,10051,11004,11065,23244,23636,26993,51203	BIRC5,RHOA,CCNB1,CDC20,HSPA1A,MYBL2,PLK1,RB1,AURKA,AURKB,KIF14,SMC4,KIF2C,UBE2C,PDS5A,NUP62,AKAP8L,NUSAP1
3_Member	GO Biological Processes	GO:1902850	microtubule cytoskeleton organization involved in mitosis	-9.11482	-6.27701	12/134	332,387,891,991,2770,3303,4605,5347,6790,9212,23636,51203	BIRC5,RHOA,CCNB1,CDC20,GNAI1,HSPA1A,MYBL2,PLK1,AURKA,AURKB,NUP62,NUSAP1
3_Member	GO Biological Processes	GO:0000280	nuclear division	-9.10318	-6.27701	19/411	332,387,891,991,3303,4605,5347,5925,6790,7153,9212,9928,10051,11004,11065,23244,23636,26993,51203	BIRC5,RHOA,CCNB1,CDC20,HSPA1A,MYBL2,PLK1,RB1,AURKA,TOP2A,AURKB,KIF14,SMC4,KIF2C,UBE2C,PDS5A,NUP62,AKAP8L,NUSAP1
3_Member	GO Biological Processes	GO:0007052	mitotic spindle organization	-8.95583	-6.16977	11/109	332,387,891,991,2770,3303,4605,5347,6790,9212,23636	BIRC5,RHOA,CCNB1,CDC20,GNAI1,HSPA1A,MYBL2,PLK1,AURKA,AURKB,NUP62
3_Member	GO Biological Processes	GO:0000070	mitotic sister chromatid segregation	-8.42007	-5.7339	12/154	891,991,5347,5925,9212,9928,10051,11004,23244,23636,26993,51203	CCNB1,CDC20,PLK1,RB1,AURKB,KIF14,SMC4,KIF2C,PDS5A,NUP62,AKAP8L,NUSAP1
3_Member	GO Biological Processes	GO:0048285	organelle fission	-8.40798	-5.7339	19/453	332,387,891,991,3303,4605,5347,5925,6790,7153,9212,9928,10051,11004,11065,23244,23636,26993,51203	BIRC5,RHOA,CCNB1,CDC20,HSPA1A,MYBL2,PLK1,RB1,AURKA,TOP2A,AURKB,KIF14,SMC4,KIF2C,UBE2C,PDS5A,NUP62,AKAP8L,NUSAP1
3_Member	GO Biological Processes	GO:0000819	sister chromatid segregation	-8.33149	-5.6767	13/192	891,991,5347,5925,7153,9212,9928,10051,11004,23244,23636,26993,51203	CCNB1,CDC20,PLK1,RB1,TOP2A,AURKB,KIF14,SMC4,KIF2C,PDS5A,NUP62,AKAP8L,NUSAP1
3_Member	Reactome Gene Sets	R-HSA-68886	M Phase	-7.73505	-5.1499	17/395	332,891,983,991,5347,5696,5720,5925,9133,9212,10051,11004,11065,23244,23636,79902,85236	BIRC5,CCNB1,CDK1,CDC20,PLK1,PSMB8,PSME1,RB1,CCNB2,AURKB,SMC4,KIF2C,UBE2C,PDS5A,NUP62,NUP85,H2BC12
3_Member	GO Biological Processes	GO:0000226	microtubule cytoskeleton organization	-7.6014	-5.03974	20/564	332,387,672,891,899,983,991,1647,2770,3303,4605,5347,5747,6790,9212,9928,11004,23636,51203,256364	BIRC5,RHOA,BRCA1,CCNB1,CCNF,CDK1,CDC20,GADD45A,GNAI1,HSPA1A,MYBL2,PLK1,PTK2,AURKA,AURKB,KIF14,KIF2C,NUP62,NUSAP1,EML3
3_Member	GO Biological Processes	GO:0007017	microtubule-based process	-7.36208	-4.82987	23/764	332,351,387,672,891,899,983,991,1647,2770,3303,3312,4605,5347,5747,6790,9212,9928,11004,23636,51203,66008,256364	BIRC5,APP,RHOA,BRCA1,CCNB1,CCNF,CDK1,CDC20,GADD45A,GNAI1,HSPA1A,HSPA8,MYBL2,PLK1,PTK2,AURKA,AURKB,KIF14,KIF2C,NUP62,NUSAP1,TRAK2,EML3
3_Member	GO Biological Processes	GO:0007059	chromosome segregation	-7.29571	-4.77057	15/324	332,672,891,991,5347,5925,7153,9212,9928,10051,11004,23244,23636,26993,51203	BIRC5,BRCA1,CCNB1,CDC20,PLK1,RB1,TOP2A,AURKB,KIF14,SMC4,KIF2C,PDS5A,NUP62,AKAP8L,NUSAP1
3_Member	Reactome Gene Sets	R-HSA-2500257	Resolution of Sister Chromatid Cohesion	-7.18227	-4.69723	10/126	332,891,983,991,5347,9133,9212,11004,23244,79902	BIRC5,CCNB1,CDK1,CDC20,PLK1,CCNB2,AURKB,KIF2C,PDS5A,NUP85
3_Member	GO Biological Processes	GO:0098813	nuclear chromosome segregation	-6.67948	-4.32098	13/265	891,991,5347,5925,7153,9212,9928,10051,11004,23244,23636,26993,51203	CCNB1,CDC20,PLK1,RB1,TOP2A,AURKB,KIF14,SMC4,KIF2C,PDS5A,NUP62,AKAP8L,NUSAP1
3_Member	GO Biological Processes	GO:0007051	spindle organization	-6.51279	-4.19088	11/187	332,387,891,991,2770,3303,4605,5347,6790,9212,23636	BIRC5,RHOA,CCNB1,CDC20,GNAI1,HSPA1A,MYBL2,PLK1,AURKA,AURKB,NUP62
3_Member	GO Biological Processes	GO:0090307	mitotic spindle assembly	-6.37959	-4.08069	7/59	332,387,991,3303,4605,5347,9212	BIRC5,RHOA,CDC20,HSPA1A,MYBL2,PLK1,AURKB
3_Member	GO Biological Processes	GO:0051129	negative regulation of cellular component organization	-6.28909	-4.01445	21/745	351,387,672,891,899,991,3066,3303,3312,5347,5747,6696,6714,6812,7153,9212,9928,29978,54386,55011,66008	APP,RHOA,BRCA1,CCNB1,CCNF,CDC20,HDAC2,HSPA1A,HSPA8,PLK1,PTK2,SPP1,SRC,STXBP1,TOP2A,AURKB,KIF14,UBQLN2,TERF2IP,PIH1D1,TRAK2
3_Member	Reactome Gene Sets	R-HSA-68877	Mitotic Prometaphase	-6.22171	-3.96862	11/200	332,891,983,991,5347,9133,9212,10051,11004,23244,79902	BIRC5,CCNB1,CDK1,CDC20,PLK1,CCNB2,AURKB,SMC4,KIF2C,PDS5A,NUP85
3_Member	GO Biological Processes	GO:0007088	regulation of mitotic nuclear division	-6.06418	-3.84355	10/166	891,991,3303,5347,5925,6790,9212,11065,23636,51203	CCNB1,CDC20,HSPA1A,PLK1,RB1,AURKA,AURKB,UBE2C,NUP62,NUSAP1
3_Member	GO Biological Processes	GO:2001251	negative regulation of chromosome organization	-5.59405	-3.49665	9/146	672,891,991,5347,6714,7153,9212,54386,55011	BRCA1,CCNB1,CDC20,PLK1,SRC,TOP2A,AURKB,TERF2IP,PIH1D1
3_Member	GO Biological Processes	GO:0051783	regulation of nuclear division	-5.53328	-3.45127	10/190	891,991,3303,5347,5925,6790,9212,11065,23636,51203	CCNB1,CDC20,HSPA1A,PLK1,RB1,AURKA,AURKB,UBE2C,NUP62,NUSAP1
3_Member	Reactome Gene Sets	R-HSA-2467813	Separation of Sister Chromatids	-5.53328	-3.45127	10/190	332,991,5347,5696,5720,9212,11004,11065,23244,79902	BIRC5,CDC20,PLK1,PSMB8,PSME1,AURKB,KIF2C,UBE2C,PDS5A,NUP85
3_Member	Reactome Gene Sets	R-HSA-68882	Mitotic Anaphase	-5.31555	-3.27904	10/201	332,991,5347,5696,5720,9212,11004,11065,23244,79902	BIRC5,CDC20,PLK1,PSMB8,PSME1,AURKB,KIF2C,UBE2C,PDS5A,NUP85
3_Member	Reactome Gene Sets	R-HSA-2555396	Mitotic Metaphase and Anaphase	-5.29646	-3.26672	10/202	332,991,5347,5696,5720,9212,11004,11065,23244,79902	BIRC5,CDC20,PLK1,PSMB8,PSME1,AURKB,KIF2C,UBE2C,PDS5A,NUP85
3_Member	GO Biological Processes	GO:0051225	spindle assembly	-5.15175	-3.15018	8/125	332,387,991,3303,4605,5347,6790,9212	BIRC5,RHOA,CDC20,HSPA1A,MYBL2,PLK1,AURKA,AURKB
3_Member	GO Biological Processes	GO:0016572	histone phosphorylation	-4.92401	-2.95477	5/38	891,983,6790,9212,26993	CCNB1,CDK1,AURKA,AURKB,AKAP8L
3_Member	Reactome Gene Sets	R-HSA-195258	RHO GTPase Effectors	-4.90854	-2.94318	12/327	332,387,991,2017,5347,5747,6714,9212,9928,11004,79902,85236	BIRC5,RHOA,CDC20,CTTN,PLK1,PTK2,SRC,AURKB,KIF14,KIF2C,NUP85,H2BC12
3_Member	Reactome Gene Sets	R-HSA-5663220	RHO GTPases Activate Formins	-4.79091	-2.84444	8/140	332,387,991,5347,6714,9212,11004,79902	BIRC5,RHOA,CDC20,PLK1,SRC,AURKB,KIF2C,NUP85
3_Member	GO Biological Processes	GO:1903320	regulation of protein modification by small protein conjugation or removal	-4.78699	-2.84236	10/231	154,672,991,3303,5347,9709,10362,11065,80758,148022	ADRB2,BRCA1,CDC20,HSPA1A,PLK1,HERPUD1,HMG20B,UBE2C,PRR7,TICAM1
3_Member	GO Biological Processes	GO:0033044	regulation of chromosome organization	-4.67811	-2.75677	12/345	672,891,991,5347,5925,6714,7153,8318,9212,26993,54386,55011	BRCA1,CCNB1,CDC20,PLK1,RB1,SRC,TOP2A,CDC45,AURKB,AKAP8L,TERF2IP,PIH1D1
3_Member	Reactome Gene Sets	R-HSA-69618	Mitotic Spindle Checkpoint	-4.50655	-2.62198	7/112	332,991,5347,9212,11004,11065,79902	BIRC5,CDC20,PLK1,AURKB,KIF2C,UBE2C,NUP85
3_Member	GO Biological Processes	GO:0031396	regulation of protein ubiquitination	-4.42541	-2.56424	9/204	154,672,991,3303,5347,9709,11065,80758,148022	ADRB2,BRCA1,CDC20,HSPA1A,PLK1,HERPUD1,UBE2C,PRR7,TICAM1
3_Member	GO Biological Processes	GO:0030071	regulation of mitotic metaphase/anaphase transition	-4.2899	-2.46239	5/51	891,991,5347,5925,9212	CCNB1,CDC20,PLK1,RB1,AURKB
3_Member	GO Biological Processes	GO:0045840	positive regulation of mitotic nuclear division	-4.20851	-2.40552	5/53	5925,6790,11065,23636,51203	RB1,AURKA,UBE2C,NUP62,NUSAP1
3_Member	GO Biological Processes	GO:1902099	regulation of metaphase/anaphase transition of cell cycle	-4.20851	-2.40552	5/53	891,991,5347,5925,9212	CCNB1,CDC20,PLK1,RB1,AURKB
3_Member	GO Biological Processes	GO:0007091	metaphase/anaphase transition of mitotic cell cycle	-4.16909	-2.37918	5/54	891,991,5347,5925,9212	CCNB1,CDC20,PLK1,RB1,AURKB
3_Member	Reactome Gene Sets	R-HSA-194315	Signaling by Rho GTPases	-4.13896	-2.35924	13/455	332,387,991,2017,5347,5747,6714,9212,9928,11004,23365,79902,85236	BIRC5,RHOA,CDC20,CTTN,PLK1,PTK2,SRC,AURKB,KIF14,KIF2C,ARHGEF12,NUP85,H2BC12
3_Member	GO Biological Processes	GO:0035404	histone-serine phosphorylation	-4.11555	-2.34455	3/11	891,6790,9212	CCNB1,AURKA,AURKB
3_Member	GO Biological Processes	GO:0044784	metaphase/anaphase transition of cell cycle	-4.09263	-2.3274	5/56	891,991,5347,5925,9212	CCNB1,CDC20,PLK1,RB1,AURKB
3_Member	GO Biological Processes	GO:0051304	chromosome separation	-4.09106	-2.3274	6/90	891,991,5347,5925,7153,9212	CCNB1,CDC20,PLK1,RB1,TOP2A,AURKB
3_Member	GO Biological Processes	GO:0010965	regulation of mitotic sister chromatid separation	-4.05553	-2.29897	5/57	891,991,5347,5925,9212	CCNB1,CDC20,PLK1,RB1,AURKB
3_Member	GO Biological Processes	GO:1904668	positive regulation of ubiquitin protein ligase activity	-3.99315	-2.25767	3/12	991,5347,11065	CDC20,PLK1,UBE2C
3_Member	GO Biological Processes	GO:0051306	mitotic sister chromatid separation	-3.94845	-2.23297	5/60	891,991,5347,5925,9212	CCNB1,CDC20,PLK1,RB1,AURKB
3_Member	GO Biological Processes	GO:0008608	attachment of spindle microtubules to kinetochore	-3.94102	-2.22936	4/32	891,5925,9212,11004	CCNB1,RB1,AURKB,KIF2C
3_Member	Reactome Gene Sets	R-HSA-141424	Amplification of signal from the kinetochores	-3.93518	-2.22936	6/96	332,991,5347,9212,11004,79902	BIRC5,CDC20,PLK1,AURKB,KIF2C,NUP85
3_Member	Reactome Gene Sets	R-HSA-141444	Amplification of signal from unattached kinetochores via a MAD2 inhibitory signal	-3.93518	-2.22936	6/96	332,991,5347,9212,11004,79902	BIRC5,CDC20,PLK1,AURKB,KIF2C,NUP85
3_Member	GO Biological Processes	GO:1905818	regulation of chromosome separation	-3.88034	-2.19728	5/62	891,991,5347,5925,9212	CCNB1,CDC20,PLK1,RB1,AURKB
3_Member	GO Biological Processes	GO:0007094	mitotic spindle assembly checkpoint	-3.83591	-2.16673	4/34	891,991,5347,9212	CCNB1,CDC20,PLK1,AURKB
3_Member	GO Biological Processes	GO:0031577	spindle checkpoint	-3.83591	-2.16673	4/34	891,991,5347,9212	CCNB1,CDC20,PLK1,AURKB
3_Member	GO Biological Processes	GO:0071173	spindle assembly checkpoint	-3.83591	-2.16673	4/34	891,991,5347,9212	CCNB1,CDC20,PLK1,AURKB
3_Member	GO Biological Processes	GO:0071174	mitotic spindle checkpoint	-3.83591	-2.16673	4/34	891,991,5347,9212	CCNB1,CDC20,PLK1,AURKB
3_Member	GO Biological Processes	GO:0051983	regulation of chromosome segregation	-3.76681	-2.11579	6/103	891,991,5347,5925,9212,11004	CCNB1,CDC20,PLK1,RB1,AURKB,KIF2C
3_Member	GO Biological Processes	GO:0051785	positive regulation of nuclear division	-3.7512	-2.10576	5/66	5925,6790,11065,23636,51203	RB1,AURKA,UBE2C,NUP62,NUSAP1
3_Member	GO Biological Processes	GO:0045841	negative regulation of mitotic metaphase/anaphase transition	-3.73741	-2.09381	4/36	891,991,5347,9212	CCNB1,CDC20,PLK1,AURKB
3_Member	GO Biological Processes	GO:1902100	negative regulation of metaphase/anaphase transition of cell cycle	-3.6904	-2.05988	4/37	891,991,5347,9212	CCNB1,CDC20,PLK1,AURKB
3_Member	GO Biological Processes	GO:0033047	regulation of mitotic sister chromatid segregation	-3.68989	-2.05988	5/68	891,991,5347,5925,9212	CCNB1,CDC20,PLK1,RB1,AURKB
3_Member	GO Biological Processes	GO:2000816	negative regulation of mitotic sister chromatid separation	-3.60045	-1.99218	4/39	891,991,5347,9212	CCNB1,CDC20,PLK1,AURKB
3_Member	GO Biological Processes	GO:1905819	negative regulation of chromosome separation	-3.55737	-1.96082	4/40	891,991,5347,9212	CCNB1,CDC20,PLK1,AURKB
3_Member	GO Biological Processes	GO:0010639	negative regulation of organelle organization	-3.48757	-1.91561	11/395	672,891,899,991,3303,5347,6714,7153,9212,54386,55011	BRCA1,CCNB1,CCNF,CDC20,HSPA1A,PLK1,SRC,TOP2A,AURKB,TERF2IP,PIH1D1
3_Member	GO Biological Processes	GO:0033048	negative regulation of mitotic sister chromatid segregation	-3.47467	-1.90454	4/42	891,991,5347,9212	CCNB1,CDC20,PLK1,AURKB
3_Member	GO Biological Processes	GO:0031398	positive regulation of protein ubiquitination	-3.46648	-1.89799	6/117	154,672,991,5347,11065,148022	ADRB2,BRCA1,CDC20,PLK1,UBE2C,TICAM1
3_Member	GO Biological Processes	GO:0033046	negative regulation of sister chromatid segregation	-3.39623	-1.84806	4/44	891,991,5347,9212	CCNB1,CDC20,PLK1,AURKB
3_Member	GO Biological Processes	GO:0033045	regulation of sister chromatid segregation	-3.36019	-1.82224	5/80	891,991,5347,5925,9212	CCNB1,CDC20,PLK1,RB1,AURKB
3_Member	GO Biological Processes	GO:0051985	negative regulation of chromosome segregation	-3.35847	-1.82125	4/45	891,991,5347,9212	CCNB1,CDC20,PLK1,AURKB
3_Member	GO Biological Processes	GO:1904666	regulation of ubiquitin protein ligase activity	-3.17335	-1.67863	3/22	991,5347,11065	CDC20,PLK1,UBE2C
3_Member	GO Biological Processes	GO:1903322	positive regulation of protein modification by small protein conjugation or removal	-3.13675	-1.65043	6/135	154,672,991,5347,11065,148022	ADRB2,BRCA1,CDC20,PLK1,UBE2C,TICAM1
3_Member	GO Biological Processes	GO:0045839	negative regulation of mitotic nuclear division	-3.11781	-1.63736	4/52	891,991,5347,9212	CCNB1,CDC20,PLK1,AURKB
3_Member	GO Biological Processes	GO:0007064	mitotic sister chromatid cohesion	-3.11518	-1.63736	3/23	991,5925,23244	CDC20,RB1,PDS5A
3_Member	GO Biological Processes	GO:0051784	negative regulation of nuclear division	-2.88357	-1.44912	4/60	891,991,5347,9212	CCNB1,CDC20,PLK1,AURKB
3_Member	GO Biological Processes	GO:0007062	sister chromatid cohesion	-2.80465	-1.39128	4/63	991,5347,5925,23244	CDC20,PLK1,RB1,PDS5A
3_Member	GO Biological Processes	GO:0051443	positive regulation of ubiquitin-protein transferase activity	-2.65173	-1.26895	3/33	991,5347,11065	CDC20,PLK1,UBE2C
3_Member	GO Biological Processes	GO:0051438	regulation of ubiquitin-protein transferase activity	-2.09182	-0.837889	3/52	991,5347,11065	CDC20,PLK1,UBE2C
4_Summary	Reactome Gene Sets	R-HSA-3700989	Transcriptional Regulation by TP53	-10.8725	-7.73108	20/365	332,637,672,891,983,1022,1643,1647,3066,3486,5111,5982,6009,6119,6790,7296,9212,51422,54205,54541,5427,10038,7398,9246,4172,8318,54386,85236,993,7158,5468,6714,154,1956,3988,5925,6696	BIRC5,BID,BRCA1,CCNB1,CDK1,CDK7,DDB2,GADD45A,HDAC2,IGFBP3,PCNA,RFC2,RHEB,RPA3,AURKA,TXNRD1,AURKB,PRKAG2,CYCS,DDIT4,POLE2,PARP2,USP1,UBE2L6,MCM3,CDC45,TERF2IP,H2BC12,CDC25A,TP53BP1,PPARG,SRC,ADRB2,EGFR,LIPA,RB1,SPP1
4_Member	Reactome Gene Sets	R-HSA-3700989	Transcriptional Regulation by TP53	-10.8725	-7.73108	20/365	332,637,672,891,983,1022,1643,1647,3066,3486,5111,5982,6009,6119,6790,7296,9212,51422,54205,54541	BIRC5,BID,BRCA1,CCNB1,CDK1,CDK7,DDB2,GADD45A,HDAC2,IGFBP3,PCNA,RFC2,RHEB,RPA3,AURKA,TXNRD1,AURKB,PRKAG2,CYCS,DDIT4
4_Member	Reactome Gene Sets	R-HSA-5696400	Dual Incision in GG-NER	-6.09311	-3.86193	6/41	1643,5111,5427,5982,6119,10038	DDB2,PCNA,POLE2,RFC2,RPA3,PARP2
4_Member	GO Biological Processes	GO:0072331	signal transduction by p53 class mediator	-5.7898	-3.61114	12/268	672,891,983,1647,3066,5111,5982,6119,6790,9212,51422,54541	BRCA1,CCNB1,CDK1,GADD45A,HDAC2,PCNA,RFC2,RPA3,AURKA,AURKB,PRKAG2,DDIT4
4_Member	Reactome Gene Sets	R-HSA-110373	Resolution of AP sites via the multiple-nucleotide patch replacement pathway	-5.77315	-3.60483	5/26	5111,5427,5982,6119,10038	PCNA,POLE2,RFC2,RPA3,PARP2
4_Member	KEGG Pathway	hsa03420	Nucleotide excision repair	-5.73217	-3.58489	6/47	1022,1643,5111,5427,5982,6119	CDK7,DDB2,PCNA,POLE2,RFC2,RPA3
4_Member	Reactome Gene Sets	R-HSA-73893	DNA Damage Bypass	-5.67702	-3.56088	6/48	5111,5427,5982,6119,7398,9246	PCNA,POLE2,RFC2,RPA3,USP1,UBE2L6
4_Member	GO Biological Processes	GO:0006301	postreplication repair	-5.46857	-3.39672	6/52	672,5111,5427,5982,6119,9246	BRCA1,PCNA,POLE2,RFC2,RPA3,UBE2L6
4_Member	Reactome Gene Sets	R-HSA-110314	Recognition of DNA damage by PCNA-containing replication complex	-5.44856	-3.38335	5/30	5111,5427,5982,6119,7398	PCNA,POLE2,RFC2,RPA3,USP1
4_Member	Reactome Gene Sets	R-HSA-5696399	Global Genome Nucleotide Excision Repair (GG-NER)	-5.32878	-3.2877	7/84	1022,1643,5111,5427,5982,6119,10038	CDK7,DDB2,PCNA,POLE2,RFC2,RPA3,PARP2
4_Member	Reactome Gene Sets	R-HSA-5656169	Termination of translesion DNA synthesis	-5.30395	-3.27197	5/32	5111,5427,5982,6119,9246	PCNA,POLE2,RFC2,RPA3,UBE2L6
4_Member	Reactome Gene Sets	R-HSA-69190	DNA strand elongation	-5.30395	-3.27197	5/32	4172,5111,5982,6119,8318	MCM3,PCNA,RFC2,RPA3,CDC45
4_Member	Reactome Gene Sets	R-HSA-73884	Base Excision Repair	-5.06538	-3.06799	7/92	5111,5427,5982,6119,10038,54386,85236	PCNA,POLE2,RFC2,RPA3,PARP2,TERF2IP,H2BC12
4_Member	GO Biological Processes	GO:0033260	nuclear DNA replication	-5.05844	-3.06518	6/61	4172,5111,5427,5982,6119,8318	MCM3,PCNA,POLE2,RFC2,RPA3,CDC45
4_Member	KEGG Pathway	hsa03030	DNA replication	-5.04276	-3.0536	5/36	4172,5111,5427,5982,6119	MCM3,PCNA,POLE2,RFC2,RPA3
4_Member	Reactome Gene Sets	R-HSA-176187	Activation of ATR in response to replication stress	-4.9825	-3.00341	5/37	993,4172,5982,6119,8318	CDC25A,MCM3,RFC2,RPA3,CDC45
4_Member	Reactome Gene Sets	R-HSA-69473	G2/M DNA damage checkpoint	-4.97321	-2.99809	7/95	672,891,983,5982,6119,7158,85236	BRCA1,CCNB1,CDK1,RFC2,RPA3,TP53BP1,H2BC12
4_Member	Reactome Gene Sets	R-HSA-110313	Translesion synthesis by Y family DNA polymerases bypasses lesions on DNA template	-4.86721	-2.91139	5/39	5111,5427,5982,6119,9246	PCNA,POLE2,RFC2,RPA3,UBE2L6
4_Member	Reactome Gene Sets	R-HSA-73933	Resolution of Abasic Sites (AP sites)	-4.86721	-2.91139	5/39	5111,5427,5982,6119,10038	PCNA,POLE2,RFC2,RPA3,PARP2
4_Member	Reactome Gene Sets	R-HSA-5693538	Homology Directed Repair	-4.83638	-2.88432	8/138	672,5111,5427,5982,6119,7158,10038,85236	BRCA1,PCNA,POLE2,RFC2,RPA3,TP53BP1,PARP2,H2BC12
4_Member	GO Biological Processes	GO:0042276	error-prone translesion synthesis	-4.77932	-2.83836	4/20	5111,5427,5982,6119	PCNA,POLE2,RFC2,RPA3
4_Member	GO Biological Processes	GO:0019985	translesion synthesis	-4.7583	-2.81915	5/41	5111,5427,5982,6119,9246	PCNA,POLE2,RFC2,RPA3,UBE2L6
4_Member	Reactome Gene Sets	R-HSA-5651801	PCNA-Dependent Long Patch Base Excision Repair	-4.69024	-2.7654	4/21	5111,5427,5982,6119	PCNA,POLE2,RFC2,RPA3
4_Member	GO Biological Processes	GO:0044786	cell cycle DNA replication	-4.64041	-2.72332	6/72	4172,5111,5427,5982,6119,8318	MCM3,PCNA,POLE2,RFC2,RPA3,CDC45
4_Member	Reactome Gene Sets	R-HSA-5696398	Nucleotide Excision Repair	-4.5317	-2.63904	7/111	1022,1643,5111,5427,5982,6119,10038	CDK7,DDB2,PCNA,POLE2,RFC2,RPA3,PARP2
4_Member	GO Biological Processes	GO:0071897	DNA biosynthetic process	-4.49266	-2.61258	9/200	5111,5427,5468,5982,6119,6714,9212,9246,54386	PCNA,POLE2,PPARG,RFC2,RPA3,SRC,AURKB,UBE2L6,TERF2IP
4_Member	Reactome Gene Sets	R-HSA-174417	Telomere C-strand (Lagging Strand) Synthesis	-4.449	-2.58016	4/24	5111,5427,5982,6119	PCNA,POLE2,RFC2,RPA3
4_Member	Reactome Gene Sets	R-HSA-5696397	Gap-filling DNA repair synthesis and ligation in GG-NER	-4.37596	-2.52774	4/25	5111,5427,5982,6119	PCNA,POLE2,RFC2,RPA3
4_Member	Reactome Gene Sets	R-HSA-5633007	Regulation of TP53 Activity	-4.37399	-2.52774	8/160	672,983,3066,5982,6119,6790,9212,51422	BRCA1,CDK1,HDAC2,RFC2,RPA3,AURKA,AURKB,PRKAG2
4_Member	Reactome Gene Sets	R-HSA-157579	Telomere Maintenance	-4.31832	-2.48792	6/82	5111,5427,5982,6119,54386,85236	PCNA,POLE2,RFC2,RPA3,TERF2IP,H2BC12
4_Member	GO Biological Processes	GO:0000731	DNA synthesis involved in DNA repair	-4.2899	-2.46239	5/51	5111,5427,5982,6119,9246	PCNA,POLE2,RFC2,RPA3,UBE2L6
4_Member	Reactome Gene Sets	R-HSA-5693532	DNA Double-Strand Break Repair	-4.26071	-2.43732	8/166	672,5111,5427,5982,6119,7158,10038,85236	BRCA1,PCNA,POLE2,RFC2,RPA3,TP53BP1,PARP2,H2BC12
4_Member	GO Biological Processes	GO:0032201	telomere maintenance via semi-conservative replication	-4.23915	-2.42395	4/27	5111,5427,5982,6119	PCNA,POLE2,RFC2,RPA3
4_Member	Reactome Gene Sets	R-HSA-180786	Extension of Telomeres	-4.05365	-2.29897	4/30	5111,5427,5982,6119	PCNA,POLE2,RFC2,RPA3
4_Member	Reactome Gene Sets	R-HSA-5693567	HDR through Homologous Recombination (HRR) or Single Strand Annealing (SSA)	-4.05185	-2.29897	7/132	672,5111,5427,5982,6119,7158,85236	BRCA1,PCNA,POLE2,RFC2,RPA3,TP53BP1,H2BC12
4_Member	Reactome Gene Sets	R-HSA-6804756	Regulation of TP53 Activity through Phosphorylation	-4.03782	-2.28848	6/92	672,5982,6119,6790,9212,51422	BRCA1,RFC2,RPA3,AURKA,AURKB,PRKAG2
4_Member	Reactome Gene Sets	R-HSA-6782210	Gap-filling DNA repair synthesis and ligation in TC-NER	-3.78265	-2.12787	5/65	1022,5111,5427,5982,6119	CDK7,PCNA,POLE2,RFC2,RPA3
4_Member	Reactome Gene Sets	R-HSA-6782135	Dual incision in TC-NER	-3.7512	-2.10576	5/66	1022,5111,5427,5982,6119	CDK7,PCNA,POLE2,RFC2,RPA3
4_Member	Reactome Gene Sets	R-HSA-5685942	HDR through Homologous Recombination (HRR)	-3.72029	-2.08215	5/67	672,5111,5427,5982,6119	BRCA1,PCNA,POLE2,RFC2,RPA3
4_Member	GO Biological Processes	GO:0060249	anatomical structure homeostasis	-3.70149	-2.06699	12/437	154,1956,3988,5111,5427,5925,5982,6119,6696,6714,9212,54386	ADRB2,EGFR,LIPA,PCNA,POLE2,RB1,RFC2,RPA3,SPP1,SRC,AURKB,TERF2IP
4_Member	GO Biological Processes	GO:0006296	nucleotide-excision repair, DNA incision, 5'-to lesion	-3.6904	-2.05988	4/37	1643,5111,5982,6119	DDB2,PCNA,RFC2,RPA3
4_Member	Reactome Gene Sets	R-HSA-73886	Chromosome Maintenance	-3.61112	-1.99687	6/110	5111,5427,5982,6119,54386,85236	PCNA,POLE2,RFC2,RPA3,TERF2IP,H2BC12
4_Member	GO Biological Processes	GO:0033683	nucleotide-excision repair, DNA incision	-3.60045	-1.99218	4/39	1643,5111,5982,6119	DDB2,PCNA,RFC2,RPA3
4_Member	GO Biological Processes	GO:0042769	DNA damage response, detection of DNA damage	-3.60045	-1.99218	4/39	5111,5982,6119,7398	PCNA,RFC2,RPA3,USP1
4_Member	Reactome Gene Sets	R-HSA-110312	Translesion synthesis by REV1	-3.59752	-1.99178	3/16	5111,5982,6119	PCNA,RFC2,RPA3
4_Member	Reactome Gene Sets	R-HSA-5655862	Translesion synthesis by POLK	-3.51573	-1.93908	3/17	5111,5982,6119	PCNA,RFC2,RPA3
4_Member	Reactome Gene Sets	R-HSA-5656121	Translesion synthesis by POLI	-3.51573	-1.93908	3/17	5111,5982,6119	PCNA,RFC2,RPA3
4_Member	GO Biological Processes	GO:0000723	telomere maintenance	-3.50225	-1.92822	7/162	5111,5427,5982,6119,6714,9212,54386	PCNA,POLE2,RFC2,RPA3,SRC,AURKB,TERF2IP
4_Member	Reactome Gene Sets	R-HSA-6781827	Transcription-Coupled Nucleotide Excision Repair (TC-NER)	-3.38545	-1.84097	5/79	1022,5111,5427,5982,6119	CDK7,PCNA,POLE2,RFC2,RPA3
4_Member	Reactome Gene Sets	R-HSA-110320	Translesion Synthesis by POLH	-3.36697	-1.82686	3/19	5111,5982,6119	PCNA,RFC2,RPA3
4_Member	GO Biological Processes	GO:0032200	telomere organization	-3.30056	-1.7726	7/175	5111,5427,5982,6119,6714,9212,54386	PCNA,POLE2,RFC2,RPA3,SRC,AURKB,TERF2IP
4_Member	GO Biological Processes	GO:0070987	error-free translesion synthesis	-3.29892	-1.77236	3/20	5111,5982,6119	PCNA,RFC2,RPA3
4_Member	Reactome Gene Sets	R-HSA-69186	Lagging Strand Synthesis	-3.29892	-1.77236	3/20	5111,5982,6119	PCNA,RFC2,RPA3
4_Member	GO Biological Processes	GO:1901796	regulation of signal transduction by p53 class mediator	-3.22776	-1.71911	7/180	672,3066,5982,6119,6790,9212,51422	BRCA1,HDAC2,RFC2,RPA3,AURKA,AURKB,PRKAG2
4_Member	KEGG Pathway	hsa03430	Mismatch repair	-3.11518	-1.63736	3/23	5111,5982,6119	PCNA,RFC2,RPA3
4_Member	GO Biological Processes	GO:0006297	nucleotide-excision repair, DNA gap filling	-3.05971	-1.58789	3/24	5111,5982,6119	PCNA,RFC2,RPA3
4_Member	Reactome Gene Sets	R-HSA-5693607	Processing of DNA double-strand break ends	-2.95884	-1.50818	5/98	672,5982,6119,7158,85236	BRCA1,RFC2,RPA3,TP53BP1,H2BC12
4_Member	GO Biological Processes	GO:0006261	DNA-dependent DNA replication	-2.84101	-1.41556	6/154	4172,5111,5427,5982,6119,8318	MCM3,PCNA,POLE2,RFC2,RPA3,CDC45
4_Member	GO Biological Processes	GO:0006289	nucleotide-excision repair	-2.71878	-1.3224	5/111	1022,1643,5111,5982,6119	CDK7,DDB2,PCNA,RFC2,RPA3
4_Member	GO Biological Processes	GO:0006283	transcription-coupled nucleotide-excision repair	-2.56943	-1.20901	4/73	1022,5111,5982,6119	CDK7,PCNA,RFC2,RPA3
4_Member	Reactome Gene Sets	R-HSA-5685938	HDR through Single Strand Annealing (SSA)	-2.50823	-1.16197	3/37	672,5982,6119	BRCA1,RFC2,RPA3
4_Member	Reactome Gene Sets	R-HSA-5693616	Presynaptic phase of homologous DNA pairing and strand exchange	-2.44278	-1.1129	3/39	672,5982,6119	BRCA1,RFC2,RPA3
4_Member	GO Biological Processes	GO:0006284	base-excision repair	-2.35126	-1.04227	3/42	5111,6119,10038	PCNA,RPA3,PARP2
4_Member	Reactome Gene Sets	R-HSA-5693579	Homologous DNA Pairing and Strand Exchange	-2.35126	-1.04227	3/42	672,5982,6119	BRCA1,RFC2,RPA3
4_Member	Canonical Pathways	M1	PID FANCONI PATHWAY	-2.2138	-0.936072	3/47	672,5982,7398	BRCA1,RFC2,USP1
4_Member	KEGG Pathway	hsa03460	Fanconi anemia pathway	-2.04669	-0.799789	3/54	672,6119,7398	BRCA1,RPA3,USP1
5_Summary	Canonical Pathways	M145	PID P53 DOWNSTREAM PATHWAY	-10.1477	-7.19186	13/137	637,891,1509,1643,1647,1956,3066,3486,5054,5111,5925,6696,54541	BID,CCNB1,CTSD,DDB2,GADD45A,EGFR,HDAC2,IGFBP3,SERPINE1,PCNA,RB1,SPP1,DDIT4
5_Member	Canonical Pathways	M145	PID P53 DOWNSTREAM PATHWAY	-10.1477	-7.19186	13/137	637,891,1509,1643,1647,1956,3066,3486,5054,5111,5925,6696,54541	BID,CCNB1,CTSD,DDB2,GADD45A,EGFR,HDAC2,IGFBP3,SERPINE1,PCNA,RB1,SPP1,DDIT4
6_Summary	GO Biological Processes	GO:0010638	positive regulation of organelle organization	-9.75186	-6.81453	24/624	154,387,637,672,891,2017,3303,3383,4088,4836,5829,5925,6714,6790,7168,9212,9847,9924,11065,23300,23636,26993,51203,55011,1643,5898,6119,3312,6812,9928,5347,29978	ADRB2,RHOA,BID,BRCA1,CCNB1,CTTN,HSPA1A,ICAM1,SMAD3,NMT1,PXN,RB1,SRC,AURKA,TPM1,AURKB,C2CD5,PAN2,UBE2C,ATMIN,NUP62,AKAP8L,NUSAP1,PIH1D1,DDB2,RALA,RPA3,HSPA8,STXBP1,KIF14,PLK1,UBQLN2
6_Member	GO Biological Processes	GO:0010638	positive regulation of organelle organization	-9.75186	-6.81453	24/624	154,387,637,672,891,2017,3303,3383,4088,4836,5829,5925,6714,6790,7168,9212,9847,9924,11065,23300,23636,26993,51203,55011	ADRB2,RHOA,BID,BRCA1,CCNB1,CTTN,HSPA1A,ICAM1,SMAD3,NMT1,PXN,RB1,SRC,AURKA,TPM1,AURKB,C2CD5,PAN2,UBE2C,ATMIN,NUP62,AKAP8L,NUSAP1,PIH1D1
6_Member	GO Biological Processes	GO:0044089	positive regulation of cellular component biogenesis	-5.16247	-3.15523	16/541	387,637,1643,2017,3303,3383,4088,5829,5898,6119,6714,7168,9924,23300,23636,55011	RHOA,BID,DDB2,CTTN,HSPA1A,ICAM1,SMAD3,PXN,RALA,RPA3,SRC,TPM1,PAN2,ATMIN,NUP62,PIH1D1
6_Member	GO Biological Processes	GO:0043254	regulation of protein complex assembly	-4.62496	-2.71053	14/469	387,637,1643,2017,3303,3312,3383,5925,6119,6714,6812,9924,9928,55011	RHOA,BID,DDB2,CTTN,HSPA1A,HSPA8,ICAM1,RB1,RPA3,SRC,STXBP1,PAN2,KIF14,PIH1D1
6_Member	GO Biological Processes	GO:0031334	positive regulation of protein complex assembly	-4.22542	-2.41785	10/269	387,637,1643,2017,3303,3383,6119,6714,9924,55011	RHOA,BID,DDB2,CTTN,HSPA1A,ICAM1,RPA3,SRC,PAN2,PIH1D1
6_Member	GO Biological Processes	GO:1902115	regulation of organelle assembly	-4.17146	-2.37918	9/220	387,672,3303,5347,6714,9924,23300,23636,29978	RHOA,BRCA1,HSPA1A,PLK1,SRC,PAN2,ATMIN,NUP62,UBQLN2
6_Member	GO Biological Processes	GO:1902117	positive regulation of organelle assembly	-3.46349	-1.89799	5/76	387,6714,9924,23300,23636	RHOA,SRC,PAN2,ATMIN,NUP62
7_Summary	Reactome Gene Sets	R-HSA-3108232	SUMO E3 ligases SUMOylate target proteins	-9.66137	-6.74594	14/182	332,672,3066,5111,5468,6304,6790,7153,7158,8204,9212,23512,23636,79902,387,10051,11004,1647	BIRC5,BRCA1,HDAC2,PCNA,PPARG,SATB1,AURKA,TOP2A,TP53BP1,NRIP1,AURKB,SUZ12,NUP62,NUP85,RHOA,SMC4,KIF2C,GADD45A
7_Member	Reactome Gene Sets	R-HSA-3108232	SUMO E3 ligases SUMOylate target proteins	-9.66137	-6.74594	14/182	332,672,3066,5111,5468,6304,6790,7153,7158,8204,9212,23512,23636,79902	BIRC5,BRCA1,HDAC2,PCNA,PPARG,SATB1,AURKA,TOP2A,TP53BP1,NRIP1,AURKB,SUZ12,NUP62,NUP85
7_Member	Reactome Gene Sets	R-HSA-2990846	SUMOylation	-9.47478	-6.58861	14/188	332,672,3066,5111,5468,6304,6790,7153,7158,8204,9212,23512,23636,79902	BIRC5,BRCA1,HDAC2,PCNA,PPARG,SATB1,AURKA,TOP2A,TP53BP1,NRIP1,AURKB,SUZ12,NUP62,NUP85
7_Member	Reactome Gene Sets	R-HSA-4615885	SUMOylation of DNA replication proteins	-7.21513	-4.72323	7/45	332,5111,6790,7153,9212,23636,79902	BIRC5,PCNA,AURKA,TOP2A,AURKB,NUP62,NUP85
7_Member	Canonical Pathways	M14	PID AURORA B PATHWAY	-6.22671	-3.96986	6/39	332,387,6790,9212,10051,11004	BIRC5,RHOA,AURKA,AURKB,SMC4,KIF2C
7_Member	Canonical Pathways	M242	PID AURORA A PATHWAY	-5.37495	-3.32458	5/31	332,672,1647,6790,9212	BIRC5,BRCA1,GADD45A,AURKA,AURKB
8_Summary	GO Biological Processes	GO:0006091	generation of precursor metabolites and energy	-9.64851	-6.74594	22/526	291,351,387,637,847,891,983,2673,2745,3098,5261,7296,8574,8974,10007,11182,23530,23636,51422,54205,54541,79902,481,3303,3312,3156,22934,25874,211,1956,51293,55748,58478,4125,3486,6714,672,9926,23038,55825,39,1891,5468,5347,5359,8821,9517,22908,9653,51005,66008	SLC25A4,APP,RHOA,BID,CAT,CCNB1,CDK1,GFPT1,GLRX,HK1,PHKG2,TXNRD1,AKR7A2,P4HA2,GNPDA1,SLC2A6,NNT,NUP62,PRKAG2,CYCS,DDIT4,NUP85,ATP1B1,HSPA1A,HSPA8,HMGCR,RPIA,MPC2,ALAS1,EGFR,CD320,CNDP2,ENOPH1,MAN2B1,IGFBP3,SRC,BRCA1,LPGAT1,WDTC1,PECR,ACAT2,ECH1,PPARG,PLK1,PLSCR1,INPP4B,SPTLC2,SACM1L,HS2ST1,AMDHD2,TRAK2
8_Member	GO Biological Processes	GO:0006091	generation of precursor metabolites and energy	-9.64851	-6.74594	22/526	291,351,387,637,847,891,983,2673,2745,3098,5261,7296,8574,8974,10007,11182,23530,23636,51422,54205,54541,79902	SLC25A4,APP,RHOA,BID,CAT,CCNB1,CDK1,GFPT1,GLRX,HK1,PHKG2,TXNRD1,AKR7A2,P4HA2,GNPDA1,SLC2A6,NNT,NUP62,PRKAG2,CYCS,DDIT4,NUP85
8_Member	GO Biological Processes	GO:0046034	ATP metabolic process	-7.6417	-5.07235	15/305	351,387,481,637,891,983,3098,3303,3312,11182,23636,51422,54205,54541,79902	APP,RHOA,ATP1B1,BID,CCNB1,CDK1,HK1,HSPA1A,HSPA8,SLC2A6,NUP62,PRKAG2,CYCS,DDIT4,NUP85
8_Member	GO Biological Processes	GO:0009205	purine ribonucleoside triphosphate metabolic process	-7.1063	-4.63386	15/335	351,387,481,637,891,983,3098,3303,3312,11182,23636,51422,54205,54541,79902	APP,RHOA,ATP1B1,BID,CCNB1,CDK1,HK1,HSPA1A,HSPA8,SLC2A6,NUP62,PRKAG2,CYCS,DDIT4,NUP85
8_Member	GO Biological Processes	GO:0009167	purine ribonucleoside monophosphate metabolic process	-7.00611	-4.5578	15/341	351,387,481,637,891,983,3098,3303,3312,11182,23636,51422,54205,54541,79902	APP,RHOA,ATP1B1,BID,CCNB1,CDK1,HK1,HSPA1A,HSPA8,SLC2A6,NUP62,PRKAG2,CYCS,DDIT4,NUP85
8_Member	GO Biological Processes	GO:0009199	ribonucleoside triphosphate metabolic process	-7.00611	-4.5578	15/341	351,387,481,637,891,983,3098,3303,3312,11182,23636,51422,54205,54541,79902	APP,RHOA,ATP1B1,BID,CCNB1,CDK1,HK1,HSPA1A,HSPA8,SLC2A6,NUP62,PRKAG2,CYCS,DDIT4,NUP85
8_Member	GO Biological Processes	GO:0009126	purine nucleoside monophosphate metabolic process	-6.98962	-4.55289	15/342	351,387,481,637,891,983,3098,3303,3312,11182,23636,51422,54205,54541,79902	APP,RHOA,ATP1B1,BID,CCNB1,CDK1,HK1,HSPA1A,HSPA8,SLC2A6,NUP62,PRKAG2,CYCS,DDIT4,NUP85
8_Member	GO Biological Processes	GO:0009144	purine nucleoside triphosphate metabolic process	-6.98962	-4.55289	15/342	351,387,481,637,891,983,3098,3303,3312,11182,23636,51422,54205,54541,79902	APP,RHOA,ATP1B1,BID,CCNB1,CDK1,HK1,HSPA1A,HSPA8,SLC2A6,NUP62,PRKAG2,CYCS,DDIT4,NUP85
8_Member	GO Biological Processes	GO:0009161	ribonucleoside monophosphate metabolic process	-6.78039	-4.40236	15/355	351,387,481,637,891,983,3098,3303,3312,11182,23636,51422,54205,54541,79902	APP,RHOA,ATP1B1,BID,CCNB1,CDK1,HK1,HSPA1A,HSPA8,SLC2A6,NUP62,PRKAG2,CYCS,DDIT4,NUP85
8_Member	GO Biological Processes	GO:0009141	nucleoside triphosphate metabolic process	-6.67154	-4.31778	15/362	351,387,481,637,891,983,3098,3303,3312,11182,23636,51422,54205,54541,79902	APP,RHOA,ATP1B1,BID,CCNB1,CDK1,HK1,HSPA1A,HSPA8,SLC2A6,NUP62,PRKAG2,CYCS,DDIT4,NUP85
8_Member	GO Biological Processes	GO:0009123	nucleoside monophosphate metabolic process	-6.46134	-4.14812	15/376	351,387,481,637,891,983,3098,3303,3312,11182,23636,51422,54205,54541,79902	APP,RHOA,ATP1B1,BID,CCNB1,CDK1,HK1,HSPA1A,HSPA8,SLC2A6,NUP62,PRKAG2,CYCS,DDIT4,NUP85
8_Member	GO Biological Processes	GO:0043467	regulation of generation of precursor metabolites and energy	-6.26123	-3.99677	10/158	351,387,891,983,5261,11182,23636,51422,54541,79902	APP,RHOA,CCNB1,CDK1,PHKG2,SLC2A6,NUP62,PRKAG2,DDIT4,NUP85
8_Member	GO Biological Processes	GO:1903578	regulation of ATP metabolic process	-6.24738	-3.98674	9/122	351,387,891,983,11182,23636,51422,54541,79902	APP,RHOA,CCNB1,CDK1,SLC2A6,NUP62,PRKAG2,DDIT4,NUP85
8_Member	GO Biological Processes	GO:0006733	oxidoreduction coenzyme metabolic process	-6.07397	-3.84633	11/207	351,3098,3156,11182,22934,23530,23636,25874,51422,54541,79902	APP,HK1,HMGCR,SLC2A6,RPIA,NNT,NUP62,MPC2,PRKAG2,DDIT4,NUP85
8_Member	GO Biological Processes	GO:0019693	ribose phosphate metabolic process	-6.06476	-3.84355	18/578	351,387,481,637,891,983,3098,3156,3303,3312,11182,22934,23636,25874,51422,54205,54541,79902	APP,RHOA,ATP1B1,BID,CCNB1,CDK1,HK1,HMGCR,HSPA1A,HSPA8,SLC2A6,RPIA,NUP62,MPC2,PRKAG2,CYCS,DDIT4,NUP85
8_Member	GO Biological Processes	GO:0051186	cofactor metabolic process	-5.79338	-3.61114	18/604	211,351,847,1956,3098,3156,8574,11182,22934,23530,23636,25874,51293,51422,54541,55748,58478,79902	ALAS1,APP,CAT,EGFR,HK1,HMGCR,AKR7A2,SLC2A6,RPIA,NNT,NUP62,MPC2,CD320,PRKAG2,DDIT4,CNDP2,ENOPH1,NUP85
8_Member	GO Biological Processes	GO:0009150	purine ribonucleotide metabolic process	-5.78567	-3.61114	17/543	351,387,481,637,891,983,3098,3156,3303,3312,11182,23636,25874,51422,54205,54541,79902	APP,RHOA,ATP1B1,BID,CCNB1,CDK1,HK1,HMGCR,HSPA1A,HSPA8,SLC2A6,NUP62,MPC2,PRKAG2,CYCS,DDIT4,NUP85
8_Member	GO Biological Processes	GO:0072521	purine-containing compound metabolic process	-5.70298	-3.57354	18/613	351,387,481,637,891,983,3098,3156,3303,3312,11182,23636,25874,51422,54205,54541,58478,79902	APP,RHOA,ATP1B1,BID,CCNB1,CDK1,HK1,HMGCR,HSPA1A,HSPA8,SLC2A6,NUP62,MPC2,PRKAG2,CYCS,DDIT4,ENOPH1,NUP85
8_Member	GO Biological Processes	GO:1900542	regulation of purine nucleotide metabolic process	-5.69401	-3.57237	9/142	351,387,891,983,11182,23636,51422,54541,79902	APP,RHOA,CCNB1,CDK1,SLC2A6,NUP62,PRKAG2,DDIT4,NUP85
8_Member	GO Biological Processes	GO:0009259	ribonucleotide metabolic process	-5.62631	-3.51828	17/558	351,387,481,637,891,983,3098,3156,3303,3312,11182,23636,25874,51422,54205,54541,79902	APP,RHOA,ATP1B1,BID,CCNB1,CDK1,HK1,HMGCR,HSPA1A,HSPA8,SLC2A6,NUP62,MPC2,PRKAG2,CYCS,DDIT4,NUP85
8_Member	GO Biological Processes	GO:0006140	regulation of nucleotide metabolic process	-5.59405	-3.49665	9/146	351,387,891,983,11182,23636,51422,54541,79902	APP,RHOA,CCNB1,CDK1,SLC2A6,NUP62,PRKAG2,DDIT4,NUP85
8_Member	GO Biological Processes	GO:0019362	pyridine nucleotide metabolic process	-5.55381	-3.46445	10/189	351,3098,11182,22934,23530,23636,25874,51422,54541,79902	APP,HK1,SLC2A6,RPIA,NNT,NUP62,MPC2,PRKAG2,DDIT4,NUP85
8_Member	GO Biological Processes	GO:0046496	nicotinamide nucleotide metabolic process	-5.55381	-3.46445	10/189	351,3098,11182,22934,23530,23636,25874,51422,54541,79902	APP,HK1,SLC2A6,RPIA,NNT,NUP62,MPC2,PRKAG2,DDIT4,NUP85
8_Member	GO Biological Processes	GO:0006163	purine nucleotide metabolic process	-5.44231	-3.38245	17/576	351,387,481,637,891,983,3098,3156,3303,3312,11182,23636,25874,51422,54205,54541,79902	APP,RHOA,ATP1B1,BID,CCNB1,CDK1,HK1,HMGCR,HSPA1A,HSPA8,SLC2A6,NUP62,MPC2,PRKAG2,CYCS,DDIT4,NUP85
8_Member	GO Biological Processes	GO:0072524	pyridine-containing compound metabolic process	-5.41274	-3.35527	10/196	351,3098,11182,22934,23530,23636,25874,51422,54541,79902	APP,HK1,SLC2A6,RPIA,NNT,NUP62,MPC2,PRKAG2,DDIT4,NUP85
8_Member	GO Biological Processes	GO:0009117	nucleotide metabolic process	-5.40532	-3.35023	19/710	351,387,481,637,891,983,3098,3156,3303,3312,11182,22934,23530,23636,25874,51422,54205,54541,79902	APP,RHOA,ATP1B1,BID,CCNB1,CDK1,HK1,HMGCR,HSPA1A,HSPA8,SLC2A6,RPIA,NNT,NUP62,MPC2,PRKAG2,CYCS,DDIT4,NUP85
8_Member	GO Biological Processes	GO:0006753	nucleoside phosphate metabolic process	-5.34423	-3.29853	19/717	351,387,481,637,891,983,3098,3156,3303,3312,11182,22934,23530,23636,25874,51422,54205,54541,79902	APP,RHOA,ATP1B1,BID,CCNB1,CDK1,HK1,HMGCR,HSPA1A,HSPA8,SLC2A6,RPIA,NNT,NUP62,MPC2,PRKAG2,CYCS,DDIT4,NUP85
8_Member	GO Biological Processes	GO:0043470	regulation of carbohydrate catabolic process	-5.19371	-3.17283	7/88	351,5261,11182,23636,51422,54541,79902	APP,PHKG2,SLC2A6,NUP62,PRKAG2,DDIT4,NUP85
8_Member	GO Biological Processes	GO:0016052	carbohydrate catabolic process	-4.50972	-2.62354	9/199	351,3098,4125,5261,11182,23636,51422,54541,79902	APP,HK1,MAN2B1,PHKG2,SLC2A6,NUP62,PRKAG2,DDIT4,NUP85
8_Member	GO Biological Processes	GO:0006090	pyruvate metabolic process	-4.49237	-2.61258	8/154	351,3098,11182,23636,25874,51422,54541,79902	APP,HK1,SLC2A6,NUP62,MPC2,PRKAG2,DDIT4,NUP85
8_Member	GO Biological Processes	GO:0006096	glycolytic process	-4.43263	-2.56841	7/115	351,3098,11182,23636,51422,54541,79902	APP,HK1,SLC2A6,NUP62,PRKAG2,DDIT4,NUP85
8_Member	GO Biological Processes	GO:0006110	regulation of glycolytic process	-4.41009	-2.55344	6/79	351,11182,23636,51422,54541,79902	APP,SLC2A6,NUP62,PRKAG2,DDIT4,NUP85
8_Member	GO Biological Processes	GO:0006757	ATP generation from ADP	-4.40848	-2.55334	7/116	351,3098,11182,23636,51422,54541,79902	APP,HK1,SLC2A6,NUP62,PRKAG2,DDIT4,NUP85
8_Member	GO Biological Processes	GO:0006109	regulation of carbohydrate metabolic process	-4.39238	-2.53873	9/206	351,3486,5261,6714,11182,23636,51422,54541,79902	APP,IGFBP3,PHKG2,SRC,SLC2A6,NUP62,PRKAG2,DDIT4,NUP85
8_Member	GO Biological Processes	GO:0030811	regulation of nucleotide catabolic process	-4.34848	-2.50951	6/81	351,11182,23636,51422,54541,79902	APP,SLC2A6,NUP62,PRKAG2,DDIT4,NUP85
8_Member	GO Biological Processes	GO:0042866	pyruvate biosynthetic process	-4.33744	-2.5024	7/119	351,3098,11182,23636,51422,54541,79902	APP,HK1,SLC2A6,NUP62,PRKAG2,DDIT4,NUP85
8_Member	GO Biological Processes	GO:0051193	regulation of cofactor metabolic process	-4.33744	-2.5024	7/119	351,11182,23530,23636,51422,54541,79902	APP,SLC2A6,NNT,NUP62,PRKAG2,DDIT4,NUP85
8_Member	GO Biological Processes	GO:0046031	ADP metabolic process	-4.17941	-2.38301	7/126	351,3098,11182,23636,51422,54541,79902	APP,HK1,SLC2A6,NUP62,PRKAG2,DDIT4,NUP85
8_Member	GO Biological Processes	GO:0006165	nucleoside diphosphate phosphorylation	-4.01082	-2.26962	7/134	351,3098,11182,23636,51422,54541,79902	APP,HK1,SLC2A6,NUP62,PRKAG2,DDIT4,NUP85
8_Member	GO Biological Processes	GO:0006732	coenzyme metabolic process	-4.00813	-2.26808	12/405	351,3098,3156,11182,22934,23530,23636,25874,51422,54541,58478,79902	APP,HK1,HMGCR,SLC2A6,RPIA,NNT,NUP62,MPC2,PRKAG2,DDIT4,ENOPH1,NUP85
8_Member	GO Biological Processes	GO:0072330	monocarboxylic acid biosynthetic process	-4.00637	-2.26793	11/344	351,672,3098,9926,11182,23038,23636,51422,54541,55825,79902	APP,BRCA1,HK1,LPGAT1,SLC2A6,WDTC1,NUP62,PRKAG2,DDIT4,PECR,NUP85
8_Member	GO Biological Processes	GO:0046939	nucleotide phosphorylation	-3.9705	-2.24402	7/136	351,3098,11182,23636,51422,54541,79902	APP,HK1,SLC2A6,NUP62,PRKAG2,DDIT4,NUP85
8_Member	GO Biological Processes	GO:0051196	regulation of coenzyme metabolic process	-3.96037	-2.23723	6/95	351,11182,23636,51422,54541,79902	APP,SLC2A6,NUP62,PRKAG2,DDIT4,NUP85
8_Member	GO Biological Processes	GO:2001169	regulation of ATP biosynthetic process	-3.93518	-2.22936	6/96	351,11182,23636,51422,54541,79902	APP,SLC2A6,NUP62,PRKAG2,DDIT4,NUP85
8_Member	GO Biological Processes	GO:0009135	purine nucleoside diphosphate metabolic process	-3.93086	-2.22927	7/138	351,3098,11182,23636,51422,54541,79902	APP,HK1,SLC2A6,NUP62,PRKAG2,DDIT4,NUP85
8_Member	GO Biological Processes	GO:0009179	purine ribonucleoside diphosphate metabolic process	-3.93086	-2.22927	7/138	351,3098,11182,23636,51422,54541,79902	APP,HK1,SLC2A6,NUP62,PRKAG2,DDIT4,NUP85
8_Member	GO Biological Processes	GO:0009185	ribonucleoside diphosphate metabolic process	-3.8919	-2.20376	7/140	351,3098,11182,23636,51422,54541,79902	APP,HK1,SLC2A6,NUP62,PRKAG2,DDIT4,NUP85
8_Member	GO Biological Processes	GO:0019359	nicotinamide nucleotide biosynthetic process	-3.76049	-2.11226	7/147	351,3098,11182,23636,51422,54541,79902	APP,HK1,SLC2A6,NUP62,PRKAG2,DDIT4,NUP85
8_Member	GO Biological Processes	GO:0019363	pyridine nucleotide biosynthetic process	-3.76049	-2.11226	7/147	351,3098,11182,23636,51422,54541,79902	APP,HK1,SLC2A6,NUP62,PRKAG2,DDIT4,NUP85
8_Member	GO Biological Processes	GO:0072525	pyridine-containing compound biosynthetic process	-3.70641	-2.07101	7/150	351,3098,11182,23636,51422,54541,79902	APP,HK1,SLC2A6,NUP62,PRKAG2,DDIT4,NUP85
8_Member	GO Biological Processes	GO:0032787	monocarboxylic acid metabolic process	-3.64005	-2.01974	15/653	39,351,672,1891,3098,5468,9926,11182,23038,23636,25874,51422,54541,55825,79902	ACAT2,APP,BRCA1,ECH1,HK1,PPARG,LPGAT1,SLC2A6,WDTC1,NUP62,MPC2,PRKAG2,DDIT4,PECR,NUP85
8_Member	GO Biological Processes	GO:0009132	nucleoside diphosphate metabolic process	-3.56824	-1.96754	7/158	351,3098,11182,23636,51422,54541,79902	APP,HK1,SLC2A6,NUP62,PRKAG2,DDIT4,NUP85
8_Member	GO Biological Processes	GO:0051188	cofactor biosynthetic process	-3.54562	-1.95346	10/326	211,351,3098,11182,23636,25874,51422,54541,55748,79902	ALAS1,APP,HK1,SLC2A6,NUP62,MPC2,PRKAG2,DDIT4,CNDP2,NUP85
8_Member	GO Biological Processes	GO:0006754	ATP biosynthetic process	-3.535	-1.94662	7/160	351,3098,11182,23636,51422,54541,79902	APP,HK1,SLC2A6,NUP62,PRKAG2,DDIT4,NUP85
8_Member	GO Biological Processes	GO:1900371	regulation of purine nucleotide biosynthetic process	-3.46648	-1.89799	6/117	351,11182,23636,51422,54541,79902	APP,SLC2A6,NUP62,PRKAG2,DDIT4,NUP85
8_Member	GO Biological Processes	GO:0046394	carboxylic acid biosynthetic process	-3.46522	-1.89799	12/464	351,672,3098,9926,11182,23038,23636,51422,54541,55825,58478,79902	APP,BRCA1,HK1,LPGAT1,SLC2A6,WDTC1,NUP62,PRKAG2,DDIT4,PECR,ENOPH1,NUP85
8_Member	GO Biological Processes	GO:0016053	organic acid biosynthetic process	-3.45683	-1.89364	12/465	351,672,3098,9926,11182,23038,23636,51422,54541,55825,58478,79902	APP,BRCA1,HK1,LPGAT1,SLC2A6,WDTC1,NUP62,PRKAG2,DDIT4,PECR,ENOPH1,NUP85
8_Member	GO Biological Processes	GO:0030808	regulation of nucleotide biosynthetic process	-3.44664	-1.88726	6/118	351,11182,23636,51422,54541,79902	APP,SLC2A6,NUP62,PRKAG2,DDIT4,NUP85
8_Member	GO Biological Processes	GO:0009206	purine ribonucleoside triphosphate biosynthetic process	-3.36065	-1.82224	7/171	351,3098,11182,23636,51422,54541,79902	APP,HK1,SLC2A6,NUP62,PRKAG2,DDIT4,NUP85
8_Member	GO Biological Processes	GO:0009145	purine nucleoside triphosphate biosynthetic process	-3.34547	-1.80968	7/172	351,3098,11182,23636,51422,54541,79902	APP,HK1,SLC2A6,NUP62,PRKAG2,DDIT4,NUP85
8_Member	GO Biological Processes	GO:0010799	regulation of peptidyl-threonine phosphorylation	-3.28568	-1.76332	4/47	351,5347,51422,54541	APP,PLK1,PRKAG2,DDIT4
8_Member	GO Biological Processes	GO:0009201	ribonucleoside triphosphate biosynthetic process	-3.27114	-1.75156	7/177	351,3098,11182,23636,51422,54541,79902	APP,HK1,SLC2A6,NUP62,PRKAG2,DDIT4,NUP85
8_Member	GO Biological Processes	GO:0009127	purine nucleoside monophosphate biosynthetic process	-3.18525	-1.68659	7/183	351,3098,11182,23636,51422,54541,79902	APP,HK1,SLC2A6,NUP62,PRKAG2,DDIT4,NUP85
8_Member	GO Biological Processes	GO:0009166	nucleotide catabolic process	-3.18525	-1.68659	7/183	351,3098,11182,23636,51422,54541,79902	APP,HK1,SLC2A6,NUP62,PRKAG2,DDIT4,NUP85
8_Member	GO Biological Processes	GO:0009168	purine ribonucleoside monophosphate biosynthetic process	-3.18525	-1.68659	7/183	351,3098,11182,23636,51422,54541,79902	APP,HK1,SLC2A6,NUP62,PRKAG2,DDIT4,NUP85
8_Member	GO Biological Processes	GO:0009142	nucleoside triphosphate biosynthetic process	-3.11625	-1.63736	7/188	351,3098,11182,23636,51422,54541,79902	APP,HK1,SLC2A6,NUP62,PRKAG2,DDIT4,NUP85
8_Member	GO Biological Processes	GO:1901292	nucleoside phosphate catabolic process	-3.10272	-1.62717	7/189	351,3098,11182,23636,51422,54541,79902	APP,HK1,SLC2A6,NUP62,PRKAG2,DDIT4,NUP85
8_Member	GO Biological Processes	GO:0009156	ribonucleoside monophosphate biosynthetic process	-2.99757	-1.54096	7/197	351,3098,11182,23636,51422,54541,79902	APP,HK1,SLC2A6,NUP62,PRKAG2,DDIT4,NUP85
8_Member	GO Biological Processes	GO:0009108	coenzyme biosynthetic process	-2.93656	-1.49118	8/261	351,3098,11182,23636,25874,51422,54541,79902	APP,HK1,SLC2A6,NUP62,MPC2,PRKAG2,DDIT4,NUP85
8_Member	GO Biological Processes	GO:0009124	nucleoside monophosphate biosynthetic process	-2.86131	-1.43187	7/208	351,3098,11182,23636,51422,54541,79902	APP,HK1,SLC2A6,NUP62,PRKAG2,DDIT4,NUP85
8_Member	GO Biological Processes	GO:0010800	positive regulation of peptidyl-threonine phosphorylation	-2.81576	-1.39804	3/29	351,5347,51422	APP,PLK1,PRKAG2
8_Member	GO Biological Processes	GO:0009152	purine ribonucleotide biosynthetic process	-2.74405	-1.34085	8/280	351,3098,11182,23636,25874,51422,54541,79902	APP,HK1,SLC2A6,NUP62,MPC2,PRKAG2,DDIT4,NUP85
8_Member	GO Biological Processes	GO:0034404	nucleobase-containing small molecule biosynthetic process	-2.65678	-1.27172	7/226	351,3098,11182,23636,51422,54541,79902	APP,HK1,SLC2A6,NUP62,PRKAG2,DDIT4,NUP85
8_Member	GO Biological Processes	GO:0009260	ribonucleotide biosynthetic process	-2.62189	-1.24685	8/293	351,3098,11182,23636,25874,51422,54541,79902	APP,HK1,SLC2A6,NUP62,MPC2,PRKAG2,DDIT4,NUP85
8_Member	GO Biological Processes	GO:0006164	purine nucleotide biosynthetic process	-2.55904	-1.20054	8/300	351,3098,11182,23636,25874,51422,54541,79902	APP,HK1,SLC2A6,NUP62,MPC2,PRKAG2,DDIT4,NUP85
8_Member	GO Biological Processes	GO:0046390	ribose phosphate biosynthetic process	-2.55904	-1.20054	8/300	351,3098,11182,23636,25874,51422,54541,79902	APP,HK1,SLC2A6,NUP62,MPC2,PRKAG2,DDIT4,NUP85
8_Member	GO Biological Processes	GO:0018107	peptidyl-threonine phosphorylation	-2.47992	-1.13827	5/126	351,983,5347,51422,54541	APP,CDK1,PLK1,PRKAG2,DDIT4
8_Member	GO Biological Processes	GO:0072522	purine-containing compound biosynthetic process	-2.44735	-1.11344	8/313	351,3098,11182,23636,25874,51422,54541,79902	APP,HK1,SLC2A6,NUP62,MPC2,PRKAG2,DDIT4,NUP85
8_Member	GO Biological Processes	GO:0046434	organophosphate catabolic process	-2.42382	-1.0975	7/249	351,3098,11182,23636,51422,54541,79902	APP,HK1,SLC2A6,NUP62,PRKAG2,DDIT4,NUP85
8_Member	GO Biological Processes	GO:0090407	organophosphate biosynthetic process	-2.41287	-1.08876	13/699	351,3098,5359,8821,9517,9926,11182,22908,23636,25874,51422,54541,79902	APP,HK1,PLSCR1,INPP4B,SPTLC2,LPGAT1,SLC2A6,SACM1L,NUP62,MPC2,PRKAG2,DDIT4,NUP85
8_Member	GO Biological Processes	GO:0018210	peptidyl-threonine modification	-2.36605	-1.04938	5/134	351,983,5347,51422,54541	APP,CDK1,PLK1,PRKAG2,DDIT4
8_Member	GO Biological Processes	GO:1901137	carbohydrate derivative biosynthetic process	-2.04554	-0.799143	13/776	351,2673,3098,9653,10007,11182,23636,25874,51005,51422,54541,66008,79902	APP,GFPT1,HK1,HS2ST1,GNPDA1,SLC2A6,NUP62,MPC2,AMDHD2,PRKAG2,DDIT4,TRAK2,NUP85
9_Summary	GO Biological Processes	GO:0062012	regulation of small molecule metabolic process	-9.11309	-6.27701	20/459	351,387,672,891,983,3156,3486,5261,5468,5696,5720,6714,9926,11182,23038,23636,51293,51422,54541,79902,4836,8574,211,5747,5925,7296	APP,RHOA,BRCA1,CCNB1,CDK1,HMGCR,IGFBP3,PHKG2,PPARG,PSMB8,PSME1,SRC,LPGAT1,SLC2A6,WDTC1,NUP62,CD320,PRKAG2,DDIT4,NUP85,NMT1,AKR7A2,ALAS1,PTK2,RB1,TXNRD1
9_Member	GO Biological Processes	GO:0062012	regulation of small molecule metabolic process	-9.11309	-6.27701	20/459	351,387,672,891,983,3156,3486,5261,5468,5696,5720,6714,9926,11182,23038,23636,51293,51422,54541,79902	APP,RHOA,BRCA1,CCNB1,CDK1,HMGCR,IGFBP3,PHKG2,PPARG,PSMB8,PSME1,SRC,LPGAT1,SLC2A6,WDTC1,NUP62,CD320,PRKAG2,DDIT4,NUP85
9_Member	GO Biological Processes	GO:0042180	cellular ketone metabolic process	-4.5228	-2.63502	10/248	672,3156,4836,5468,5696,5720,8574,9926,23038,51422	BRCA1,HMGCR,NMT1,PPARG,PSMB8,PSME1,AKR7A2,LPGAT1,WDTC1,PRKAG2
9_Member	GO Biological Processes	GO:0062013	positive regulation of small molecule metabolic process	-3.65359	-2.03066	7/153	351,891,983,5261,5468,6714,9926	APP,CCNB1,CDK1,PHKG2,PPARG,SRC,LPGAT1
9_Member	GO Biological Processes	GO:0019216	regulation of lipid metabolic process	-3.35156	-1.81505	11/410	211,672,3156,5468,5747,5925,6714,7296,9926,23038,51422	ALAS1,BRCA1,HMGCR,PPARG,PTK2,RB1,SRC,TXNRD1,LPGAT1,WDTC1,PRKAG2
9_Member	GO Biological Processes	GO:0010565	regulation of cellular ketone metabolic process	-3.21349	-1.70953	7/181	672,5468,5696,5720,9926,23038,51422	BRCA1,PPARG,PSMB8,PSME1,LPGAT1,WDTC1,PRKAG2
9_Member	GO Biological Processes	GO:0042304	regulation of fatty acid biosynthetic process	-3.02552	-1.55984	4/55	672,9926,23038,51422	BRCA1,LPGAT1,WDTC1,PRKAG2
9_Member	GO Biological Processes	GO:0019217	regulation of fatty acid metabolic process	-2.99906	-1.54186	5/96	672,5468,9926,23038,51422	BRCA1,PPARG,LPGAT1,WDTC1,PRKAG2
10_Summary	GO Biological Processes	GO:0071900	regulation of protein serine/threonine kinase activity	-8.96906	-6.17003	21/519	154,387,891,899,983,993,1022,1647,1845,1956,2146,3156,5347,5925,6714,9133,9261,11072,23636,51422,55011,351,5747,9928,9961,991,5982,9212,11065,3383,3486,6347,7077,29937	ADRB2,RHOA,CCNB1,CCNF,CDK1,CDC25A,CDK7,GADD45A,DUSP3,EGFR,EZH2,HMGCR,PLK1,RB1,SRC,CCNB2,MAPKAPK2,DUSP14,NUP62,PRKAG2,PIH1D1,APP,PTK2,KIF14,MVP,CDC20,RFC2,AURKB,UBE2C,ICAM1,IGFBP3,CCL2,TIMP2,NENF
10_Member	GO Biological Processes	GO:0071900	regulation of protein serine/threonine kinase activity	-8.96906	-6.17003	21/519	154,387,891,899,983,993,1022,1647,1845,1956,2146,3156,5347,5925,6714,9133,9261,11072,23636,51422,55011	ADRB2,RHOA,CCNB1,CCNF,CDK1,CDC25A,CDK7,GADD45A,DUSP3,EGFR,EZH2,HMGCR,PLK1,RB1,SRC,CCNB2,MAPKAPK2,DUSP14,NUP62,PRKAG2,PIH1D1
10_Member	GO Biological Processes	GO:0045859	regulation of protein kinase activity	-8.33749	-5.6767	25/796	154,351,387,891,899,983,993,1022,1647,1845,1956,2146,3156,5347,5747,5925,6714,9133,9261,9928,9961,11072,23636,51422,55011	ADRB2,APP,RHOA,CCNB1,CCNF,CDK1,CDC25A,CDK7,GADD45A,DUSP3,EGFR,EZH2,HMGCR,PLK1,PTK2,RB1,SRC,CCNB2,MAPKAPK2,KIF14,MVP,DUSP14,NUP62,PRKAG2,PIH1D1
10_Member	GO Biological Processes	GO:0051347	positive regulation of transferase activity	-5.33986	-3.29648	18/651	154,387,891,983,991,1647,1956,2146,5347,5747,5982,6714,9212,9261,9928,11065,51422,55011	ADRB2,RHOA,CCNB1,CDK1,CDC20,GADD45A,EGFR,EZH2,PLK1,PTK2,RFC2,SRC,AURKB,MAPKAPK2,KIF14,UBE2C,PRKAG2,PIH1D1
10_Member	GO Biological Processes	GO:0043410	positive regulation of MAPK cascade	-3.90165	-2.20942	14/548	154,351,983,1647,1956,2146,3156,3383,3486,6347,6714,7077,9261,29937	ADRB2,APP,CDK1,GADD45A,EGFR,EZH2,HMGCR,ICAM1,IGFBP3,CCL2,SRC,TIMP2,MAPKAPK2,NENF
10_Member	GO Biological Processes	GO:0043408	regulation of MAPK cascade	-3.82602	-2.15976	17/774	154,351,983,1647,1845,1956,2146,3156,3383,3486,6347,6714,7077,9261,11072,23636,29937	ADRB2,APP,CDK1,GADD45A,DUSP3,EGFR,EZH2,HMGCR,ICAM1,IGFBP3,CCL2,SRC,TIMP2,MAPKAPK2,DUSP14,NUP62,NENF
10_Member	GO Biological Processes	GO:0045860	positive regulation of protein kinase activity	-3.45884	-1.89411	13/534	154,387,891,983,1647,1956,2146,5747,6714,9261,9928,51422,55011	ADRB2,RHOA,CCNB1,CDK1,GADD45A,EGFR,EZH2,PTK2,SRC,MAPKAPK2,KIF14,PRKAG2,PIH1D1
10_Member	GO Biological Processes	GO:0071902	positive regulation of protein serine/threonine kinase activity	-3.44199	-1.88336	10/336	154,387,891,983,1647,1956,2146,6714,9261,55011	ADRB2,RHOA,CCNB1,CDK1,GADD45A,EGFR,EZH2,SRC,MAPKAPK2,PIH1D1
10_Member	GO Biological Processes	GO:0043405	regulation of MAP kinase activity	-3.39166	-1.84424	10/341	983,1647,1845,1956,2146,3156,6714,9261,11072,23636	CDK1,GADD45A,DUSP3,EGFR,EZH2,HMGCR,SRC,MAPKAPK2,DUSP14,NUP62
10_Member	GO Biological Processes	GO:0033674	positive regulation of kinase activity	-3.1584	-1.66693	13/575	154,387,891,983,1647,1956,2146,5747,6714,9261,9928,51422,55011	ADRB2,RHOA,CCNB1,CDK1,GADD45A,EGFR,EZH2,PTK2,SRC,MAPKAPK2,KIF14,PRKAG2,PIH1D1
10_Member	GO Biological Processes	GO:0032147	activation of protein kinase activity	-2.28726	-0.997067	8/333	154,983,1647,1956,6714,9261,9928,51422	ADRB2,CDK1,GADD45A,EGFR,SRC,MAPKAPK2,KIF14,PRKAG2
11_Summary	KEGG Pathway	hsa04115	p53 signaling pathway	-8.42404	-5.7339	9/69	637,891,983,1643,1647,3486,5054,9133,54205,2745,7296,8574,8974,847,2673,5261,23530,51422,387	BID,CCNB1,CDK1,DDB2,GADD45A,IGFBP3,SERPINE1,CCNB2,CYCS,GLRX,TXNRD1,AKR7A2,P4HA2,CAT,GFPT1,PHKG2,NNT,PRKAG2,RHOA
11_Member	KEGG Pathway	hsa04115	p53 signaling pathway	-8.42404	-5.7339	9/69	637,891,983,1643,1647,3486,5054,9133,54205	BID,CCNB1,CDK1,DDB2,GADD45A,IGFBP3,SERPINE1,CCNB2,CYCS
11_Member	GO Biological Processes	GO:0022900	electron transport chain	-3.91551	-2.21706	8/186	637,891,983,2745,7296,8574,8974,54205	BID,CCNB1,CDK1,GLRX,TXNRD1,AKR7A2,P4HA2,CYCS
11_Member	GO Biological Processes	GO:0015980	energy derivation by oxidation of organic compounds	-3.33324	-1.80032	9/285	637,847,891,983,2673,5261,23530,51422,54205	BID,CAT,CCNB1,CDK1,GFPT1,PHKG2,NNT,PRKAG2,CYCS
11_Member	Reactome Gene Sets	R-HSA-3299685	Detoxification of Reactive Oxygen Species	-2.50823	-1.16197	3/37	847,7296,54205	CAT,TXNRD1,CYCS
11_Member	GO Biological Processes	GO:0045333	cellular respiration	-2.35342	-1.04227	6/193	637,847,891,983,23530,54205	BID,CAT,CCNB1,CDK1,NNT,CYCS
11_Member	GO Biological Processes	GO:0006119	oxidative phosphorylation	-2.22228	-0.942169	5/145	387,637,891,983,54205	RHOA,BID,CCNB1,CDK1,CYCS
11_Member	GO Biological Processes	GO:0042775	mitochondrial ATP synthesis coupled electron transport	-2.13005	-0.866338	4/97	637,891,983,54205	BID,CCNB1,CDK1,CYCS
11_Member	KEGG Pathway	hsa05014	Amyotrophic lateral sclerosis (ALS)	-2.11513	-0.854711	3/51	637,847,54205	BID,CAT,CYCS
11_Member	GO Biological Processes	GO:0042773	ATP synthesis coupled electron transport	-2.11459	-0.854711	4/98	637,891,983,54205	BID,CCNB1,CDK1,CYCS
12_Summary	CORUM	CORUM:5544	CDC2-PCNA-CCNB1-GADD45A complex	-8.42151	-5.7339	4/4	891,983,1647,5111,332,5347,5925,9133,9212,993,1022,991,26993,6790,323,672,4088,6009,51422,899,7153,7158,8318,10051,387,23636,79902,85236,5982,6119,2146,6347,637,5696,5720,351,6500,2770,1829,3156,6909,7168,10038,10362,5054,154,2017,5747,6696,1956,5468,23038,102,3486	CCNB1,CDK1,GADD45A,PCNA,BIRC5,PLK1,RB1,CCNB2,AURKB,CDC25A,CDK7,CDC20,AKAP8L,AURKA,APBB2,BRCA1,SMAD3,RHEB,PRKAG2,CCNF,TOP2A,TP53BP1,CDC45,SMC4,RHOA,NUP62,NUP85,H2BC12,RFC2,RPA3,EZH2,CCL2,BID,PSMB8,PSME1,APP,SKP1,GNAI1,DSG2,HMGCR,TBX2,TPM1,PARP2,HMG20B,SERPINE1,ADRB2,CTTN,PTK2,SPP1,EGFR,PPARG,WDTC1,ADAM10,IGFBP3
12_Member	CORUM	CORUM:5544	CDC2-PCNA-CCNB1-GADD45A complex	-8.42151	-5.7339	4/4	891,983,1647,5111	CCNB1,CDK1,GADD45A,PCNA
12_Member	Canonical Pathways	M176	PID FOXM1 PATHWAY	-7.58697	-5.03286	7/40	332,891,983,5347,5925,9133,9212	BIRC5,CCNB1,CDK1,PLK1,RB1,CCNB2,AURKB
12_Member	Reactome Gene Sets	R-HSA-69273	Cyclin A/B1/B2 associated events during G2/M transition	-7.4521	-4.90542	6/25	891,983,993,1022,5347,9133	CCNB1,CDK1,CDC25A,CDK7,PLK1,CCNB2
12_Member	CORUM	CORUM:310	Cell cycle kinase complex CDC2	-7.25082	-4.74201	4/6	891,983,5111,9133	CCNB1,CDK1,PCNA,CCNB2
12_Member	Reactome Gene Sets	R-HSA-176417	Phosphorylation of Emi1	-7.25082	-4.74201	4/6	891,983,991,5347	CCNB1,CDK1,CDC20,PLK1
12_Member	GO Biological Processes	GO:0030397	membrane disassembly	-6.92306	-4.51107	5/16	891,983,5347,9133,26993	CCNB1,CDK1,PLK1,CCNB2,AKAP8L
12_Member	GO Biological Processes	GO:0051081	nuclear envelope disassembly	-6.92306	-4.51107	5/16	891,983,5347,9133,26993	CCNB1,CDK1,PLK1,CCNB2,AKAP8L
12_Member	Reactome Gene Sets	R-HSA-2980767	Activation of NIMA Kinases NEK9, NEK6, NEK7	-6.88554	-4.49228	4/7	891,983,5347,9133	CCNB1,CDK1,PLK1,CCNB2
12_Member	Reactome Gene Sets	R-HSA-6804114	TP53 Regulates Transcription of Genes Involved in G2 Cell Cycle Arrest	-6.63605	-4.29088	5/18	891,983,1647,5111,6790	CCNB1,CDK1,GADD45A,PCNA,AURKA
12_Member	GO Biological Processes	GO:0007050	cell cycle arrest	-6.3331	-4.04087	12/238	323,672,891,983,1022,1647,4088,5111,5925,6009,6790,51422	APBB2,BRCA1,CCNB1,CDK1,CDK7,GADD45A,SMAD3,PCNA,RB1,RHEB,AURKA,PRKAG2
12_Member	CORUM	CORUM:5550	CDK1-CCNB1-CCNF complex	-6.31272	-4.02475	3/3	891,899,983	CCNB1,CCNF,CDK1
12_Member	GO Biological Processes	GO:0031570	DNA integrity checkpoint	-6.28667	-4.01445	10/157	672,891,983,1647,5111,5347,6790,7153,7158,8318	BRCA1,CCNB1,CDK1,GADD45A,PCNA,PLK1,AURKA,TOP2A,TP53BP1,CDC45
12_Member	Reactome Gene Sets	R-HSA-2514853	Condensation of Prometaphase Chromosomes	-5.92188	-3.72161	4/11	891,983,9133,10051	CCNB1,CDK1,CCNB2,SMC4
12_Member	Canonical Pathways	M129	PID PLK1 PATHWAY	-5.78863	-3.61114	6/46	387,891,983,991,5347,6790	RHOA,CCNB1,CDK1,CDC20,PLK1,AURKA
12_Member	GO Biological Processes	GO:0007077	mitotic nuclear envelope disassembly	-5.74848	-3.58783	4/12	891,983,5347,9133	CCNB1,CDK1,PLK1,CCNB2
12_Member	GO Biological Processes	GO:0072401	signal transduction involved in DNA integrity checkpoint	-5.74101	-3.58783	7/73	672,891,983,1647,5111,5347,6790	BRCA1,CCNB1,CDK1,GADD45A,PCNA,PLK1,AURKA
12_Member	GO Biological Processes	GO:0072422	signal transduction involved in DNA damage checkpoint	-5.74101	-3.58783	7/73	672,891,983,1647,5111,5347,6790	BRCA1,CCNB1,CDK1,GADD45A,PCNA,PLK1,AURKA
12_Member	CORUM	CORUM:5545	CDC2-PCNA-CCNB1-GADD45B complex	-5.7132	-3.57464	3/4	891,983,5111	CCNB1,CDK1,PCNA
12_Member	CORUM	CORUM:5546	CDC2-PCNA-CCNB1-GADD45G complex	-5.7132	-3.57464	3/4	891,983,5111	CCNB1,CDK1,PCNA
12_Member	GO Biological Processes	GO:0072395	signal transduction involved in cell cycle checkpoint	-5.70075	-3.57354	7/74	672,891,983,1647,5111,5347,6790	BRCA1,CCNB1,CDK1,GADD45A,PCNA,PLK1,AURKA
12_Member	Reactome Gene Sets	R-HSA-68875	Mitotic Prophase	-5.69401	-3.57237	9/142	891,983,5347,5925,9133,10051,23636,79902,85236	CCNB1,CDK1,PLK1,RB1,CCNB2,SMC4,NUP62,NUP85,H2BC12
12_Member	CORUM	CORUM:1005	RC complex during G2/M-phase of cell cycle	-5.59147	-3.49665	4/13	891,983,5982,6119	CCNB1,CDK1,RFC2,RPA3
12_Member	Reactome Gene Sets	R-HSA-2980766	Nuclear Envelope Breakdown	-5.46857	-3.39672	6/52	891,983,5347,9133,23636,79902	CCNB1,CDK1,PLK1,CCNB2,NUP62,NUP85
12_Member	Reactome Gene Sets	R-HSA-162658	Golgi Cisternae Pericentriolar Stack Reorganization	-5.44804	-3.38335	4/14	891,983,5347,9133	CCNB1,CDK1,PLK1,CCNB2
12_Member	Reactome Gene Sets	R-HSA-69478	G2/M DNA replication checkpoint	-5.3178	-3.27904	3/5	891,983,9133	CCNB1,CDK1,CCNB2
12_Member	GO Biological Processes	GO:2000134	negative regulation of G1/S transition of mitotic cell cycle	-5.15175	-3.15018	8/125	891,983,1647,2146,5111,5925,6347,6790	CCNB1,CDK1,GADD45A,EZH2,PCNA,RB1,CCL2,AURKA
12_Member	Reactome Gene Sets	R-HSA-3301854	Nuclear Pore Complex (NPC) Disassembly	-5.10492	-3.10544	5/35	891,983,9133,23636,79902	CCNB1,CDK1,CCNB2,NUP62,NUP85
12_Member	GO Biological Processes	GO:1902807	negative regulation of cell cycle G1/S phase transition	-5.00172	-3.02064	8/131	891,983,1647,2146,5111,5925,6347,6790	CCNB1,CDK1,GADD45A,EZH2,PCNA,RB1,CCL2,AURKA
12_Member	GO Biological Processes	GO:0042770	signal transduction in response to DNA damage	-4.95346	-2.98227	8/133	637,672,891,983,1647,5111,5347,6790	BID,BRCA1,CCNB1,CDK1,GADD45A,PCNA,PLK1,AURKA
12_Member	GO Biological Processes	GO:0000077	DNA damage checkpoint	-4.68045	-2.75736	8/145	672,891,983,1647,5111,5347,6790,7158	BRCA1,CCNB1,CDK1,GADD45A,PCNA,PLK1,AURKA,TP53BP1
12_Member	Reactome Gene Sets	R-HSA-2299718	Condensation of Prophase Chromosomes	-4.57212	-2.67122	6/74	891,983,5347,5925,10051,85236	CCNB1,CDK1,PLK1,RB1,SMC4,H2BC12
12_Member	Reactome Gene Sets	R-HSA-8852276	The role of GTSE1 in G2/M progression after G2 checkpoint	-4.47348	-2.60154	6/77	891,983,5347,5696,5720,9133	CCNB1,CDK1,PLK1,PSMB8,PSME1,CCNB2
12_Member	Reactome Gene Sets	R-HSA-6791312	TP53 Regulates Transcription of Cell Cycle Genes	-4.37492	-2.52774	5/49	891,983,1647,5111,6790	CCNB1,CDK1,GADD45A,PCNA,AURKA
12_Member	GO Biological Processes	GO:0071158	positive regulation of cell cycle arrest	-4.31832	-2.48792	6/82	672,891,983,1647,5111,6790	BRCA1,CCNB1,CDK1,GADD45A,PCNA,AURKA
12_Member	GO Biological Processes	GO:0006998	nuclear envelope organization	-4.24877	-2.42954	5/52	891,983,5347,9133,26993	CCNB1,CDK1,PLK1,CCNB2,AKAP8L
12_Member	GO Biological Processes	GO:0010971	positive regulation of G2/M transition of mitotic cell cycle	-4.23915	-2.42395	4/27	351,891,983,993	APP,CCNB1,CDK1,CDC25A
12_Member	KEGG Pathway	hsa04114	Oocyte meiosis	-4.22351	-2.41785	7/124	891,983,991,5347,6500,6790,9133	CCNB1,CDK1,CDC20,PLK1,SKP1,AURKA,CCNB2
12_Member	Reactome Gene Sets	R-HSA-2565942	Regulation of PLK1 Activity at G2/M Transition	-4.14566	-2.36419	6/88	891,983,5347,6500,6790,9133	CCNB1,CDK1,PLK1,SKP1,AURKA,CCNB2
12_Member	GO Biological Processes	GO:0006977	DNA damage response, signal transduction by p53 class mediator resulting in cell cycle arrest	-4.09263	-2.3274	5/56	891,983,1647,5111,6790	CCNB1,CDK1,GADD45A,PCNA,AURKA
12_Member	GO Biological Processes	GO:0072431	signal transduction involved in mitotic G1 DNA damage checkpoint	-4.05553	-2.29897	5/57	891,983,1647,5111,6790	CCNB1,CDK1,GADD45A,PCNA,AURKA
12_Member	GO Biological Processes	GO:1902400	intracellular signal transduction involved in G1 DNA damage checkpoint	-4.05553	-2.29897	5/57	891,983,1647,5111,6790	CCNB1,CDK1,GADD45A,PCNA,AURKA
12_Member	GO Biological Processes	GO:1902751	positive regulation of cell cycle G2/M phase transition	-4.05365	-2.29897	4/30	351,891,983,993	APP,CCNB1,CDK1,CDC25A
12_Member	GO Biological Processes	GO:0072413	signal transduction involved in mitotic cell cycle checkpoint	-3.98347	-2.25364	5/59	891,983,1647,5111,6790	CCNB1,CDK1,GADD45A,PCNA,AURKA
12_Member	GO Biological Processes	GO:1902402	signal transduction involved in mitotic DNA damage checkpoint	-3.98347	-2.25364	5/59	891,983,1647,5111,6790	CCNB1,CDK1,GADD45A,PCNA,AURKA
12_Member	GO Biological Processes	GO:1902403	signal transduction involved in mitotic DNA integrity checkpoint	-3.98347	-2.25364	5/59	891,983,1647,5111,6790	CCNB1,CDK1,GADD45A,PCNA,AURKA
12_Member	KEGG Pathway	hsa04914	Progesterone-mediated oocyte maturation	-3.93518	-2.22936	6/96	891,983,993,2770,5347,9133	CCNB1,CDK1,CDC25A,GNAI1,PLK1,CCNB2
12_Member	GO Biological Processes	GO:0031571	mitotic G1 DNA damage checkpoint	-3.8472	-2.17311	5/63	891,983,1647,5111,6790	CCNB1,CDK1,GADD45A,PCNA,AURKA
12_Member	GO Biological Processes	GO:0044819	mitotic G1/S transition checkpoint	-3.8472	-2.17311	5/63	891,983,1647,5111,6790	CCNB1,CDK1,GADD45A,PCNA,AURKA
12_Member	GO Biological Processes	GO:0044783	G1 DNA damage checkpoint	-3.81464	-2.15224	5/64	891,983,1647,5111,6790	CCNB1,CDK1,GADD45A,PCNA,AURKA
12_Member	GO Biological Processes	GO:0044774	mitotic DNA integrity checkpoint	-3.69864	-2.06504	6/106	891,983,1647,5111,6790,7153	CCNB1,CDK1,GADD45A,PCNA,AURKA,TOP2A
12_Member	GO Biological Processes	GO:0030330	DNA damage response, signal transduction by p53 class mediator	-3.6764	-2.04906	6/107	672,891,983,1647,5111,6790	BRCA1,CCNB1,CDK1,GADD45A,PCNA,AURKA
12_Member	GO Biological Processes	GO:0071156	regulation of cell cycle arrest	-3.65441	-2.03066	6/108	672,891,983,1647,5111,6790	BRCA1,CCNB1,CDK1,GADD45A,PCNA,AURKA
12_Member	GO Biological Processes	GO:0014706	striated muscle tissue development	-3.52501	-1.93908	11/391	387,891,983,1829,3156,4088,5925,6909,7168,10038,10362	RHOA,CCNB1,CDK1,DSG2,HMGCR,SMAD3,RB1,TBX2,TPM1,PARP2,HMG20B
12_Member	Canonical Pathways	M19	PID P73PATHWAY	-3.38545	-1.84097	5/79	891,983,5054,5347,5925	CCNB1,CDK1,SERPINE1,PLK1,RB1
12_Member	GO Biological Processes	GO:0060537	muscle tissue development	-3.36042	-1.82224	11/409	387,891,983,1829,3156,4088,5925,6909,7168,10038,10362	RHOA,CCNB1,CDK1,DSG2,HMGCR,SMAD3,RB1,TBX2,TPM1,PARP2,HMG20B
12_Member	GO Biological Processes	GO:0055023	positive regulation of cardiac muscle tissue growth	-3.25056	-1.73374	4/48	891,983,6909,10038	CCNB1,CDK1,TBX2,PARP2
12_Member	GO Biological Processes	GO:0045844	positive regulation of striated muscle tissue development	-3.19284	-1.69154	5/87	891,983,3156,6909,10038	CCNB1,CDK1,HMGCR,TBX2,PARP2
12_Member	GO Biological Processes	GO:0048636	positive regulation of muscle organ development	-3.19284	-1.69154	5/87	891,983,3156,6909,10038	CCNB1,CDK1,HMGCR,TBX2,PARP2
12_Member	Reactome Gene Sets	R-HSA-113510	E2F mediated regulation of DNA replication	-3.17335	-1.67863	3/22	891,983,5925	CCNB1,CDK1,RB1
12_Member	GO Biological Processes	GO:1901863	positive regulation of muscle tissue development	-3.17019	-1.67678	5/88	891,983,3156,6909,10038	CCNB1,CDK1,HMGCR,TBX2,PARP2
12_Member	GO Biological Processes	GO:0060421	positive regulation of heart growth	-3.11781	-1.63736	4/52	891,983,6909,10038	CCNB1,CDK1,TBX2,PARP2
12_Member	GO Biological Processes	GO:0044773	mitotic DNA damage checkpoint	-2.97883	-1.52402	5/97	891,983,1647,5111,6790	CCNB1,CDK1,GADD45A,PCNA,AURKA
12_Member	GO Biological Processes	GO:0016202	regulation of striated muscle tissue development	-2.87002	-1.43896	6/152	891,983,3156,4088,6909,10038	CCNB1,CDK1,HMGCR,SMAD3,TBX2,PARP2
12_Member	GO Biological Processes	GO:0055025	positive regulation of cardiac muscle tissue development	-2.83047	-1.40836	4/62	891,983,6909,10038	CCNB1,CDK1,TBX2,PARP2
12_Member	GO Biological Processes	GO:1901861	regulation of muscle tissue development	-2.82667	-1.40511	6/155	891,983,3156,4088,6909,10038	CCNB1,CDK1,HMGCR,SMAD3,TBX2,PARP2
12_Member	GO Biological Processes	GO:0048634	regulation of muscle organ development	-2.81245	-1.39637	6/156	891,983,3156,4088,6909,10038	CCNB1,CDK1,HMGCR,SMAD3,TBX2,PARP2
12_Member	GO Biological Processes	GO:0046622	positive regulation of organ growth	-2.80465	-1.39128	4/63	891,983,6909,10038	CCNB1,CDK1,TBX2,PARP2
12_Member	GO Biological Processes	GO:0007517	muscle organ development	-2.784	-1.37387	10/410	387,891,983,3156,4088,5925,6909,7168,10038,10362	RHOA,CCNB1,CDK1,HMGCR,SMAD3,RB1,TBX2,TPM1,PARP2,HMG20B
12_Member	GO Biological Processes	GO:0048638	regulation of developmental growth	-2.7346	-1.33193	9/347	154,351,891,983,2017,5747,6696,6909,10038	ADRB2,APP,CCNB1,CDK1,CTTN,PTK2,SPP1,TBX2,PARP2
12_Member	GO Biological Processes	GO:0002082	regulation of oxidative phosphorylation	-2.73084	-1.33185	3/31	387,891,983	RHOA,CCNB1,CDK1
12_Member	GO Biological Processes	GO:0046620	regulation of organ growth	-2.68478	-1.29461	5/113	891,983,5747,6909,10038	CCNB1,CDK1,PTK2,TBX2,PARP2
12_Member	GO Biological Processes	GO:0007507	heart development	-2.58451	-1.21734	12/588	891,983,1829,1956,4088,5111,5468,5747,5925,6909,7168,10038	CCNB1,CDK1,DSG2,EGFR,SMAD3,PCNA,PPARG,PTK2,RB1,TBX2,TPM1,PARP2
12_Member	GO Biological Processes	GO:0048589	developmental growth	-2.54631	-1.19066	13/674	154,351,891,983,2017,2146,4088,5747,6696,6790,6909,10038,23038	ADRB2,APP,CCNB1,CDK1,CTTN,EZH2,SMAD3,PTK2,SPP1,AURKA,TBX2,PARP2,WDTC1
12_Member	GO Biological Processes	GO:0060045	positive regulation of cardiac muscle cell proliferation	-2.47503	-1.1343	3/38	891,983,6909	CCNB1,CDK1,TBX2
12_Member	GO Biological Processes	GO:0055021	regulation of cardiac muscle tissue growth	-2.46524	-1.12861	4/78	891,983,6909,10038	CCNB1,CDK1,TBX2,PARP2
12_Member	GO Biological Processes	GO:0006997	nucleus organization	-2.37983	-1.06054	5/133	891,983,5347,9133,26993	CCNB1,CDK1,PLK1,CCNB2,AKAP8L
12_Member	GO Biological Processes	GO:0060420	regulation of heart growth	-2.34994	-1.04227	4/84	891,983,6909,10038	CCNB1,CDK1,TBX2,PARP2
12_Member	GO Biological Processes	GO:0045927	positive regulation of growth	-2.2344	-0.953485	7/270	102,387,891,983,1956,6909,10038	ADAM10,RHOA,CCNB1,CDK1,EGFR,TBX2,PARP2
12_Member	GO Biological Processes	GO:1903580	positive regulation of ATP metabolic process	-2.2138	-0.936072	3/47	351,891,983	APP,CCNB1,CDK1
12_Member	GO Biological Processes	GO:0061061	muscle structure development	-2.12027	-0.858105	12/674	387,891,983,2146,3156,3486,4088,5925,6909,7168,10038,10362	RHOA,CCNB1,CDK1,EZH2,HMGCR,IGFBP3,SMAD3,RB1,TBX2,TPM1,PARP2,HMG20B
12_Member	GO Biological Processes	GO:0055024	regulation of cardiac muscle tissue development	-2.08422	-0.831509	4/100	891,983,6909,10038	CCNB1,CDK1,TBX2,PARP2
12_Member	GO Biological Processes	GO:0055017	cardiac muscle tissue growth	-2.01136	-0.771185	4/105	891,983,6909,10038	CCNB1,CDK1,TBX2,PARP2
13_Summary	GO Biological Processes	GO:0045862	positive regulation of proteolysis	-8.25913	-5.62283	17/364	351,387,637,1509,3066,3303,4088,5347,5468,5720,5747,6714,6790,9709,29978,54205,80758,332,5054,5696,7077,55011,102,323,1647,3156,3486,4605,4836,6347,7153,9833,23365,25803,54541,481,1956,2146,3383,5111,5359,7168,9170,10681,5925,6772	APP,RHOA,BID,CTSD,HDAC2,HSPA1A,SMAD3,PLK1,PPARG,PSME1,PTK2,SRC,AURKA,HERPUD1,UBQLN2,CYCS,PRR7,BIRC5,SERPINE1,PSMB8,TIMP2,PIH1D1,ADAM10,APBB2,GADD45A,HMGCR,IGFBP3,MYBL2,NMT1,CCL2,TOP2A,MELK,ARHGEF12,SPDEF,DDIT4,ATP1B1,EGFR,EZH2,ICAM1,PCNA,PLSCR1,TPM1,LPAR2,GNB5,RB1,STAT1
13_Member	GO Biological Processes	GO:0045862	positive regulation of proteolysis	-8.25913	-5.62283	17/364	351,387,637,1509,3066,3303,4088,5347,5468,5720,5747,6714,6790,9709,29978,54205,80758	APP,RHOA,BID,CTSD,HDAC2,HSPA1A,SMAD3,PLK1,PPARG,PSME1,PTK2,SRC,AURKA,HERPUD1,UBQLN2,CYCS,PRR7
13_Member	GO Biological Processes	GO:0052548	regulation of endopeptidase activity	-6.51974	-4.19219	16/425	332,351,387,637,1509,4088,5054,5468,5696,5720,6714,7077,9709,54205,55011,80758	BIRC5,APP,RHOA,BID,CTSD,SMAD3,SERPINE1,PPARG,PSMB8,PSME1,SRC,TIMP2,HERPUD1,CYCS,PIH1D1,PRR7
13_Member	GO Biological Processes	GO:0010942	positive regulation of cell death	-6.43251	-4.12357	21/730	102,323,387,637,1509,1647,3156,3486,4088,4605,4836,5468,6347,6714,7153,9833,23365,25803,54205,54541,80758	ADAM10,APBB2,RHOA,BID,CTSD,GADD45A,HMGCR,IGFBP3,SMAD3,MYBL2,NMT1,PPARG,CCL2,SRC,TOP2A,MELK,ARHGEF12,SPDEF,CYCS,DDIT4,PRR7
13_Member	GO Biological Processes	GO:0043065	positive regulation of apoptotic process	-6.37707	-4.08069	20/672	102,323,387,637,1509,1647,3156,3486,4088,4605,4836,5468,6347,6714,7153,9833,23365,25803,54205,80758	ADAM10,APBB2,RHOA,BID,CTSD,GADD45A,HMGCR,IGFBP3,SMAD3,MYBL2,NMT1,PPARG,CCL2,SRC,TOP2A,MELK,ARHGEF12,SPDEF,CYCS,PRR7
13_Member	GO Biological Processes	GO:0043068	positive regulation of programmed cell death	-6.29664	-4.01653	20/680	102,323,387,637,1509,1647,3156,3486,4088,4605,4836,5468,6347,6714,7153,9833,23365,25803,54205,80758	ADAM10,APBB2,RHOA,BID,CTSD,GADD45A,HMGCR,IGFBP3,SMAD3,MYBL2,NMT1,PPARG,CCL2,SRC,TOP2A,MELK,ARHGEF12,SPDEF,CYCS,PRR7
13_Member	GO Biological Processes	GO:0052547	regulation of peptidase activity	-6.16489	-3.92653	16/452	332,351,387,637,1509,4088,5054,5468,5696,5720,6714,7077,9709,54205,55011,80758	BIRC5,APP,RHOA,BID,CTSD,SMAD3,SERPINE1,PPARG,PSMB8,PSME1,SRC,TIMP2,HERPUD1,CYCS,PIH1D1,PRR7
13_Member	GO Biological Processes	GO:0051345	positive regulation of hydrolase activity	-6.04943	-3.83226	21/771	351,387,481,637,1509,1956,2146,3303,3383,4088,5111,5359,5468,5720,6347,7168,9170,10681,23365,54205,80758	APP,RHOA,ATP1B1,BID,CTSD,EGFR,EZH2,HSPA1A,ICAM1,SMAD3,PCNA,PLSCR1,PPARG,PSME1,CCL2,TPM1,LPAR2,GNB5,ARHGEF12,CYCS,PRR7
13_Member	GO Biological Processes	GO:0043281	regulation of cysteine-type endopeptidase activity involved in apoptotic process	-5.91213	-3.71516	11/215	332,387,637,1509,4088,5468,6714,9709,54205,55011,80758	BIRC5,RHOA,BID,CTSD,SMAD3,PPARG,SRC,HERPUD1,CYCS,PIH1D1,PRR7
13_Member	GO Biological Processes	GO:2000116	regulation of cysteine-type endopeptidase activity	-5.46629	-3.39672	11/239	332,387,637,1509,4088,5468,6714,9709,54205,55011,80758	BIRC5,RHOA,BID,CTSD,SMAD3,PPARG,SRC,HERPUD1,CYCS,PIH1D1,PRR7
13_Member	GO Biological Processes	GO:0010952	positive regulation of peptidase activity	-4.54416	-2.64822	9/197	351,387,637,1509,4088,5468,5720,54205,80758	APP,RHOA,BID,CTSD,SMAD3,PPARG,PSME1,CYCS,PRR7
13_Member	GO Biological Processes	GO:0043280	positive regulation of cysteine-type endopeptidase activity involved in apoptotic process	-4.05185	-2.29897	7/132	387,637,1509,4088,5468,54205,80758	RHOA,BID,CTSD,SMAD3,PPARG,CYCS,PRR7
13_Member	GO Biological Processes	GO:0010950	positive regulation of endopeptidase activity	-4.04802	-2.29633	8/178	387,637,1509,4088,5468,5720,54205,80758	RHOA,BID,CTSD,SMAD3,PPARG,PSME1,CYCS,PRR7
13_Member	GO Biological Processes	GO:2001056	positive regulation of cysteine-type endopeptidase activity	-3.72429	-2.08344	7/149	387,637,1509,4088,5468,54205,80758	RHOA,BID,CTSD,SMAD3,PPARG,CYCS,PRR7
13_Member	Canonical Pathways	M144	PID CERAMIDE PATHWAY	-3.25056	-1.73374	4/48	637,1509,5925,54205	BID,CTSD,RB1,CYCS
13_Member	KEGG Pathway	hsa05152	Tuberculosis	-3.24212	-1.72632	7/179	387,637,1509,6714,6772,23365,54205	RHOA,BID,CTSD,SRC,STAT1,ARHGEF12,CYCS
13_Member	GO Biological Processes	GO:0006919	activation of cysteine-type endopeptidase activity involved in apoptotic process	-2.31361	-1.01435	4/86	637,4088,5468,54205	BID,SMAD3,PPARG,CYCS
14_Summary	Reactome Gene Sets	R-HSA-8953897	Cellular responses to external stimuli	-8.11898	-5.50041	20/525	847,2146,3303,3312,5696,5720,5925,6009,6119,6714,7296,9261,11065,23512,23636,51422,54205,54386,79902,85236	CAT,EZH2,HSPA1A,HSPA8,PSMB8,PSME1,RB1,RHEB,RPA3,SRC,TXNRD1,MAPKAPK2,UBE2C,SUZ12,NUP62,PRKAG2,CYCS,TERF2IP,NUP85,H2BC12
14_Member	Reactome Gene Sets	R-HSA-8953897	Cellular responses to external stimuli	-8.11898	-5.50041	20/525	847,2146,3303,3312,5696,5720,5925,6009,6119,6714,7296,9261,11065,23512,23636,51422,54205,54386,79902,85236	CAT,EZH2,HSPA1A,HSPA8,PSMB8,PSME1,RB1,RHEB,RPA3,SRC,TXNRD1,MAPKAPK2,UBE2C,SUZ12,NUP62,PRKAG2,CYCS,TERF2IP,NUP85,H2BC12
14_Member	Reactome Gene Sets	R-HSA-2262752	Cellular responses to stress	-7.21469	-4.72323	17/429	847,2146,3303,3312,5696,5720,5925,6119,7296,9261,11065,23512,23636,54205,54386,79902,85236	CAT,EZH2,HSPA1A,HSPA8,PSMB8,PSME1,RB1,RPA3,TXNRD1,MAPKAPK2,UBE2C,SUZ12,NUP62,CYCS,TERF2IP,NUP85,H2BC12
14_Member	Reactome Gene Sets	R-HSA-2559583	Cellular Senescence	-3.02336	-1.55906	7/195	2146,5925,9261,11065,23512,54386,85236	EZH2,RB1,MAPKAPK2,UBE2C,SUZ12,TERF2IP,H2BC12
15_Summary	KEGG Pathway	hsa05200	Pathways in cancer	-7.73505	-5.1499	17/395	332,387,637,1956,2770,3066,4088,4893,5468,5747,5898,5925,6772,9170,10681,23365,54205,102,154,323,351,891,983,2017,3303,3486,6696,6909,9133,9928,10038,27346,6790,2146,23512,25803,66008	BIRC5,RHOA,BID,EGFR,GNAI1,HDAC2,SMAD3,NRAS,PPARG,PTK2,RALA,RB1,STAT1,LPAR2,GNB5,ARHGEF12,CYCS,ADAM10,ADRB2,APBB2,APP,CCNB1,CDK1,CTTN,HSPA1A,IGFBP3,SPP1,TBX2,CCNB2,KIF14,PARP2,TMEM97,AURKA,EZH2,SUZ12,SPDEF,TRAK2
15_Member	KEGG Pathway	hsa05200	Pathways in cancer	-7.73505	-5.1499	17/395	332,387,637,1956,2770,3066,4088,4893,5468,5747,5898,5925,6772,9170,10681,23365,54205	BIRC5,RHOA,BID,EGFR,GNAI1,HDAC2,SMAD3,NRAS,PPARG,PTK2,RALA,RB1,STAT1,LPAR2,GNB5,ARHGEF12,CYCS
15_Member	GO Biological Processes	GO:0040008	regulation of growth	-6.91901	-4.51107	21/682	102,154,323,351,387,891,983,1956,2017,3303,3486,4088,5468,5747,5925,6696,6909,9133,9928,10038,27346	ADAM10,ADRB2,APBB2,APP,RHOA,CCNB1,CDK1,EGFR,CTTN,HSPA1A,IGFBP3,SMAD3,PPARG,PTK2,RB1,SPP1,TBX2,CCNB2,KIF14,PARP2,TMEM97
15_Member	GO Biological Processes	GO:0016049	cell growth	-5.74272	-3.58783	16/487	102,323,351,387,1956,2017,3303,3486,4088,5468,5925,6696,6790,9928,10038,27346	ADAM10,APBB2,APP,RHOA,EGFR,CTTN,HSPA1A,IGFBP3,SMAD3,PPARG,RB1,SPP1,AURKA,KIF14,PARP2,TMEM97
15_Member	GO Biological Processes	GO:0001558	regulation of cell growth	-5.17146	-3.16142	14/419	102,323,387,1956,2017,3303,3486,4088,5468,5925,6696,9928,10038,27346	ADAM10,APBB2,RHOA,EGFR,CTTN,HSPA1A,IGFBP3,SMAD3,PPARG,RB1,SPP1,KIF14,PARP2,TMEM97
15_Member	GO Biological Processes	GO:0045596	negative regulation of cell differentiation	-2.53893	-1.18518	14/757	351,387,1956,2146,3066,4088,5468,5747,5925,6696,6772,23512,25803,66008	APP,RHOA,EGFR,EZH2,HDAC2,SMAD3,PPARG,PTK2,RB1,SPP1,STAT1,SUZ12,SPDEF,TRAK2
15_Member	GO Biological Processes	GO:0045926	negative regulation of growth	-2.42382	-1.0975	7/249	154,323,3303,4088,5468,5747,6696	ADRB2,APBB2,HSPA1A,SMAD3,PPARG,PTK2,SPP1
16_Summary	GO Biological Processes	GO:0006281	DNA repair	-7.02943	-4.56922	19/553	672,983,1022,1643,1647,1956,3508,4172,5111,5427,5982,6119,7158,7398,8318,9246,10038,23244,54386,85236,5468,6714,9212,637,7153	BRCA1,CDK1,CDK7,DDB2,GADD45A,EGFR,IGHMBP2,MCM3,PCNA,POLE2,RFC2,RPA3,TP53BP1,USP1,CDC45,UBE2L6,PARP2,PDS5A,TERF2IP,H2BC12,PPARG,SRC,AURKB,BID,TOP2A
16_Member	GO Biological Processes	GO:0006281	DNA repair	-7.02943	-4.56922	19/553	672,983,1022,1643,1647,1956,3508,4172,5111,5427,5982,6119,7158,7398,8318,9246,10038,23244,54386	BRCA1,CDK1,CDK7,DDB2,GADD45A,EGFR,IGHMBP2,MCM3,PCNA,POLE2,RFC2,RPA3,TP53BP1,USP1,CDC45,UBE2L6,PARP2,PDS5A,TERF2IP
16_Member	Reactome Gene Sets	R-HSA-73894	DNA Repair	-5.55154	-3.46445	13/334	672,1022,1643,5111,5427,5982,6119,7158,7398,9246,10038,54386,85236	BRCA1,CDK7,DDB2,PCNA,POLE2,RFC2,RPA3,TP53BP1,USP1,UBE2L6,PARP2,TERF2IP,H2BC12
16_Member	GO Biological Processes	GO:0006260	DNA replication	-4.87463	-2.91394	11/276	672,983,1956,3508,4172,5111,5427,5982,6119,8318,23244	BRCA1,CDK1,EGFR,IGHMBP2,MCM3,PCNA,POLE2,RFC2,RPA3,CDC45,PDS5A
16_Member	GO Biological Processes	GO:0051052	regulation of DNA metabolic process	-3.75667	-2.10937	12/431	672,983,1956,5111,5468,5982,6714,7158,7398,9212,23244,54386	BRCA1,CDK1,EGFR,PCNA,PPARG,RFC2,SRC,TP53BP1,USP1,AURKB,PDS5A,TERF2IP
16_Member	GO Biological Processes	GO:0006282	regulation of DNA repair	-3.36921	-1.82686	6/122	672,1956,5111,7158,7398,54386	BRCA1,EGFR,PCNA,TP53BP1,USP1,TERF2IP
16_Member	GO Biological Processes	GO:0051054	positive regulation of DNA metabolic process	-3.31763	-1.78684	8/228	672,983,1956,5111,5982,6714,7158,9212	BRCA1,CDK1,EGFR,PCNA,RFC2,SRC,TP53BP1,AURKB
16_Member	GO Biological Processes	GO:0000724	double-strand break repair via homologous recombination	-3.15367	-1.66479	6/134	672,4172,6119,7158,8318,54386	BRCA1,MCM3,RPA3,TP53BP1,CDC45,TERF2IP
16_Member	GO Biological Processes	GO:0000725	recombinational repair	-3.13675	-1.65043	6/135	672,4172,6119,7158,8318,54386	BRCA1,MCM3,RPA3,TP53BP1,CDC45,TERF2IP
16_Member	GO Biological Processes	GO:2001020	regulation of response to DNA damage stimulus	-2.79073	-1.37953	7/214	637,672,1956,5111,7158,7398,54386	BID,BRCA1,EGFR,PCNA,TP53BP1,USP1,TERF2IP
16_Member	GO Biological Processes	GO:0006310	DNA recombination	-2.62189	-1.24685	8/293	672,3508,4172,6119,7153,7158,8318,54386	BRCA1,IGHMBP2,MCM3,RPA3,TOP2A,TP53BP1,CDC45,TERF2IP
16_Member	GO Biological Processes	GO:0006302	double-strand break repair	-2.43336	-1.10482	7/248	672,4172,6119,7158,8318,10038,54386	BRCA1,MCM3,RPA3,TP53BP1,CDC45,PARP2,TERF2IP
17_Summary	GO Biological Processes	GO:0031400	negative regulation of protein modification process	-6.95482	-4.52377	20/618	672,891,1647,1845,3066,3156,3303,3486,5347,5925,9961,10362,11072,23530,23636,51422,54386,54541,55011,80758,387,5468,6714	BRCA1,CCNB1,GADD45A,DUSP3,HDAC2,HMGCR,HSPA1A,IGFBP3,PLK1,RB1,MVP,HMG20B,DUSP14,NNT,NUP62,PRKAG2,TERF2IP,DDIT4,PIH1D1,PRR7,RHOA,PPARG,SRC
17_Member	GO Biological Processes	GO:0031400	negative regulation of protein modification process	-6.95482	-4.52377	20/618	672,891,1647,1845,3066,3156,3303,3486,5347,5925,9961,10362,11072,23530,23636,51422,54386,54541,55011,80758	BRCA1,CCNB1,GADD45A,DUSP3,HDAC2,HMGCR,HSPA1A,IGFBP3,PLK1,RB1,MVP,HMG20B,DUSP14,NNT,NUP62,PRKAG2,TERF2IP,DDIT4,PIH1D1,PRR7
17_Member	GO Biological Processes	GO:0042326	negative regulation of phosphorylation	-5.28584	-3.26017	15/468	387,891,1647,1845,3156,3486,5347,5925,9961,11072,23530,23636,51422,54386,54541	RHOA,CCNB1,GADD45A,DUSP3,HMGCR,IGFBP3,PLK1,RB1,MVP,DUSP14,NNT,NUP62,PRKAG2,TERF2IP,DDIT4
17_Member	GO Biological Processes	GO:0001933	negative regulation of protein phosphorylation	-5.05565	-3.06445	14/429	891,1647,1845,3156,3486,5347,5925,9961,11072,23530,23636,51422,54386,54541	CCNB1,GADD45A,DUSP3,HMGCR,IGFBP3,PLK1,RB1,MVP,DUSP14,NNT,NUP62,PRKAG2,TERF2IP,DDIT4
17_Member	GO Biological Processes	GO:0051348	negative regulation of transferase activity	-4.73114	-2.80276	11/286	1647,1845,3156,5347,5468,5925,6714,9961,11072,23636,51422	GADD45A,DUSP3,HMGCR,PLK1,PPARG,RB1,SRC,MVP,DUSP14,NUP62,PRKAG2
17_Member	GO Biological Processes	GO:0045936	negative regulation of phosphate metabolic process	-4.15343	-2.36481	15/586	387,891,1647,1845,3156,3486,5347,5925,9961,11072,23530,23636,51422,54386,54541	RHOA,CCNB1,GADD45A,DUSP3,HMGCR,IGFBP3,PLK1,RB1,MVP,DUSP14,NNT,NUP62,PRKAG2,TERF2IP,DDIT4
17_Member	GO Biological Processes	GO:0010563	negative regulation of phosphorus metabolic process	-4.14517	-2.36419	15/587	387,891,1647,1845,3156,3486,5347,5925,9961,11072,23530,23636,51422,54386,54541	RHOA,CCNB1,GADD45A,DUSP3,HMGCR,IGFBP3,PLK1,RB1,MVP,DUSP14,NNT,NUP62,PRKAG2,TERF2IP,DDIT4
17_Member	GO Biological Processes	GO:0006469	negative regulation of protein kinase activity	-3.95295	-2.2331	9/235	1647,1845,3156,5347,5925,9961,11072,23636,51422	GADD45A,DUSP3,HMGCR,PLK1,RB1,MVP,DUSP14,NUP62,PRKAG2
17_Member	GO Biological Processes	GO:0071901	negative regulation of protein serine/threonine kinase activity	-3.79727	-2.13582	7/145	1845,3156,5347,5925,11072,23636,51422	DUSP3,HMGCR,PLK1,RB1,DUSP14,NUP62,PRKAG2
17_Member	GO Biological Processes	GO:0033673	negative regulation of kinase activity	-3.66172	-2.03614	9/257	1647,1845,3156,5347,5925,9961,11072,23636,51422	GADD45A,DUSP3,HMGCR,PLK1,RB1,MVP,DUSP14,NUP62,PRKAG2
17_Member	GO Biological Processes	GO:0043407	negative regulation of MAP kinase activity	-2.46524	-1.12861	4/78	1845,3156,11072,23636	DUSP3,HMGCR,DUSP14,NUP62
18_Summary	Reactome Gene Sets	R-HSA-156711	Polo-like kinase mediated events	-6.92306	-4.51107	5/16	891,993,4605,5347,9133,899,1022,1647,1956,6714,847,4088,4893,51422,5898,5982,3486	CCNB1,CDC25A,MYBL2,PLK1,CCNB2,CCNF,CDK7,GADD45A,EGFR,SRC,CAT,SMAD3,NRAS,PRKAG2,RALA,RFC2,IGFBP3
18_Member	Reactome Gene Sets	R-HSA-156711	Polo-like kinase mediated events	-6.92306	-4.51107	5/16	891,993,4605,5347,9133	CCNB1,CDC25A,MYBL2,PLK1,CCNB2
18_Member	GO Biological Processes	GO:0000079	regulation of cyclin-dependent protein serine/threonine kinase activity	-6.91479	-4.51107	9/102	891,899,993,1022,1647,1956,5347,6714,9133	CCNB1,CCNF,CDC25A,CDK7,GADD45A,EGFR,PLK1,SRC,CCNB2
18_Member	GO Biological Processes	GO:1904029	regulation of cyclin-dependent protein kinase activity	-6.77011	-4.40196	9/106	891,899,993,1022,1647,1956,5347,6714,9133	CCNB1,CCNF,CDC25A,CDK7,GADD45A,EGFR,PLK1,SRC,CCNB2
18_Member	KEGG Pathway	hsa04068	FoxO signaling pathway	-5.95872	-3.75512	9/132	847,891,1647,1956,4088,4893,5347,9133,51422	CAT,CCNB1,GADD45A,EGFR,SMAD3,NRAS,PLK1,CCNB2,PRKAG2
18_Member	Canonical Pathways	M136	PID FOXO PATHWAY	-4.37492	-2.52774	5/49	847,891,1647,5347,5898	CAT,CCNB1,GADD45A,PLK1,RALA
18_Member	Canonical Pathways	M46	PID ATR PATHWAY	-2.44278	-1.1129	3/39	993,5347,5982	CDC25A,PLK1,RFC2
18_Member	Canonical Pathways	M256	PID TAP63 PATHWAY	-2.04669	-0.799789	3/54	1647,3486,5347	GADD45A,IGFBP3,PLK1
19_Summary	KEGG Pathway	hsa05161	Hepatitis B	-6.63529	-4.29088	10/144	332,1643,4088,4893,5111,5925,6714,6772,54205,148022,291,991,3383,4605,5427,5971,9133	BIRC5,DDB2,SMAD3,NRAS,PCNA,RB1,SRC,STAT1,CYCS,TICAM1,SLC25A4,CDC20,ICAM1,MYBL2,POLE2,RELB,CCNB2
19_Member	KEGG Pathway	hsa05161	Hepatitis B	-6.63529	-4.29088	10/144	332,1643,4088,4893,5111,5925,6714,6772,54205,148022	BIRC5,DDB2,SMAD3,NRAS,PCNA,RB1,SRC,STAT1,CYCS,TICAM1
19_Member	KEGG Pathway	hsa05166	HTLV-I infection	-5.18163	-3.16944	11/256	291,991,3383,4088,4605,4893,5111,5427,5925,5971,9133	SLC25A4,CDC20,ICAM1,SMAD3,MYBL2,NRAS,PCNA,POLE2,RB1,RELB,CCNB2
20_Summary	Canonical Pathways	M127	PID ERBB1 RECEPTOR PROXIMAL PATHWAY	-6.5185	-4.19219	6/35	1956,2770,4893,5747,6714,6772,5898,9261,1509,2958,8204,10681,85236,387,1845,102,5829,983,7082,3303,3312,154,2017,5925,481,3066,6009,6696,51422,9170,891,54386,5696,5720,5054,4651,23365,200081,3988	EGFR,GNAI1,NRAS,PTK2,SRC,STAT1,RALA,MAPKAPK2,CTSD,GTF2A2,NRIP1,GNB5,H2BC12,RHOA,DUSP3,ADAM10,PXN,CDK1,TJP1,HSPA1A,HSPA8,ADRB2,CTTN,RB1,ATP1B1,HDAC2,RHEB,SPP1,PRKAG2,LPAR2,CCNB1,TERF2IP,PSMB8,PSME1,SERPINE1,MYO10,ARHGEF12,TXLNA,LIPA
20_Member	Canonical Pathways	M127	PID ERBB1 RECEPTOR PROXIMAL PATHWAY	-6.5185	-4.19219	6/35	1956,2770,4893,5747,6714,6772	EGFR,GNAI1,NRAS,PTK2,SRC,STAT1
20_Member	Reactome Gene Sets	R-HSA-171007	p38MAPK events	-5.59147	-3.49665	4/13	4893,5898,6714,9261	NRAS,RALA,SRC,MAPKAPK2
20_Member	Reactome Gene Sets	R-HSA-8939211	ESR-mediated signaling	-4.91956	-2.95227	10/223	1509,1956,2770,2958,4893,5747,6714,8204,10681,85236	CTSD,EGFR,GNAI1,GTF2A2,NRAS,PTK2,SRC,NRIP1,GNB5,H2BC12
20_Member	Reactome Gene Sets	R-HSA-167044	Signalling to RAS	-4.77932	-2.83836	4/20	4893,5898,6714,9261	NRAS,RALA,SRC,MAPKAPK2
20_Member	Reactome Gene Sets	R-HSA-9009391	Extra-nuclear estrogen signaling	-4.47348	-2.60154	6/77	1956,2770,4893,5747,6714,10681	EGFR,GNAI1,NRAS,PTK2,SRC,GNB5
20_Member	Reactome Gene Sets	R-HSA-187037	Signaling by NTRK1 (TRKA)	-4.44155	-2.5758	6/78	387,1845,4893,5898,6714,9261	RHOA,DUSP3,NRAS,RALA,SRC,MAPKAPK2
20_Member	Reactome Gene Sets	R-HSA-177929	Signaling by EGFR	-4.37492	-2.52774	5/49	102,1956,4893,5829,6714	ADAM10,EGFR,NRAS,PXN,SRC
20_Member	Reactome Gene Sets	R-HSA-9006931	Signaling by Nuclear Receptors	-4.26612	-2.44134	10/266	1509,1956,2770,2958,4893,5747,6714,8204,10681,85236	CTSD,EGFR,GNAI1,GTF2A2,NRAS,PTK2,SRC,NRIP1,GNB5,H2BC12
20_Member	KEGG Pathway	hsa04540	Gap junction	-4.14566	-2.36419	6/88	983,1956,2770,4893,6714,7082	CDK1,EGFR,GNAI1,NRAS,SRC,TJP1
20_Member	Canonical Pathways	M100	PID SHP2 PATHWAY	-4.01915	-2.27332	5/58	387,1956,2770,4893,6772	RHOA,EGFR,GNAI1,NRAS,STAT1
20_Member	Reactome Gene Sets	R-HSA-187687	Signalling to ERKs	-3.94102	-2.22936	4/32	4893,5898,6714,9261	NRAS,RALA,SRC,MAPKAPK2
20_Member	KEGG Pathway	hsa04915	Estrogen signaling pathway	-3.88567	-2.20059	6/98	1956,2770,3303,3312,4893,6714	EGFR,GNAI1,HSPA1A,HSPA8,NRAS,SRC
20_Member	Reactome Gene Sets	R-HSA-166520	Signaling by NTRKs	-3.86135	-2.18429	6/99	387,1845,4893,5898,6714,9261	RHOA,DUSP3,NRAS,RALA,SRC,MAPKAPK2
20_Member	Canonical Pathways	M86	PID ARF6 PATHWAY	-3.78588	-2.12826	4/35	154,1956,5829,6714	ADRB2,EGFR,PXN,SRC
20_Member	Canonical Pathways	M251	PID SYNDECAN 3 PATHWAY	-3.51573	-1.93908	3/17	1956,2017,6714	EGFR,CTTN,SRC
20_Member	Reactome Gene Sets	R-HSA-180292	GAB1 signalosome	-3.51573	-1.93908	3/17	1956,5829,6714	EGFR,PXN,SRC
20_Member	Canonical Pathways	M214	PID ERBB1 INTERNALIZATION PATHWAY	-3.51546	-1.93908	4/41	1956,4893,5747,6714	EGFR,NRAS,PTK2,SRC
20_Member	Canonical Pathways	M41	PID ER NONGENOMIC PATHWAY	-3.51546	-1.93908	4/41	387,2770,4893,6714	RHOA,GNAI1,NRAS,SRC
20_Member	KEGG Pathway	hsa05219	Bladder cancer	-3.51546	-1.93908	4/41	1956,4893,5925,6714	EGFR,NRAS,RB1,SRC
20_Member	KEGG Pathway	hsa04919	Thyroid hormone signaling pathway	-3.48652	-1.91561	6/116	481,3066,4893,6009,6714,6772	ATP1B1,HDAC2,NRAS,RHEB,SRC,STAT1
20_Member	Reactome Gene Sets	R-HSA-9006934	Signaling by Receptor Tyrosine Kinases	-3.407	-1.85512	12/471	102,387,1845,1956,4893,5747,5829,5898,6696,6714,6772,9261	ADAM10,RHOA,DUSP3,EGFR,NRAS,PTK2,PXN,RALA,SPP1,SRC,STAT1,MAPKAPK2
20_Member	Canonical Pathways	M122	PID IL2 1PATHWAY	-3.02552	-1.55984	4/55	387,4893,6772,9261	RHOA,NRAS,STAT1,MAPKAPK2
20_Member	Canonical Pathways	M276	PID FGF PATHWAY	-3.02552	-1.55984	4/55	2017,6696,6714,6772	CTTN,SPP1,SRC,STAT1
20_Member	KEGG Pathway	hsa01522	Endocrine resistance	-2.99906	-1.54186	5/96	1956,4893,5747,5925,6714	EGFR,NRAS,PTK2,RB1,SRC
20_Member	Reactome Gene Sets	R-HSA-186797	Signaling by PDGF	-2.93869	-1.49273	4/58	4893,6696,6714,6772	NRAS,SPP1,SRC,STAT1
20_Member	KEGG Pathway	hsa04921	Oxytocin signaling pathway	-2.87002	-1.43896	6/152	387,1956,2770,4893,6714,51422	RHOA,EGFR,GNAI1,NRAS,SRC,PRKAG2
20_Member	KEGG Pathway	hsa04015	Rap1 signaling pathway	-2.83751	-1.41373	7/210	387,1956,2770,4893,5898,6714,9170	RHOA,EGFR,GNAI1,NRAS,RALA,SRC,LPAR2
20_Member	GO Biological Processes	GO:0045453	bone resorption	-2.83047	-1.40836	4/62	154,1956,6696,6714	ADRB2,EGFR,SPP1,SRC
20_Member	Canonical Pathways	M164	PID ERBB1 DOWNSTREAM PATHWAY	-2.82525	-1.40423	5/105	1956,4893,5898,6714,6772	EGFR,NRAS,RALA,SRC,STAT1
20_Member	Canonical Pathways	M55	PID S1P S1P3 PATHWAY	-2.81576	-1.39804	3/29	387,2770,6714	RHOA,GNAI1,SRC
20_Member	Reactome Gene Sets	R-HSA-186763	Downstream signal transduction	-2.81576	-1.39804	3/29	4893,6714,6772	NRAS,SRC,STAT1
20_Member	GO Biological Processes	GO:0045737	positive regulation of cyclin-dependent protein serine/threonine kinase activity	-2.73084	-1.33185	3/31	891,1956,6714	CCNB1,EGFR,SRC
20_Member	KEGG Pathway	hsa05120	Epithelial cell signaling in Helicobacter pylori infection	-2.68212	-1.29246	4/68	102,1956,6714,7082	ADAM10,EGFR,SRC,TJP1
20_Member	GO Biological Processes	GO:1904031	positive regulation of cyclin-dependent protein kinase activity	-2.57772	-1.21249	3/35	891,1956,6714	CCNB1,EGFR,SRC
20_Member	Canonical Pathways	M18342	ST G ALPHA I PATHWAY	-2.57772	-1.21249	3/35	1956,6714,54386	EGFR,SRC,TERF2IP
20_Member	Canonical Pathways	M19043	ST ADRENERGIC	-2.54244	-1.18822	3/36	1956,2770,6714	EGFR,GNAI1,SRC
20_Member	GO Biological Processes	GO:0038083	peptidyl-tyrosine autophosphorylation	-2.50823	-1.16197	3/37	1956,5747,6714	EGFR,PTK2,SRC
20_Member	Canonical Pathways	M186	PID PDGFRB PATHWAY	-2.43622	-1.10679	5/129	387,2017,4893,6714,6772	RHOA,CTTN,NRAS,SRC,STAT1
20_Member	GO Biological Processes	GO:0045124	regulation of bone resorption	-2.41143	-1.08776	3/40	1956,6696,6714	EGFR,SPP1,SRC
20_Member	Reactome Gene Sets	R-HSA-5684996	MAPK1/MAPK3 signaling	-2.36761	-1.04963	7/255	983,1956,4893,5696,5720,5747,6714	CDK1,EGFR,NRAS,PSMB8,PSME1,PTK2,SRC
20_Member	Canonical Pathways	M174	PID UPA UPAR PATHWAY	-2.35126	-1.04227	3/42	1956,5054,6714	EGFR,SERPINE1,SRC
20_Member	Reactome Gene Sets	R-HSA-422475	Axon guidance	-2.32782	-1.02143	11/553	102,387,1956,3312,4651,4893,5696,5720,5747,6714,23365	ADAM10,RHOA,EGFR,HSPA8,MYO10,NRAS,PSMB8,PSME1,PTK2,SRC,ARHGEF12
20_Member	Canonical Pathways	M222	PID CXCR3 PATHWAY	-2.32235	-1.02031	3/43	2770,4893,6714	GNAI1,NRAS,SRC
20_Member	Canonical Pathways	M91	PID TCPTP PATHWAY	-2.32235	-1.02031	3/43	1956,6714,6772	EGFR,SRC,STAT1
20_Member	Reactome Gene Sets	R-HSA-1433557	Signaling by SCF-KIT	-2.32235	-1.02031	3/43	4893,6714,6772	NRAS,SRC,STAT1
20_Member	KEGG Pathway	hsa04012	ErbB signaling pathway	-2.31361	-1.01435	4/86	1956,4893,5747,6714	EGFR,NRAS,PTK2,SRC
20_Member	GO Biological Processes	GO:0046849	bone remodeling	-2.24383	-0.960513	4/90	154,1956,6696,6714	ADRB2,EGFR,SPP1,SRC
20_Member	GO Biological Processes	GO:0046850	regulation of bone remodeling	-2.18828	-0.915721	3/48	1956,6696,6714	EGFR,SPP1,SRC
20_Member	Canonical Pathways	M142	PID AJDISS 2PATHWAY	-2.18828	-0.915721	3/48	102,1956,6714	ADAM10,EGFR,SRC
20_Member	Canonical Pathways	M141	PID PI3KCI PATHWAY	-2.16334	-0.894626	3/49	387,4893,6714	RHOA,NRAS,SRC
20_Member	Reactome Gene Sets	R-HSA-449836	Other interleukin signaling	-2.07144	-0.820227	7/290	1956,4893,5696,5720,5747,6714,200081	EGFR,NRAS,PSMB8,PSME1,PTK2,SRC,TXLNA
20_Member	Reactome Gene Sets	R-HSA-5683057	MAPK family signaling cascades	-2.04068	-0.795018	7/294	983,1956,4893,5696,5720,5747,6714	CDK1,EGFR,NRAS,PSMB8,PSME1,PTK2,SRC
20_Member	GO Biological Processes	GO:0001894	tissue homeostasis	-2.0203	-0.779031	6/227	154,1956,3988,5925,6696,6714	ADRB2,EGFR,LIPA,RB1,SPP1,SRC
