# Supplementary material for: ZNF768 links oncogenic RAS to cellular senescence
Source: Nat Commun. 2021 Aug 17;12:4841. doi: 10.1038/s41467-021-24932-w (PMC8370976; doi:10.1038/s41467-021-24932-w)
Supplement: Supplementary file 5 — Supplementary Data 3 [file 41467_2021_24932_MOESM5_ESM.xlsx]

## Sheet: rma.ann.foldChange
Supplementary Data 3. Gene expression profile of U87 cells depleted from ZNF768
probeset	Gene.Symbol	Gene.Name	ctl1	ctl2	ctl3	Sh1.1	Sh1.2	Sh1.3	FoldChange.Ctl.Sh1
16845334			2.71898	2.80109	1.98067	6.67059	6.43507	6.33528	15.7804
17122136	CEACAMP6	carcinoembryonic antigen-related cell adhesion molecule pseudogene 6	7.859	8.0845	7.9669	11.192	11.133	10.9605	8.72422
17122138	CEACAMP6	carcinoembryonic antigen-related cell adhesion molecule pseudogene 6	7.859	8.0845	7.9669	11.192	11.133	10.9605	8.72422
17053885			7.71355	7.8795	7.85598	10.8249	10.7123	10.9179	8.01123
17122134	PSG4	pregnancy specific beta-1-glycoprotein 4	7.98353	8.25143	8.15747	10.9801	11.0478	10.8488	7.10137
16985089			5.97554	6.20294	6.06891	8.75294	8.72607	9.07828	6.82089
16681288	TNFRSF9	tumor necrosis factor receptor superfamily	8.26593	8.29064	8.30881	11.0615	10.9705	10.8774	6.41431
16921664	CXADR	coxsackie virus and adenovirus receptor	7.82439	7.71197	7.70366	10.4833	10.5735	10.2043	6.3806
16682039			7.99047	8.28218	7.99946	10.7588	10.6725	10.5229	5.90005
17122236			7.53812	7.53048	7.51609	9.98205	9.85717	10.0258	5.37689
16809367			7.70092	7.5393	7.58822	10.1176	9.88996	9.87017	5.09742
17122142			5.34107	5.54371	5.06539	7.73301	7.53207	7.62347	4.96844
16725390			7.10696	7.21223	7.46116	9.73283	9.31961	9.60449	4.89801
17119882	LOC100133612	uncharacterized LOC100133612	7.55693	7.44447	7.44147	9.58417	9.74765	9.88065	4.77842
16834603	TMEM106A	transmembrane protein 106A	8.70007	8.69614	8.83595	10.9003	10.8564	11.031	4.54782
16888578	GULP1	GULP	7.65001	7.84255	7.95989	10.1117	9.87347	10.022	4.54697
17119708	ERVK-7	endogenous retrovirus group K	7.86094	7.70493	8.03974	10.2022	9.72702	10.007	4.31753
16675034			4.75263	5.38024	5.75491	7.51022	7.20664	7.48269	4.29877
16910143			7.71191	8.00257	7.90566	9.90869	9.90044	9.91792	4.10003
16722781			4.61717	4.46802	4.45314	6.55822	6.52191	6.4944	4.03359
16960438	ANKUB1	ankyrin repeat and ubiquitin domain containing 1	5.16672	4.65693	5.09211	7.05845	6.94065	6.94708	4.02822
17094664			4.01842	4.65745	4.82344	6.83129	5.72395	6.96298	4.01752
16962661	CLDN1	claudin 1	6.43388	6.62951	6.34362	8.54096	8.48977	8.38373	4.00688
17049904	LRRC17	leucine rich repeat containing 17	6.52138	6.79457	7.1075	8.84384	8.50229	9.03447	3.96059
17051800	LRGUK	leucine-rich repeats and guanylate kinase domain containing	6.69293	6.65397	6.68519	8.59784	8.54707	8.8416	3.9581
17002226	SOX30	SRY (sex determining region Y)-box 30	6.23498	6.16642	5.95934	8.12265	7.83461	8.33979	3.94157
16877543			6.48219	6.8346	6.81589	8.72805	8.73324	8.60096	3.93544
16874005	DBP	D site of albumin promoter (albumin D-box) binding protein	8.17313	8.19395	8.30165	10.251	10.0808	10.254	3.92407
16692577			6.69807	6.66523	7.06411	8.87096	8.73142	8.69356	3.88034
16851309	GREB1L	growth regulation by estrogen in breast cancer-like	6.97722	6.99631	7.19049	9.04045	8.90117	9.04984	3.84366
17047588			5.76871	5.44724	6.19005	7.76768	7.49809	7.86875	3.7568
17119158			7.06817	7.36582	7.18155	9.20956	8.98557	9.14842	3.75637
17120250	LOC100133612	uncharacterized LOC100133612	6.85845	7.17429	7.18516	9.25219	8.81428	8.83811	3.72066
17010830	C6orf165	chromosome 6 open reading frame 165	6.30534	6.34542	6.40172	8.3959	8.04173	8.28359	3.70527
16922036	GRIK1-AS2	GRIK1 antisense RNA 2 (non-protein coding)	7.59149	7.5699	7.74881	9.60591	9.5404	9.37959	3.66014
16825909	FBXL19-AS1	FBXL19 antisense RNA 1 (non-protein coding)	8.31586	8.59939	8.57895	10.414	10.2731	10.4166	3.65494
16950146	LMLN	leishmanolysin-like (metallopeptidase M8 family)	9.95062	9.95289	9.94531	11.83	11.806	11.7783	3.6179
16676150	BTG2	BTG family	8.57042	8.69043	8.56404	10.407	10.4745	10.4777	3.59196
17015138	RN5S201	RNA	8.20995	8.18023	8.08466	10.0649	10.0602	9.81713	3.53687
17123348			7.35325	7.72064	8.02441	9.59895	9.38886	9.55943	3.52181
17121094			5.1939	5.48065	5.29854	7.07702	7.02539	7.30824	3.51254
16730522	BIRC3	baculoviral IAP repeat containing 3	7.46226	7.45849	7.52781	9.47186	9.3729	9.02277	3.4975
16858137	ICAM1	intercellular adhesion molecule 1	9.47022	9.65246	9.6929	11.4815	11.5098	11.2292	3.48611
16871119	LOC400684	uncharacterized LOC400684	7.45449	7.42986	7.59547	9.21683	9.11641	9.53042	3.46923
16967077	THEGL	theg spermatid protein-like	6.35182	6.54975	6.56936	8.26058	8.09279	8.49964	3.46782
16755267	MIR3685	microRNA 3685	5.74572	6.46077	6.62164	8.18318	7.96729	7.97419	3.39993
16840961	LOC100128288	uncharacterized LOC100128288	7.8178	7.96452	8.11378	9.7003	9.63599	9.80637	3.36092
16707026	CFL1P1	cofilin 1 (non-muscle) pseudogene 1	7.57495	7.64398	7.50739	9.27061	9.29058	9.33569	3.30242
16692603	HIST2H2BF	histone cluster 2	8.4884	8.8103	8.83751	10.4656	10.4129	10.4065	3.28583
16949286			6.75915	6.85347	6.95303	8.96727	8.01479	8.68589	3.25074
16817113			7.11992	7.03586	7.13827	8.84115	8.67365	8.88049	3.24993
16807454	LOC100505648	uncharacterized LOC100505648	7.9786	8.03519	8.06892	9.73186	9.57463	9.87402	3.24736
17012207	SMPDL3A	sphingomyelin phosphodiesterase	8.19435	8.17283	8.29509	9.82401	10.0174	9.88233	3.22022
17121286	LOC100505648	uncharacterized LOC100505648	9.61301	9.47107	9.75802	11.2693	11.1429	11.4871	3.21704
16921677			4.5534	5.43299	5.24264	6.86696	6.63284	6.78519	3.21611
16746904	TULP3	tubby like protein 3	2.65756	4.52161	3.39406	5.39683	5.10483	5.12194	3.21197
16663390	SLC2A1-AS1	SLC2A1 antisense RNA 1 (non-protein coding)	7.15582	7.13998	7.28328	8.8263	8.67517	9.10029	3.19148
16878994	RASGRP3	RAS guanyl releasing protein 3 (calcium and DAG-regulated)	4.99912	5.31642	5.09654	7.08893	6.53765	6.79554	3.18218
16733848			6.17187	6.85562	6.57951	8.18378	8.21127	8.1916	3.15991
17016406	HIST2H4B	histone cluster 2	8.79208	8.92619	8.9745	10.5992	10.4651	10.5743	3.13527
16934476	APOL2	apolipoprotein L	7.44818	7.5327	7.7696	9.24344	9.25521	9.19551	3.13375
17005582	HIST1H2BC	histone cluster 1	8.42847	8.25708	8.46348	10.1127	9.90674	10.0692	3.13083
16882812	GGT8P	gamma-glutamyltransferase 8 pseudogene	7.66534	7.67286	7.76265	9.3788	9.3233	9.33039	3.12504
16963218			5.83612	5.23491	6.32908	7.37309	7.64208	7.26819	3.09031
16710017	ATE1	arginyltransferase 1	7.87362	7.89611	7.89345	9.49832	9.31279	9.72681	3.08423
16850216	SECTM1	secreted and transmembrane 1	8.05271	8.12267	7.86012	9.60421	9.53957	9.74747	3.07073
16821089			5.84236	5.89145	6.18916	7.51009	7.36758	7.89127	3.0638
16942825			4.67325	4.75647	4.38637	6.34551	6.13783	6.17116	3.05845
17084545	LOC730098	uncharacterized LOC730098	7.64317	7.53359	7.60509	9.18103	9.02099	9.41484	3.05605
16852683	PMAIP1	phorbol-12-myristate-13-acetate-induced protein 1	9.29813	9.36432	9.44955	10.9923	10.9823	10.9566	3.0449
17087782			8.51022	8.58162	8.64955	10.1977	10.1646	10.1937	3.04174
16762675	LOC729291	uncharacterized LOC729291	8.35404	8.50225	8.74617	10.1817	10.0499	10.1796	3.03753
16979917	SLC7A11	solute carrier family 7 (anionic amino acid transporter light chain	9.47934	9.45785	9.44888	11.0872	11.082	11.0239	3.03638
16960434	ANKUB1	ankyrin repeat and ubiquitin domain containing 1	5.80366	5.68914	5.84076	7.46026	7.13756	7.53937	3.03397
16858865	ZSWIM4	zinc finger	7.89666	8.05519	7.95332	9.59334	9.39444	9.71044	3.02657
17079178			4.24816	4.45783	4.13052	6.2991	5.56115	5.75809	3.01873
17083900	ACER2	alkaline ceramidase 2	7.98056	8.11167	8.32068	9.89477	9.57224	9.70938	3.00597
17122466			5.57548	6.07779	6.03308	7.57448	7.29573	7.57822	3.00499
16949264	LOC344887	NmrA-like family domain containing 1 pseudogene	6.60439	6.90353	6.95134	8.44513	8.50709	8.25637	2.99615
17119884	LOC100133612	uncharacterized LOC100133612	6.34883	6.08135	5.9374	7.71858	7.60413	7.78883	2.99243
16708623	NFKB2	nuclear factor of kappa light polypeptide gene enhancer in B-cells 2 (p49	8.80898	8.9479	8.9403	10.5222	10.371	10.5365	2.98455
17120462			4.49094	4.37301	4.49666	6.1456	5.69058	6.25456	2.98289
16877681	FAM228B	family with sequence similarity 228	6.85022	7.24257	7.21089	8.75687	8.56505	8.69272	2.9697
16653519			2.56479	2.72301	5.04825	4.81841	4.72546	5.49094	2.96135
16847343	LOC645638	WDNM1-like pseudogene	6.43755	6.73804	6.43912	8.25379	7.84359	8.2055	2.95411
17052031	LOC100506957	uncharacterized LOC100506957	5.14691	5.88348	5.88558	7.34943	7.12095	7.12899	2.95085
16802149	RAB11A	RAB11A	4.27129	4.21183	3.56317	5.41902	5.5784	5.72238	2.94412
17122242	GGT1	gamma-glutamyltransferase 1	9.04183	8.9956	8.87582	10.5631	10.459	10.5631	2.94306
16770465			4.88564	4.17945	4.45264	5.66727	6.25773	6.25358	2.93552
16764882	KRT75	keratin 75	8.56261	8.42847	8.7217	10.0848	10.2398	10.0204	2.91622
17122840	LOC100132167	uncharacterized LOC100132167	6.63022	6.69514	6.55893	8.10869	8.24455	8.1632	2.91612
16692611	HIST2H2BF	histone cluster 2	6.73248	6.95983	7.24322	8.50639	8.54162	8.50639	2.90718
17070169			4.78138	4.9944	5.30822	6.76189	6.33934	6.57569	2.88981
16669196	CD101	CD101 molecule	6.33171	6.2254	6.10473	7.65604	7.68006	7.91087	2.88461
17017216			5.73919	5.51567	5.86279	7.02451	7.37382	7.27792	2.86699
16981694	SPATA4	spermatogenesis associated 4	7.28963	7.26204	7.41971	8.80371	8.80371	8.91689	2.86323
16764086			8.51959	8.72453	8.68978	10.2338	9.95027	10.3008	2.86198
16851930			7.55474	7.81608	7.72836	9.27149	9.2009	9.16256	2.85189
17122240	GGT2	gamma-glutamyltransferase 2	9.06062	8.9351	8.96378	10.5516	10.429	10.5125	2.85046
16983611	LOC643401	uncharacterized LOC643401	10.4119	10.5092	10.5736	11.9949	12.0187	12.0004	2.84101
16848318	ABCA5	ATP-binding cassette	6.31718	6.38972	6.56754	8.13381	7.77503	7.87594	2.83519
16994693			4.88026	5.49949	5.30302	6.94879	6.42003	6.80769	2.82434
16987253	ARRDC3-AS1	ARRDC3 antisense RNA 1 (non-protein coding)	5.98256	6.18812	6.35709	7.72537	7.55939	7.73252	2.82158
17122998	CRYBB2P1	crystallin	4.59967	4.41292	4.88129	6.20204	6.18909	5.9885	2.81913
17108827	PRKX	protein kinase	7.06817	7.1824	7.38305	8.92798	8.64461	8.541	2.81537
16986433	CRHBP	corticotropin releasing hormone binding protein	9.05231	8.99019	9.22505	10.5352	10.4499	10.7559	2.8112
16960084	SLC9A9	solute carrier family 9	8.18478	8.06435	8.11733	9.54743	9.68332	9.60921	2.81116
17016379	HIST1H2BC	histone cluster 1	7.99344	8.08363	7.97718	9.50254	9.50254	9.50254	2.79811
17020823	SLC17A5	solute carrier family 17 (anion	9.13121	9.13121	9.13121	10.613	10.5917	10.6379	2.79529
16899109	SLC4A5	solute carrier family 4	6.1195	6.41785	6.27521	7.73951	7.75766	7.75106	2.7867
16918722	GDF5	growth differentiation factor 5	8.48862	8.48862	8.48862	10.04	9.93514	9.91555	2.77976
16794702			5.74625	5.35515	5.73145	7.15302	7.12093	6.96027	2.76471
16862776	LOC100505701	uncharacterized LOC100505701	6.90745	6.96806	7.17969	8.42598	8.3233	8.70142	2.76095
17120102			5.5582	5.21114	5.84704	6.98976	6.61498	7.39944	2.75605
16699081			7.38493	7.51412	7.5727	8.99645	8.82206	9.01652	2.74047
16952095			8.88062	8.94958	8.97978	10.4305	10.2664	10.4625	2.73164
16960803	LOC339894	uncharacterized LOC339894	5.3867	5.70123	5.68637	6.95835	6.99059	7.16508	2.7256
16993401			6.65621	6.89716	6.1056	8.34368	8.05271	7.60135	2.725
17043586			7.3439	7.01909	6.74218	8.67934	8.51302	8.2441	2.72029
16691327	NGF	nerve growth factor (beta polypeptide)	7.63964	7.38226	7.38267	8.99303	8.94105	8.80174	2.72026
16827833	MTSS1L	metastasis suppressor 1-like	10.1113	10.1754	10.1763	11.5295	11.5822	11.6489	2.69923
16730487	C11orf70	chromosome 11 open reading frame 70	6.37067	6.69932	6.52299	7.90573	7.68006	8.28991	2.68994
16963542	LOC220729	succinate dehydrogenase complex	10.9364	11.0208	11.1179	12.4392	12.4723	12.4448	2.68898
17023987	LOC644135	uncharacterized LOC644135	7.38521	7.60399	7.60399	9.00135	9.08076	8.78856	2.68668
17120356	LOC100505562	uncharacterized LOC100505562	9.74879	9.91753	9.86003	11.2749	11.3236	11.2019	2.68459
17113502			3.77658	4.63877	4.87108	6.03772	5.20162	6.30933	2.67725
17097778			2.57928	2.58138	2.77726	3.94323	4.42229	3.83097	2.67496
16728439			8.4712	8.43324	8.38745	9.84879	9.81011	9.88836	2.67299
17012374			4.61738	4.33955	4.87679	6.03255	5.8977	6.15637	2.67146
16672279	KIRREL	kin of IRRE like (Drosophila)	10.4207	10.428	10.4469	11.8379	11.888	11.7996	2.65729
16708402	SFXN3	sideroflexin 3	9.17124	9.29597	9.17124	10.6613	10.6122	10.5943	2.65702
17120354	LOC100505562	uncharacterized LOC100505562	9.68601	9.8592	9.7738	11.1824	11.2201	11.1365	2.65127
16977892	PPM1K	protein phosphatase	7.76549	7.93965	8.05028	9.3391	9.21296	9.41464	2.6459
17096242	AAED1	AhpC	8.28174	8.46334	8.34134	9.79792	9.75821	9.73581	2.64238
16886717	GALNT5	UDP-N-acetyl-alpha-D-galactosamine:polypeptide N-acetylgalactosaminyltransferase 5 (GalNAc-T5)	8.39101	8.60636	8.6748	9.9183	9.8045	10.153	2.64124
16935090	FAM227A	family with sequence similarity 227	6.75953	6.98976	7.16055	8.22017	8.34739	8.54106	2.63827
16962632	LEPREL1	leprecan-like 1	7.41539	7.65342	7.71706	9.02336	8.80807	9.15024	2.63645
16840965	KRBA2	KRAB-A domain containing 2	7.22716	7.49662	7.57103	8.89549	8.62633	8.9492	2.62455
17005787	HIST1H2AH	histone cluster 1	7.76652	7.86661	7.84812	9.25365	9.14798	9.25365	2.62323
16662728			8.35837	8.46402	8.57473	9.85526	9.89277	9.81959	2.6211
16998039			5.6366	5.51448	6.01783	7.18676	7.07399	7.07399	2.61827
16802939			5.97846	5.60401	6.27723	7.48117	7.11905	7.42435	2.61768
16767332	MDM2	Mdm2	6.48587	6.74254	6.6181	8.12791	7.92683	7.94108	2.60829
16691755			7.01304	7.22783	7.21498	8.62386	8.50109	8.47598	2.60574
16665472			6.85463	6.98176	6.92625	8.39468	7.73889	8.75796	2.59601
16886561			5.56338	5.75354	5.73294	7.24632	6.81569	7.10497	2.58897
17098477	ANGPTL2	angiopoietin-like 2	9.82632	9.83143	9.87705	11.2166	11.2157	11.2148	2.58615
16971502			5.85488	5.99314	5.88106	7.36505	7.12095	7.35441	2.58551
16874097	HSD17B14	hydroxysteroid (17-beta) dehydrogenase 14	7.76319	7.92618	7.93248	9.30676	9.10496	9.31278	2.58031
16744616	CADM1	cell adhesion molecule 1	4.74209	5.02178	5.15545	6.23609	6.39754	6.38321	2.57726
16788749	MIR1185-1	microRNA 1185-1	4.87575	5.43685	5.703	6.79481	6.55933	6.75341	2.57395
16875656	PTPRH	protein tyrosine phosphatase	7.05346	6.81938	7.08029	8.46688	8.14875	8.42885	2.57359
17122994			2.24219	2.17835	2.35334	3.62195	3.63136	3.60886	2.57178
17120628	LOC100506870	uncharacterized LOC100506870	6.6314	6.65705	6.7249	8.05274	7.89375	8.1359	2.56036
16985704	OCLN	occludin	6.32541	6.35114	6.20238	7.63701	7.56566	7.72899	2.55072
17044485	HOTAIRM1	HOXA transcript antisense RNA	8.54821	8.79305	8.77109	10.0644	9.93823	10.1613	2.55005
17123716			6.55283	6.84915	6.87802	8.17999	8.09193	8.05521	2.54743
16665932	GADD45A	growth arrest and DNA-damage-inducible	9.70598	9.7094	9.77543	11.194	10.9429	11.0957	2.5443
16709822	GRK5	G protein-coupled receptor kinase 5	8.61971	8.78045	8.89474	10.1973	10.0461	10.0825	2.53796
16872871	PSG1	pregnancy specific beta-1-glycoprotein 1	3.82967	4.98784	5.04589	6.25094	5.82189	5.8181	2.53592
17008750	KLHDC3	kelch domain containing 3	8.98975	9.01141	8.91342	10.2514	10.3446	10.3369	2.53057
16971526	FHDC1	FH2 domain containing 1	6.15482	6.06811	6.33653	7.49696	7.33298	7.73075	2.52056
16712435	C10orf114	chromosome 10 open reading frame 114	8.20724	8.44669	8.59371	9.77651	9.5084	9.96297	2.51998
17120632	LOC100506870	uncharacterized LOC100506870	5.93117	6.10749	6.02047	7.29421	7.25421	7.50705	2.51772
16903991	CCDC148	coiled-coil domain containing 148	6.0272	6.14375	6.26544	7.49724	7.30693	7.62806	2.51743
16841852	PLD6	phospholipase D family	8.96791	9.00398	9.01084	10.2731	10.3054	10.375	2.50288
17093138			5.39926	5.58955	5.65584	6.85656	6.85656	6.88871	2.49503
17119510			3.98917	3.69793	4.33891	4.59757	5.46751	5.91412	2.49274
17119530			3.98917	3.69793	4.33891	4.59757	5.46751	5.91412	2.49274
17090320			9.66748	9.56064	9.72378	10.7935	10.8436	11.267	2.49216
17123714			7.03752	7.26692	7.33397	8.65999	8.50636	8.42124	2.49044
16772017			7.70674	7.74487	7.77914	9.03248	8.97515	9.16982	2.489
16922606			7.82459	8.0259	7.82986	9.18173	9.272	9.16266	2.48288
16654745			3.39135	4.62257	4.70704	5.33965	5.21242	6.10069	2.48044
17010986			5.66357	5.76555	5.85149	7.11611	6.97674	7.11926	2.48027
16931495	LOC339685	uncharacterized LOC339685	7.34147	6.92668	7.35635	8.6002	8.77686	8.17089	2.47567
16841662	TRIM16	tripartite motif containing 16	6.86727	6.98804	6.90533	8.27744	8.31573	8.08624	2.47299
16875026	ZNF616	zinc finger protein 616	6.66179	6.9166	7.02951	8.23188	7.99482	8.29271	2.46885
16718666			5.98457	6.50288	7.01758	7.69353	7.80772	7.91371	2.46794
17046664	KCTD7	potassium channel tetramerisation domain containing 7	9.69204	9.81964	9.81964	11.0515	11.0128	11.1658	2.46158
16850663	MGC11082	uncharacterized LOC84777	9.46327	9.61854	9.69644	10.9161	10.9416	10.8184	2.46105
16768738	NTN4	netrin 4	7.80521	7.9129	8.04679	9.18218	9.0795	9.39881	2.45978
16951306	RFTN1	raftlin	6.96047	7.06304	7.04379	8.41384	8.39765	8.14637	2.45693
16975460			6.40662	6.39039	6.51095	7.7903	7.78685	7.61989	2.45608
16990122			6.19145	4.69486	4.76676	6.20455	7.17852	6.15142	2.45174
17016390	HIST1H2BG	histone cluster 1	7.52792	8.13599	7.68239	9.12438	8.9789	9.12438	2.4517
17122244			6.86513	7.10239	7.16348	8.30321	8.24251	8.4621	2.44914
17080853	TMEM65	transmembrane protein 65	8.09676	8.11959	8.15026	9.49672	9.34313	9.40233	2.44843
16991948	ODZ2	odz	7.41511	7.78418	8.01867	8.9705	8.91835	9.20255	2.44723
16930066	KDELR3	KDEL (Lys-Asp-Glu-Leu) endoplasmic reticulum protein retention receptor 3	10.9369	10.9321	11.0176	12.2844	12.1403	12.3353	2.44721
17125690	LOC100272228	uncharacterized LOC100272228	6.62391	6.98707	7.01977	8.12635	8.24244	8.1238	2.44068
16980425	TTC29	tetratricopeptide repeat domain 29	5.08795	5.00583	5.2399	6.49528	6.53338	6.16006	2.43684
16966164			6.80455	7.19545	7.01236	8.3789	8.23687	8.24909	2.43542
16850656	FLJ35776	uncharacterized LOC649446	9.99526	9.93302	9.93496	11.2536	11.2242	11.2257	2.42855
16856315	ARID3A	AT rich interactive domain 3A (BRIGHT-like)	8.63365	8.66533	8.59904	9.92856	9.7239	10.0857	2.42845
17053769	LOC100128822	uncharacterized LOC100128822	6.74826	6.90066	6.64822	8.01962	7.89624	8.21541	2.4251
17011217	GRIK2	glutamate receptor	6.88185	6.77667	6.89982	8.1968	7.84907	8.34365	2.42345
16778294	LINC00571	long intergenic non-protein coding RNA 571	5.21764	5.59228	5.58676	6.97617	6.63701	6.60336	2.41712
17066561	POLR3D	polymerase (RNA) III (DNA directed) polypeptide D	9.45224	9.46671	9.35214	10.6679	10.6587	10.7637	2.41672
16855510	ATP8B1	ATPase	7.4563	7.53899	7.73883	8.84836	8.89679	8.80741	2.41632
16996433	PLK2	polo-like kinase 2	8.62672	8.94331	8.82262	10.1707	10.0175	10.0223	2.41598
17119076	MIR3184	microRNA 3184	6.94703	7.36315	7.2818	8.48572	8.25036	8.67317	2.41568
16950131			6.88057	7.32058	7.21832	8.69184	8.46477	8.07749	2.41419
17062402	IQUB	IQ motif and ubiquitin domain containing	6.65128	6.93178	6.78712	8.14997	7.96961	8.06215	2.41248
17081323	LRRC6	leucine rich repeat containing 6	8.00987	8.19198	8.14373	9.48847	9.36146	9.30309	2.41019
16712655			6.09635	5.89465	6.04107	7.36003	7.31926	7.15897	2.40949
17123846			5.28982	5.39806	5.66847	6.73032	6.70946	6.70946	2.4021
17011980	RSPH4A	radial spoke head 4 homolog A (Chlamydomonas)	6.40223	6.73212	6.72902	7.92164	7.70328	8.0307	2.40175
16984417			5.41364	5.34941	5.53655	6.62395	6.35279	7.10966	2.39872
16972198	TLL1	tolloid-like 1	6.25702	6.19568	6.01849	7.29956	7.23145	7.7268	2.39862
16921433	RGS19	regulator of G-protein signaling 19	9.1501	9.21208	9.11025	10.3376	10.3874	10.5313	2.39708
16815194	FLJ42627	uncharacterized LOC645644	7.07011	7.07011	7.04479	8.3038	8.34734	8.31443	2.39528
16942511	KBTBD8	kelch repeat and BTB (POZ) domain containing 8	7.73637	7.98496	8.04015	9.16543	9.08915	9.28056	2.39146
17021596	RRAGD	Ras-related GTP binding D	8.42224	8.47912	8.33918	9.62546	9.70885	9.67436	2.3884
16745233			7.11864	7.02935	6.85701	8.16525	8.19329	8.41067	2.38623
16919621			3.33483	3.87445	3.60903	4.9003	4.61725	5.06084	2.38396
16755597			6.14362	6.3153	6.3153	7.66918	7.3516	7.50982	2.38193
16652211			2.00026	2.72301	1.65749	2.1819	3.58707	4.35986	2.37735
17065169			7.35636	7.40898	7.478	8.54845	8.78039	8.66235	2.37723
16985110			4.24828	3.91621	3.69153	4.92889	5.03452	5.63631	2.37495
16938271	KAT2B	K(lysine) acetyltransferase 2B	9.68878	9.68846	9.77081	10.9566	10.8726	11.051	2.36862
17121284	GOLGA8A	golgin A8 family	8.62585	8.83839	8.85086	10.0737	9.95726	10.0132	2.36693
16694322	RIT1	Ras-like without CAAX 1	9.43269	9.69481	9.62165	10.795	10.8134	10.8675	2.36567
16900264	ZNF514	zinc finger protein 514	7.97015	8.25347	8.32425	9.51401	9.32537	9.43062	2.36315
17071625	FZD6	frizzled family receptor 6	9.6237	9.71575	9.76239	10.9285	10.9112	10.9832	2.36258
16900053	EIF2AK3	eukaryotic translation initiation factor 2-alpha kinase 3	8.43332	8.53315	8.64282	9.81666	9.71275	9.7964	2.36009
17121282	GOLGA8A	golgin A8 family	9.02346	9.42434	9.35731	10.5039	10.4694	10.5466	2.35916
16801512	FAM63B	family with sequence similarity 63	8.31278	8.33445	8.39438	9.7595	9.53103	9.46201	2.35704
16658248	LOC100133612	uncharacterized LOC100133612	7.07325	7.06748	7.23853	8.35509	8.40988	8.32141	2.35497
16702547	OPTN	optineurin	8.6624	8.63691	8.74285	9.95447	9.87577	9.90564	2.34769
16690036	FRRS1	ferric-chelate reductase 1	9.54451	9.57525	9.58154	10.8717	10.681	10.8421	2.34756
16752624	COQ10A	coenzyme Q10 homolog A (S. cerevisiae)	9.07588	9.12841	9.14131	10.3353	10.3174	10.3849	2.34677
17073416			5.98422	5.59202	5.93052	7.06737	7.00706	7.11982	2.34431
16655899			4.47775	6.35705	3.96093	6.33934	5.81518	6.32541	2.34253
16786403	C14orf45	chromosome 14 open reading frame 45	6.70545	6.65663	6.72457	7.97495	7.74522	8.04981	2.34206
16963630	LMLN	leishmanolysin-like (metallopeptidase M8 family)	7.27575	7.37783	7.30225	8.45582	8.62565	8.55597	2.34113
16686040	CCDC23	coiled-coil domain containing 23	7.92094	8.13091	8.26429	9.42947	9.18849	9.36768	2.33458
16703642	MAP3K8	mitogen-activated protein kinase kinase kinase 8	6.56276	6.7033	6.85913	7.91152	7.91351	7.96498	2.33206
17066203	NSAP11	nervous system abundant protein 11	5.96363	5.69347	6.34496	7.21279	7.16399	7.28616	2.32995
17123470			4.91749	4.75564	5.04887	5.90235	6.59951	5.87597	2.32722
16834621	ARL4D	ADP-ribosylation factor-like 4D	9.73166	9.60535	9.71701	10.8653	10.9163	10.9059	2.31524
16902052	RPL23AP7	ribosomal protein L23a pseudogene 7	8.28732	8.20603	8.20603	9.58338	9.48133	9.26493	2.31352
16860545	NUDT19	nudix (nucleoside diphosphate linked moiety X)-type motif 19	8.64185	8.70777	8.53727	9.86483	9.81191	9.82656	2.30613
16946966	MED12L	mediator complex subunit 12-like	7.40186	7.63088	7.62981	8.77506	8.63387	8.86896	2.30555
16949789			8.64532	8.63226	8.67551	9.88179	9.80856	9.87785	2.30543
16941109			5.48808	5.59145	5.69739	6.91451	6.58563	6.89042	2.30465
17119654	ST7	suppression of tumorigenicity 7	6.94864	7.0182	7.1654	8.28504	8.0715	8.38874	2.30432
17120690	FAM66C	family with sequence similarity 66	9.9397	10.0955	10.2109	11.2733	11.1982	11.3871	2.30408
17122468			5.76027	6.12069	6.25356	7.43163	7.02374	7.28921	2.30274
16987591			7.70851	7.73222	7.75747	9.06568	8.75109	8.98926	2.30157
17122470			5.48592	5.56242	5.57581	6.9592	6.46804	6.79945	2.29875
16949873			4.5348	4.76696	5.12712	6.42043	5.77183	5.83779	2.29802
17123922			5.57401	5.39921	6.16816	7.03056	6.69896	7.01056	2.29671
16762992			5.38631	5.48053	5.37193	6.63971	6.6143	6.58153	2.29568
16788576	SNORD113-3	small nucleolar RNA	6.7581	6.5375	7.23435	8.00503	7.68986	8.43033	2.29489
16760393	VAMP1	vesicle-associated membrane protein 1 (synaptobrevin 1)	9.28862	9.47293	9.62826	10.6103	10.669	10.7004	2.29204
16816542	IQCK	IQ motif containing K	9.67726	9.67587	9.71245	10.8852	10.7419	11.0239	2.28966
16678323			4.47775	5.19971	4.15959	6.05345	6.03157	5.33686	2.28937
16785932	ADAM21	ADAM metallopeptidase domain 21	5.70152	5.74858	5.57404	6.78674	6.63628	7.1809	2.28669
16956963			8.71097	8.97561	9.24218	10.2375	10.0486	10.2204	2.28561
16828462	TMEM170A	transmembrane protein 170A	10.2999	10.3488	10.3872	11.5536	11.494	11.5615	2.28317
16801305	TEX9	testis expressed 9	6.74144	7.08131	7.15339	8.30369	8.05336	8.19003	2.28202
17123566			5.39961	5.83898	6.30055	7.08403	7.03223	6.9894	2.27969
16929615	APOL6	apolipoprotein L	8.84962	8.91923	9.05654	10.1752	9.93185	10.2785	2.27631
16824123	MIR3180-2	microRNA 3180-2	10.1695	9.97707	10.0442	11.2139	11.2987	11.2363	2.27522
16795390			5.57958	5.51567	5.49947	6.72147	6.66256	6.76465	2.27308
16654281			2.76705	1.55881	2.50312	4.62584	4.0967	1.65749	2.27156
16845876	MAP3K14	mitogen-activated protein kinase kinase kinase 14	7.67872	7.92595	7.75598	8.95334	8.86639	9.08282	2.26676
16881863			5.95087	6.01366	5.91948	7.07761	7.14846	7.19862	2.26613
16969837			4.73166	4.57329	4.92199	5.67839	6.03157	6.0557	2.2651
16652863			7.43657	7.72456	8.0189	9.04268	8.83616	8.83608	2.26309
16819469	ARL2BP	ADP-ribosylation factor-like 2 binding protein	11.5264	11.4067	11.4642	12.5881	12.6868	12.6529	2.26081
16969821	AP1AR	adaptor-related protein complex 1 associated regulatory protein	9.15246	9.15608	9.14455	10.4443	10.2254	10.3072	2.25735
16871586	CLIP3	CAP-GLY domain containing linker protein 3	10.2208	10.2208	10.2275	11.3496	11.4133	11.4243	2.25432
17096965	EPB41L4B	erythrocyte membrane protein band 4.1 like 4B	8.36224	8.50124	8.62552	9.80054	9.5484	9.65419	2.25227
16987606			6.39377	6.39873	6.52986	7.63319	7.56014	7.64296	2.25216
16774851	KCNRG	potassium channel regulator	6.95386	7.07309	7.04739	8.26456	8.1698	8.1432	2.2466
16769463	SLC41A2	solute carrier family 41	9.6334	9.71579	9.84951	10.857	10.8812	10.963	2.24623
16868158	RAB11B-AS1	RAB11B antisense RNA 1 (non-protein coding)	6.65158	6.77008	6.61671	7.79872	7.77661	7.9653	2.24609
17019565	NFKBIE	nuclear factor of kappa light polypeptide gene enhancer in B-cells inhibitor	7.6805	7.60168	7.62093	8.91369	8.68798	8.799	2.24366
17091203			7.37891	7.62509	7.48553	8.88458	8.37271	8.72534	2.24134
16659133	NPPA-AS1	NPPA antisense RNA 1 (non-protein coding)	7.38806	7.47467	7.28706	8.55174	8.46068	8.6276	2.23987
17066097	RN5S256	RNA	8.20328	8.16676	7.911	9.28	9.22786	9.26148	2.23886
16722217	ARNTL	aryl hydrocarbon receptor nuclear translocator-like	8.50325	8.4221	8.38407	9.63264	9.55624	9.60483	2.23679
16839191	RPL23AP82	ribosomal protein L23a pseudogene 82	6.63553	6.96981	6.81389	8.1072	7.78317	8.00994	2.23513
17122472			5.56742	5.78511	5.71071	7.12899	6.55617	6.85589	2.23345
16756974	RAD9B	RAD9 homolog B (S. pombe)	5.31374	5.81025	5.47526	6.74187	6.65178	6.6822	2.23282
16771558			6.83393	7.2264	6.89716	8.14338	8.46839	7.82141	2.23235
16840164			8.21747	7.95	7.70273	9.00753	9.0936	9.24381	2.23187
16674008	ZBTB37	zinc finger and BTB domain containing 37	7.95415	7.97962	8.16029	9.26196	9.12692	9.1795	2.23164
16753191	METTL21B	methyltransferase like 21B	8.76443	8.75113	8.81929	9.94744	9.84916	10.0121	2.2314
17055013	DAGLB	diacylglycerol lipase	9.64309	9.77415	9.80073	10.8911	10.9127	10.8851	2.22991
16993638	LOC100507619	uncharacterized LOC100507619	7.91929	8.22777	8.22777	9.26302	9.19416	9.38454	2.22782
17042805	GET4	golgi to ER traffic protein 4 homolog (S. cerevisiae)	8.45844	8.39939	8.46355	9.57168	9.60648	9.61004	2.22778
16873826	PLA2G4C	phospholipase A2	6.21363	6.1596	6.38588	7.47489	7.43026	7.32006	2.22741
16804157	LOC440300	chondroitin sulfate proteoglycan 4 pseudogene	5.4821	5.57185	5.6551	6.35969	6.87323	6.94046	2.2265
16802942			7.36454	7.34961	7.29865	8.55072	8.3872	8.53468	2.22417
16938527	RBMS3	RNA binding motif	6.99726	7.28113	7.23454	8.25463	8.30395	8.41372	2.22395
17002898	STC2	stanniocalcin 2	10.6924	10.6662	10.7343	11.901	11.8685	11.7788	2.2219
17065158	CLN8	ceroid-lipofuscinosis	8.07087	8.03503	7.99736	9.22506	9.1577	9.17287	2.22036
17014169	TULP4	tubby like protein 4	9.99022	9.99022	10.0058	11.1885	11.0837	11.162	2.21813
16700500			8.13297	8.37442	8.22422	9.39921	9.30931	9.46718	2.21611
16691619	LOC644242	uncharacterized LOC644242	9.25248	9.31646	9.4262	10.366	10.4266	10.6431	2.2143
17005871	HIST1H2BN	histone cluster 1	6.90064	7.50973	7.25766	8.4752	8.15667	8.46422	2.20792
16998159	KIAA0825	KIAA0825	5.86543	6.58643	6.77052	7.48709	7.53868	7.62347	2.2073
16947683			4.66377	4.62696	4.68685	6.01057	5.42607	5.96392	2.20532
16821562	KIAA0513	KIAA0513	8.3407	8.37054	8.33389	9.52494	9.37041	9.57103	2.20444
16911283	PLCB1	phospholipase C	8.19397	8.47188	8.53076	9.55813	9.48285	9.57308	2.20251
16854904	PSTPIP2	proline-serine-threonine phosphatase interacting protein 2	7.05596	7.43699	7.63126	8.55913	8.44147	8.53936	2.20165
16737102	RCN1	reticulocalbin 1	9.75719	9.84288	9.65544	10.8696	10.8741	10.9275	2.20163
17056125	HOXA4	homeobox A4	7.83685	7.86263	7.9073	9.01056	8.93417	9.0688	2.19708
17122992	CRYBB2P1	crystallin	6.24294	5.94843	5.83928	7.26175	7.10807	7.06633	2.19644
16753853	MDM2	Mdm2	11.6877	11.695	11.7101	12.9237	12.7974	12.7712	2.19334
16721902			6.69873	6.99619	7.06105	7.97567	8.0549	8.12365	2.19277
16960494	FAM194A	family with sequence similarity 194	5.23022	5.41318	5.46337	6.5101	6.25112	6.73966	2.19066
16848070	SLC16A6	solute carrier family 16	9.67341	9.64163	9.67681	10.7296	10.8829	10.7716	2.18974
16744317			5.7788	6.02147	5.52985	7.01342	6.9277	6.78091	2.18955
16925440	LOC100133286	uncharacterized LOC100133286	6.13451	6.57028	6.48687	7.47012	7.55841	7.55163	2.18783
17122524			7.68809	7.95299	7.90015	9.04308	8.84699	9.03955	2.18777
16902147	CCDC93	coiled-coil domain containing 93	9.07744	9.20265	9.29532	10.316	10.2668	10.3767	2.18554
16828762	HSDL1	hydroxysteroid dehydrogenase like 1	9.36708	9.40209	9.46372	10.563	10.4012	10.652	2.18521
16910709	LOC100507495	uncharacterized LOC100507495	8.21831	8.37954	8.23484	9.48826	9.20804	9.5193	2.18501
16766822	LRIG3	leucine-rich repeats and immunoglobulin-like domains 3	7.27236	7.50129	7.28812	8.53036	8.39919	8.51439	2.18463
16996617			5.62782	5.60489	5.63642	6.94715	6.52013	6.78244	2.18384
16741287	CPT1A	carnitine palmitoyltransferase 1A (liver)	10.3418	10.308	10.2331	11.4091	11.4657	11.3857	2.18225
16736672	LOC100126784	uncharacterized LOC100126784	7.51963	7.61748	7.60443	8.71939	8.7068	8.69196	2.18183
16764084			11.1571	10.923	11.1973	12.183	12.0793	12.3883	2.18015
17005884	OR2B6	olfactory receptor	6.07976	5.72039	5.87433	7.02087	7.01755	7.00507	2.178
16953753	SLC25A20	solute carrier family 25 (carnitine	9.41764	9.33685	9.42289	10.4073	10.5665	10.5719	2.17767
16731526	CADM1	cell adhesion molecule 1	4.77484	4.8581	4.81387	5.88651	5.86819	6.06013	2.1775
17107134	DDX26B	DEAD	8.05081	8.20239	8.20352	9.2877	9.1732	9.36078	2.17596
17123386			9.46451	9.47404	9.47404	10.5667	10.5492	10.6579	2.17406
16993708	PP7080	uncharacterized LOC25845	8.33918	8.41191	8.50334	9.54491	9.54402	9.52305	2.17223
16863568	CCDC9	coiled-coil domain containing 9	8.91984	8.759	8.82419	9.90763	9.82976	10.1223	2.17179
16829685			7.32248	7.54403	7.63929	8.63916	8.59215	8.62964	2.17104
16705011	DKK1	dickkopf 1 homolog (Xenopus laevis)	9.80912	9.91251	9.92079	10.9383	11.0244	11.033	2.17006
17120456			6.65991	6.90697	6.80644	8.07564	7.92593	7.72444	2.1698
16816174			9.05398	9.29009	9.28655	10.3641	10.2111	10.4065	2.16901
16816369			9.05398	9.29009	9.28655	10.3641	10.2111	10.4065	2.16901
16824125			9.05398	9.29009	9.28655	10.3641	10.2111	10.4065	2.16901
16824347			9.05398	9.29009	9.28655	10.3641	10.2111	10.4065	2.16901
17082207	TSTA3	tissue specific transplantation antigen P35B	9.00211	9.03203	9.03542	10.1627	10.0602	10.1966	2.16843
16707631	PLCE1	phospholipase C	8.92904	9.02366	9.04996	10.1863	9.88421	10.2814	2.16809
16822014	CPNE7	copine VII	9.34239	9.38703	9.41152	10.4977	10.5083	10.4772	2.16459
16715634			9.19451	9.39059	9.39059	10.4291	10.3929	10.4955	2.1644
16960440			4.64582	5.0551	5.09344	6.02127	6.02924	6.08519	2.16411
16718567	C10orf118	chromosome 10 open reading frame 118	8.57847	8.59323	8.75277	9.81547	9.57779	9.86901	2.16235
16816371			7.64319	7.7773	7.82487	8.79835	8.78438	8.99929	2.16178
16824345			7.64319	7.7773	7.82487	8.79835	8.78438	8.99929	2.16178
16840732	TP53	tumor protein p53	9.32558	9.28636	9.19333	10.4506	10.3445	10.3416	2.1592
16833965	THRA	thyroid hormone receptor	8.70589	8.98291	9.03175	10.0249	10.0309	9.99537	2.15878
17087610	MURC	muscle-related coiled-coil protein	6.84792	6.83732	7.00666	8.14361	7.89393	7.98331	2.15794
16970896	RAB33B	RAB33B	8.14678	8.21656	8.3364	9.36139	9.24564	9.419	2.15661
17079181	MIR378D2	microRNA 378d-2	7.43933	7.7648	7.84364	8.6833	8.76426	8.92621	2.15646
16684812	RNF19B	ring finger protein 19B	9.30063	9.21559	9.35339	10.4583	10.3751	10.3586	2.15469
16983236	ROPN1L	rhophilin associated tail protein 1-like	8.21667	8.35972	8.42021	9.35483	9.44075	9.51961	2.15278
17047619	CCDC146	coiled-coil domain containing 146	5.96849	6.25383	6.42399	7.4347	7.21704	7.31095	2.15168
17000724	HBEGF	heparin-binding EGF-like growth factor	10.142	10.1747	10.2203	11.3117	11.1635	11.3768	2.15095
16907979	ABCA12	ATP-binding cassette	5.88737	5.75611	5.51655	6.84078	6.65377	6.97965	2.15057
16768270	KITLG	KIT ligand	8.32146	8.40076	8.40076	9.56287	9.43389	9.43642	2.1486
17123100			5.57253	5.48902	5.70999	6.65946	6.64934	6.77263	2.14845
17015143	TUBB2A	tubulin	6.84255	6.8664	6.98292	8.01308	7.84681	8.13847	2.14676
17107339			5.96049	6.05345	6.05345	7.38189	6.95539	7.03225	2.1446
16653657			4.47775	4.85735	2.75619	4.81841	5.19971	5.36824	2.14111
16655121			5.33686	5.3169	5.73919	5.81803	7.05979	6.80699	2.13951
16863505	DACT3-AS1	DACT3 antisense RNA 1 (non-protein coding)	6.17487	6.4574	6.58475	7.33384	7.49706	7.67719	2.13913
17009615	LOC730101	uncharacterized LOC730101	8.5099	8.62136	8.76113	9.78902	9.58794	9.8062	2.13898
17123036			10.3554	10.2477	10.0082	11.3432	11.2395	11.3191	2.13883
16652529			5.52578	4.27361	4.6719	5.99813	5.89765	5.86279	2.13725
17122476			8.48249	8.63997	8.64811	9.69328	9.66808	9.69343	2.13574
17122478			8.92471	9.12442	9.09273	10.1779	10.0877	10.16	2.13552
16979176			5.60068	5.71726	5.81672	6.81534	6.77534	6.82592	2.13462
16655217			7.64963	8.43137	8.37923	9.44601	9.40607	8.88874	2.13396
17125082			4.08098	4.49381	4.47793	5.46339	5.34615	5.5186	2.13141
16825371	NUPR1	nuclear protein	9.47006	9.34259	9.28157	10.4538	10.443	10.4706	2.1303
16841634	CDRT1	CMT1A duplicated region transcript 1	6.19815	6.38463	6.66582	7.53028	7.5091	7.47918	2.12872
16801196			7.8944	8.03404	8.04526	8.90772	9.39321	8.941	2.12787
17059087			4.36046	5.52029	5.08504	6.2322	5.98903	6.00631	2.12468
16670743	GABPB2	GA binding protein transcription factor	7.73356	7.71696	7.82233	8.93046	8.72108	8.8821	2.12422
16656489			5.03852	2.23971	3.96093	4.87385	5.68535	3.94073	2.1242
16775883	MBNL2	muscleblind-like splicing regulator 2	11.3795	11.409	11.5069	12.5704	12.4287	12.5566	2.12396
17016375	HIST1H1T	histone cluster 1	5.15088	5.48378	5.59908	6.47527	6.37293	6.64422	2.12318
17121036	LINC00571	long intergenic non-protein coding RNA 571	5.6661	6.10102	5.81088	6.98703	6.95871	6.8896	2.12252
16769419	GLT8D2	glycosyltransferase 8 domain containing 2	6.4102	6.52364	6.56518	7.60518	7.43056	7.71916	2.12181
16860087	ZNF101	zinc finger protein 101	8.16755	8.05997	8.10342	9.11908	9.21806	9.24892	2.12143
16667516	LPPR4	lipid phosphate phosphatase-related protein type 4	10.0232	10.0952	10.1621	11.1723	11.0897	11.2719	2.12061
16837087			7.26373	7.48538	7.34605	8.54058	8.40407	8.40344	2.12037
17119876	LOC100288175	uncharacterized LOC100288175	8.47116	8.54753	8.37973	9.52501	9.61504	9.50954	2.11949
16652259			3.32985	3.42255	3.93142	4.65113	4.52099	4.76143	2.1188
17070245			5.4037	5.36786	5.1714	6.21005	6.28895	6.68941	2.1167
16922241	LOC100288432	uncharacterized LOC100288432	6.65955	6.99229	7.02276	8.016	7.86498	8.03583	2.11511
16855545	ALPK2	alpha-kinase 2	8.33606	8.57954	8.61541	9.52221	9.50133	9.74543	2.11304
16707503	EXOC6	exocyst complex component 6	7.58919	7.72209	7.59382	8.75369	8.68111	8.70689	2.11237
17122516			4.69707	5.42443	4.95982	6.11791	6.57044	5.62313	2.10924
17122656	LINC00152	long intergenic non-protein coding RNA 152	10.8712	10.8278	11.0125	11.9652	11.9797	11.994	2.10793
17088991	MIR181A2HG	MIR181A2 host gene (non-protein coding)	6.00277	6.20238	6.37632	7.25819	7.05484	7.49164	2.10585
16958974	C3orf25	chromosome 3 open reading frame 25	6.19837	6.06038	5.91289	7.32954	7.03924	7.02409	2.10489
16708049	MARVELD1	MARVEL domain containing 1	8.738	8.67962	8.65428	9.69445	9.67208	9.92541	2.10431
16997721	SSBP2	single-stranded DNA binding protein 2	9.07112	9.1664	9.03737	10.1985	10.0788	10.2172	2.10412
17065958	TUSC3	tumor suppressor candidate 3	6.24823	6.49564	6.42375	7.46102	7.46102	7.46102	2.10207
16869643	GIPC1	GIPC PDZ domain containing family	8.68832	8.61474	8.65432	9.70879	9.7501	9.71237	2.10132
16897664			5.43671	5.42767	6.15679	6.8922	6.69425	6.64713	2.10061
16992524			5.7189	5.6617	5.66752	6.74524	6.69903	6.81622	2.10058
16861647	KCNK6	potassium channel	6.88549	6.84575	6.8227	8.00875	7.9349	7.82007	2.09933
16651385			7.24682	7.22425	7.42151	8.18029	8.09199	8.82895	2.09878
16763008			6.37212	6.6985	6.61484	7.64819	7.41103	7.83085	2.09682
17099731	C9orf116	chromosome 9 open reading frame 116	8.12243	8.21025	8.0313	9.29413	9.08106	9.19272	2.09649
16996564	ELOVL7	ELOVL fatty acid elongase 7	8.01646	8.09154	8.13667	9.11025	9.22968	9.10649	2.09544
16860183	ZNF493	zinc finger protein 493	4.36947	5.25741	4.89917	5.94166	6.01363	5.77019	2.09431
16651035			3.25396	5.06436	2.76469	4.71163	4.64492	4.9254	2.09407
16877507			6.9918	6.95316	6.76931	7.99653	7.80188	8.11375	2.09357
16732716	C11orf63	chromosome 11 open reading frame 63	6.5418	6.74092	6.75563	7.71929	7.66976	7.84705	2.0935
17125576			7.40504	7.54847	7.77675	8.61921	8.52069	8.78791	2.0934
16936732	RABL2B	RAB	8.61308	8.51065	8.70575	9.7201	9.50241	9.80353	2.09293
17015581			5.57036	5.55399	5.47513	6.79404	6.4293	6.56909	2.09119
17048223	CLDN12	claudin 12	6.77094	6.97492	6.94998	8.13004	7.82841	7.92996	2.091
17068615			4.65156	5.08169	3.15194	5.45485	6.03157	4.58725	2.08902
17069150			6.27181	6.06404	5.53762	6.88012	7.33563	6.84415	2.08803
16775823	GPR180	G protein-coupled receptor 180	10.8657	10.9047	10.9007	11.9452	11.9115	11.9983	2.08678
16984932	FLJ31104	uncharacterized LOC441072	6.59927	6.86773	6.84707	8.00898	7.65099	7.83314	2.08447
16884030	SULT1C2	sulfotransferase family	6.89556	6.81764	7.17575	8.03606	7.80389	8.22704	2.08399
17074252	LOC100287015	uncharacterized LOC100287015	6.78943	6.82597	6.83954	7.83673	7.75095	8.04445	2.08357
16934232			10.1734	10.2388	10.4194	11.2787	11.2494	11.4761	2.08134
17118728	SNORD77	small nucleolar RNA	6.95588	7.15102	7.1471	8.22049	8.10776	8.09389	2.07923
16756111	TDG	thymine-DNA glycosylase	8.52484	8.58244	8.55038	9.62066	9.58356	9.61768	2.07736
16893450			10.2762	10.6144	10.6082	11.6721	11.5287	11.4617	2.0771
16945357	C3orf37	chromosome 3 open reading frame 37	9.84927	9.87464	9.67198	10.8552	10.7595	10.9408	2.07515
17072135	NOV	nephroblastoma overexpressed	9.56095	9.63233	9.55672	10.6961	10.5887	10.6224	2.07393
17056098	HOXA1	homeobox A1	8.65063	8.69841	8.53983	9.68372	9.59991	9.75676	2.07125
17083239			6.82783	7.05262	7.07035	8.02281	7.90012	8.17714	2.07018
16737019	DCDC1	doublecortin domain containing 1	5.96843	6.54948	6.63178	7.47541	7.54457	7.27864	2.07002
16950647	EMC3	ER membrane protein complex subunit 3	7.83867	7.80088	7.84112	9.00269	8.8312	8.79333	2.06888
16650019			6.14975	5.82788	2.76052	6.39053	5.87872	5.6073	2.06499
17079417			8.25095	8.58067	8.22011	9.23275	9.36869	9.58741	2.06438
16831383	ADORA2B	adenosine A2b receptor	10.3916	10.2873	10.1984	11.3117	11.459	11.2339	2.05967
16816186	C16orf45	chromosome 16 open reading frame 45	9.92199	9.82499	10.0059	10.9431	10.8344	11.0995	2.05817
16935701			3.61864	3.80915	4.15365	4.87703	4.39459	5.43226	2.05739
17085760	MAMDC2	MAM domain containing 2	7.21029	7.38003	7.37613	8.38311	8.20603	8.4986	2.05685
16842569			6.13565	5.99619	5.98476	7.12422	7.10828	7.00247	2.05545
17122518			7.72621	7.95736	7.95736	9.01989	8.8013	8.9365	2.05469
17122474			9.75811	9.97907	9.83666	10.943	10.9684	10.7788	2.05451
16654521			9.25928	9.14569	9.39844	10.351	10.2104	10.3578	2.05419
17117474	RPL23AP82	ribosomal protein L23a pseudogene 82	9.47754	9.59067	9.20148	10.5889	10.506	10.2905	2.05419
17117897	RPL23AP82	ribosomal protein L23a pseudogene 82	9.47754	9.59067	9.20148	10.5889	10.506	10.2905	2.05419
17118080	FLJ43681	ribosomal protein L23a pseudogene	9.47754	9.59067	9.20148	10.5889	10.506	10.2905	2.05419
16653689			5.04122	3.99667	4.44721	5.73046	5.54125	5.32891	2.05409
16859486	DDA1	DET1 and DDB1 associated 1	11.0221	10.9939	10.9793	12.012	11.9812	12.1112	2.05105
16849913	ARL16	ADP-ribosylation factor-like 16	9.64676	9.69268	9.70605	10.7884	10.5811	10.7833	2.05022
17014423	SLC22A1	solute carrier family 22 (organic cation transporter)	6.63672	6.53327	6.51534	7.51723	7.60877	7.66471	2.04929
16980632			5.93269	6.1716	5.9195	6.89182	7.05217	7.18475	2.04909
16926527	POFUT2	protein O-fucosyltransferase 2	8.37727	8.4448	8.39331	9.50482	9.29664	9.51843	2.04888
16947532	IL12A	interleukin 12A (natural killer cell stimulatory factor 1	6.18376	6.22491	6.2446	7.37617	7.18777	7.19288	2.04843
16684990			2.64803	2.7653	2.64797	3.34995	4.19273	3.62181	2.04826
16895954	CCDC121	coiled-coil domain containing 121	7.98346	8.02595	7.6863	8.98954	8.81012	8.99735	2.04736
17061099	RASA4B	RAS p21 protein activator 4B	7.0531	7.15627	7.35995	8.27554	8.1159	8.2767	2.04619
16868035	CTXN1	cortexin 1	9.03068	9.00211	9.10652	9.90931	10.1298	10.1985	2.04594
16746267			8.03605	8.02013	8.07202	8.93341	9.09599	9.19681	2.04581
17118864			8.03605	8.02013	8.07202	8.93341	9.09599	9.19681	2.04581
16821972	SPG7	spastic paraplegia 7 (pure and complicated autosomal recessive)	6.94087	7.06135	7.05249	8.01739	7.99473	8.13929	2.04519
16654519			9.57851	9.57951	9.5592	10.4647	10.7211	10.6266	2.04445
16935836	EFCAB6	EF-hand calcium binding domain 6	6.1766	6.35076	6.19829	7.24192	7.10414	7.47453	2.04436
17059323	SEMA3A	sema domain	8.08087	8.24837	8.52174	9.27952	9.16803	9.49204	2.04136
17098874			6.43508	6.74415	6.43181	7.75759	7.4167	7.52028	2.03898
16885290	GYPC	glycophorin C (Gerbich blood group)	7.44753	7.34453	7.36961	8.40721	8.45675	8.37929	2.03805
16721662			5.27251	4.84453	4.45087	5.43238	5.59121	6.62294	2.03666
17120446			3.84722	4.82311	4.99464	5.51567	5.70582	5.52089	2.0361
16895452	KIF3C	kinesin family member 3C	9.63517	9.68314	9.62715	10.6879	10.5915	10.7428	2.03575
16766578	DDIT3	DNA-damage-inducible transcript 3	8.36837	8.55395	8.52336	9.51936	9.51455	9.48733	2.03522
16734650			4.79941	4.76619	5.10981	6.40093	5.86385	5.48536	2.03483
17122646	LINC00152	long intergenic non-protein coding RNA 152	8.56197	8.8585	8.72902	9.95504	9.6898	9.57872	2.03452
16888009			7.67518	7.78838	7.87776	8.86297	8.77893	8.77093	2.03332
16655129			5.42903	4.81272	4.94301	6.03646	6.18706	6.03157	2.03276
17056849	TARP	TCR gamma alternate reading frame protein	4.32951	5.02496	4.52496	5.85265	5.37631	5.71725	2.0311
16758582			6.40702	6.89854	6.91074	7.56693	7.72009	7.99351	2.02991
16795473			7.15569	7.39678	7.38019	8.2515	8.20065	8.54322	2.02919
16976926	CDKL2	cyclin-dependent kinase-like 2 (CDC2-related kinase)	6.48545	6.2055	6.64702	7.4968	7.42003	7.48201	2.02833
17010529	LOC100288198	uncharacterized LOC100288198	6.13302	6.10726	5.91271	7.22114	7.01237	6.9785	2.02745
16967321			2.34165	2.64689	3.06459	4.00623	3.4982	3.60368	2.02556
17083249			6.49495	6.88527	6.60601	7.68006	7.68006	7.68006	2.02508
16841660	CDRT1	CMT1A duplicated region transcript 1	7.78435	8.02429	7.89543	8.92273	8.98195	8.85332	2.02508
16803217			6.4843	6.61952	6.49994	7.41324	7.60844	7.63343	2.02387
17023994			7.63815	7.83396	7.5956	8.88477	8.7433	8.49039	2.02359
17103946	GPR173	G protein-coupled receptor 173	7.2819	7.40022	7.36748	8.23414	8.30036	8.56493	2.02315
16653959			3.15086	3.28704	4.87613	5.0401	4.71094	4.61016	2.02191
16799146	ATPBD4-AS1	ATPBD4 antisense RNA 1 (non-protein coding)	6.97558	6.86737	6.82891	7.9895	7.67576	8.05293	2.02152
16790784	PPP1R3E	protein phosphatase 1	8.68808	8.77908	8.80464	9.73625	9.77728	9.80396	2.02123
17121944	TGFBR3L	transforming growth factor	8.12138	8.16593	8.07235	8.99967	9.25103	9.15362	2.02075
16840723	SAT2	spermidine	10.1703	10.1394	10.1132	11.1594	11.1538	11.1523	2.01978
16743647	MMP7	matrix metallopeptidase 7 (matrilysin	6.07119	6.20554	6.43155	7.32994	7.17077	7.24688	2.01825
16964311	GRK4	G protein-coupled receptor kinase 4	4.05572	4.19794	4.44531	5.49553	4.97292	5.26782	2.01732
16993390			8.22819	8.08202	8.24992	9.33476	9.01565	9.24495	2.01635
17120246			8.19626	8.09193	8.11122	9.10462	9.16207	9.16638	2.01561
17024710	ULBP3	UL16 binding protein 3	8.94994	8.85775	8.78715	9.77565	9.91657	9.9336	2.01437
16819883	PDP2	pyruvate dehyrogenase phosphatase catalytic subunit 2	9.24324	9.25464	9.28216	10.3241	10.1817	10.3019	2.01284
16657713	PUSL1	pseudouridylate synthase-like 1	8.7172	8.7172	8.7172	9.75269	9.66471	9.76152	2.01267
17099208	RAPGEF1	Rap guanine nucleotide exchange factor (GEF) 1	9.2097	9.20695	9.16175	10.2609	10.1437	10.2009	2.01258
16995888			10.5494	10.5682	10.7195	11.5912	11.5757	11.6971	2.01247
16652105			2.56479	2.61001	3.14471	4.20906	3.34903	3.78627	2.01152
17125246	AQP7P3	aquaporin 7 pseudogene 3	6.1851	6.25422	6.61931	7.41207	7.42045	7.25015	2.01114
17080045			8.54613	8.71881	8.71639	9.73677	9.68101	9.58603	2.01041
17121318	PRKXP1	protein kinase	12.2563	12.1767	12.2812	13.2673	13.1972	13.2716	2.01015
16928124	LOC391322	D-dopachrome tautomerase-like	7.25033	7.62448	7.33812	8.43624	8.39974	8.39751	2.00952
16653023			3.10725	1.68659	2.7825	3.74045	2.62853	4.22622	2.00873
17099146	LOC100272217	uncharacterized LOC100272217	7.34936	7.23551	7.46571	8.37588	8.27066	8.42274	2.00866
17122238	GGT2	gamma-glutamyltransferase 2	9.29203	9.27435	9.27943	10.3141	10.2544	10.2942	2.0078
16735812			12.0563	11.349	10.5729	12.3723	12.6503	11.9711	2.00721
16750635	CACNB3	calcium channel	8.17672	8.14421	8.17672	9.357	8.99323	9.16259	2.00703
16803894	FAM154B	family with sequence similarity 154	5.5473	5.63366	5.81543	6.74037	6.38666	6.8845	2.007
16670971			7.82799	7.67135	7.70184	8.80899	8.79237	8.61186	2.00557
16887007			6.30751	6.54927	6.61851	7.78822	7.43201	7.26532	2.00475
16947287	TIPARP	TCDD-inducible poly(ADP-ribose) polymerase	10.5876	10.4742	10.5885	11.5187	11.5405	11.5989	2.00351
17103203	LOC100133957	uncharacterized LOC100133957	8.03711	8.18682	8.09958	9.08649	9.1125	9.13085	2.00293
17121320			7.08864	6.96391	7.13527	8.25157	8.05079	7.89004	2.00212
16844061	PLXDC1	plexin domain containing 1	9.34995	9.36112	9.48385	10.3848	10.1896	10.6248	2.00196
16836511	GDPD1	glycerophosphodiester phosphodiesterase domain containing 1	8.16609	8.24805	8.36091	9.26348	9.21788	9.29786	2.00192
16806968	GOLGA8B	golgin A8 family	9.03676	9.11891	9.1169	10.1014	10.0767	10.0987	2.00192
16659904			6.30529	6.42791	6.49698	7.43814	7.29934	7.4945	2.00083
16963559			7.97231	8.13042	8.41555	9.12428	9.08562	9.30932	2.00044
17070061	LY96	lymphocyte antigen 96	9.93256	9.99329	9.8038	10.9602	10.9169	10.8528	2.00012
16704483			7.431	7.35561	7.28587	8.37343	8.4491	8.24977	1.99992
16838841	TSPAN10	tetraspanin 10	8.57856	8.61389	8.45114	9.53439	9.46977	9.63777	1.99923
16771538			6.27041	5.45485	5.89007	6.87548	6.4089	7.32867	1.99895
17032011	DDAH2	dimethylarginine dimethylaminohydrolase 2	8.37432	8.32212	8.33009	9.18793	9.41222	9.42313	1.9985
17034481	DDAH2	dimethylarginine dimethylaminohydrolase 2	8.37432	8.32212	8.33009	9.18793	9.41222	9.42313	1.9985
17036729	DDAH2	dimethylarginine dimethylaminohydrolase 2	8.37432	8.32212	8.33009	9.18793	9.41222	9.42313	1.9985
17042007	DDAH2	dimethylarginine dimethylaminohydrolase 2	8.37432	8.32212	8.33009	9.18793	9.41222	9.42313	1.9985
17018636	STK38	serine	9.26303	9.3355	9.5347	10.4374	10.2889	10.4006	1.99711
16806936	GOLGA8B	golgin A8 family	8.6184	8.67434	8.78244	9.71086	9.67056	9.68448	1.99572
16803642	KIAA1024	KIAA1024	7.15958	7.33945	7.33945	8.26689	8.15428	8.40406	1.99388
16740372			7.73297	7.78011	7.80174	8.80207	8.65242	8.84704	1.99387
16815498	GLIS2	GLIS family zinc finger 2	7.67189	7.92904	7.84458	8.78232	8.75236	8.89671	1.99349
16719115			5.45383	5.69036	5.00175	6.37261	6.43045	6.32257	1.99063
16927127			5.97854	6.27806	6.01367	7.09382	7.00938	7.14656	1.99054
17087976			5.03365	5.31278	5.5821	6.29194	6.29684	6.31468	1.98845
16686158	SZT2	seizure threshold 2 homolog (mouse)	7.78794	7.90203	7.94327	8.88001	8.69572	9.03095	1.98777
16848219	ABCA6	ATP-binding cassette	4.33464	4.42545	4.23493	5.50689	5.16224	5.29895	1.98759
16652037			6.62849	6.55303	6.42417	7.59612	7.36224	7.61424	1.98477
16652701			6.62849	6.55303	6.42417	7.59612	7.36224	7.61424	1.98477
16931358	LOC284926	uncharacterized LOC284926	7.58641	7.72398	7.80895	8.78894	8.57172	8.72199	1.98312
17061415	LHFPL3-AS2	LHFPL3 antisense RNA 2 (non-protein coding)	6.56443	6.55811	6.74484	7.71516	7.53105	7.58443	1.98309
16774188	COG6	component of oligomeric golgi complex 6	9.52191	9.57375	9.68796	10.5901	10.4558	10.6991	1.9822
16652503			3.9756	3.77409	3.47025	4.64578	4.88036	4.65396	1.98167
16877007	KLF11	Kruppel-like factor 11	8.67581	8.81099	8.70281	9.72997	9.62392	9.79516	1.98134
16807933	LRRC57	leucine rich repeat containing 57	9.37538	9.26453	9.40791	10.3406	10.3711	10.2949	1.98103
16982011	CASP3	caspase 3	9.0678	9.15671	9.05394	10.0641	9.9536	10.2151	1.97902
16764085			8.86053	8.79272	8.81022	9.9268	9.71985	9.76788	1.97751
16853477			6.02536	5.59435	5.61863	6.68763	6.69049	6.80977	1.97682
16876139			9.4636	9.48151	9.47108	10.376	10.4284	10.5608	1.9766
17117445			8.84764	9.14624	9.27213	10.0099	10.0206	10.1841	1.97636
16894335	ADAM17	ADAM metallopeptidase domain 17	9.98792	10.1104	10.1623	11.0836	11.1558	10.9692	1.97609
16838169	LINC00338	long intergenic non-protein coding RNA 338	8.82891	8.7033	8.9135	9.79329	9.75947	9.84054	1.97593
16833204	CCL2	chemokine (C-C motif) ligand 2	11.3148	11.4626	11.4805	12.4129	12.4312	12.3606	1.97554
16980160	INPP4B	inositol polyphosphate-4-phosphatase	6.98267	7.06262	7.03505	7.97464	7.97043	8.08129	1.9752
16872978	CD177	CD177 molecule	6.36056	6.02834	6.22831	7.20497	7.1139	7.23729	1.97198
16652275			2.43341	4.75493	4.82973	5.03723	4.81272	5.10428	1.97072
16695388			7.00172	7.02578	7.2456	8.05309	7.95822	8.19684	1.97021
16775655			5.44409	5.68213	6.06221	6.64488	6.55868	6.91967	1.9701
17125692	LOC100272228	uncharacterized LOC100272228	5.54362	5.76393	6.07976	6.70141	6.87157	6.74784	1.96951
16872944	PSG4	pregnancy specific beta-1-glycoprotein 4	8.17145	7.88293	7.98109	8.84343	9.15545	8.9657	1.96751
17089324	LRSAM1	leucine rich repeat and sterile alpha motif containing 1	7.77197	7.91781	7.88763	8.72879	8.85835	8.91765	1.96672
17039524	DDAH2	dimethylarginine dimethylaminohydrolase 2	8.32239	8.27615	8.33261	9.19206	9.26132	9.40326	1.96586
16691877	RNU1-13P	RNA	6.95272	6.40418	6.75171	7.6616	7.8405	7.53123	1.96552
16692446	RNU1-13P	RNA	6.95272	6.40418	6.75171	7.6616	7.8405	7.53123	1.96552
16657069			6.74443	6.83193	7.64515	8.06923	7.92068	8.15407	1.96449
17023927	AHI1	Abelson helper integration site 1	8.90067	9.03702	9.07401	9.94266	9.96529	10.0233	1.96315
16717522	BLOC1S2	biogenesis of lysosomal organelles complex-1	9.63982	9.72357	9.72726	10.6655	10.6965	10.645	1.9617
16653307			2.34011	4.16839	2.75619	4.17863	3.74045	4.26162	1.96156
16653409			2.34011	4.16839	2.75619	4.17863	3.74045	4.26162	1.96156
16990389	RELL2	RELT-like 2	8.17841	8.36838	8.24466	9.24717	9.10428	9.35402	1.96066
16854375	SS18	synovial sarcoma translocation	9.19196	9.33572	9.41688	10.2918	10.2813	10.282	1.9591
16832101			5.6989	6.01675	5.96646	6.87221	6.83837	6.88067	1.95845
16998037			5.44561	5.74864	5.69369	6.65081	6.37436	6.7717	1.95835
16873549	LOC100506012	serine	6.20741	6.25439	5.93142	7.14433	6.98253	7.17337	1.95748
16820388	PLA2G15	phospholipase A2	10.1079	10.0096	10.156	11.0338	11.035	11.1091	1.95629
17081708	EIF2C2	eukaryotic translation initiation factor 2C	10.0544	10.2212	10.0412	11.098	10.9878	11.1339	1.95564
16748970			5.22262	5.57689	5.69123	6.49316	6.30753	6.59231	1.95534
17065064	ZNF596	zinc finger protein 596	7.1361	7.24736	7.33697	8.32889	8.07638	8.21262	1.95317
16797272	NUDT14	nudix (nucleoside diphosphate linked moiety X)-type motif 14	7.10097	7.22366	7.33146	8.16627	8.00391	8.38231	1.95269
16868481	OLFM2	olfactomedin 2	7.5571	7.09936	7.48652	8.44904	8.2479	8.34071	1.95192
17120276	LOC100289026	uncharacterized LOC100289026	4.31651	4.15144	4.4147	5.29695	5.30446	5.1755	1.95173
16690090	LRRC39	leucine rich repeat containing 39	7.38039	7.75947	7.74727	8.74959	8.44949	8.5791	1.95028
16817337	CCDC101	coiled-coil domain containing 101	9.3497	9.36577	9.30244	10.3107	10.2935	10.3036	1.94978
16964287	GRK4	G protein-coupled receptor kinase 4	6.26366	6.56938	6.61346	7.47855	7.42133	7.4347	1.94895
16655341			2.95392	5.03852	5.11324	5.37409	4.70058	5.91721	1.9481
17000608	SPATA24	spermatogenesis associated 24	6.17795	6.12309	6.1213	7.11402	7.19689	6.99598	1.94735
16947333			6.21645	5.9975	6.05758	6.9638	6.99089	7.19958	1.94654
16942729	FLJ20518	FSHD region gene 2 family	7.56093	7.45619	7.50879	8.42319	8.46246	8.52257	1.94635
17100846			7.56093	7.45619	7.50879	8.42319	8.46246	8.52257	1.94635
16816176			6.86877	6.9226	6.74131	7.82638	7.74681	7.84063	1.94582
16651477			5.03852	5.03852	3.64519	5.33648	5.96594	5.30073	1.94572
16877511			4.97667	4.80331	4.93135	5.78354	5.89816	5.90965	1.94532
16658578			8.631	8.28993	8.23546	9.27192	9.57927	9.1834	1.9445
16914867	PARD6B	par-6 partitioning defective 6 homolog beta (C. elegans)	8.70956	8.825	8.56303	9.68271	9.5232	9.7693	1.94424
16804864			5.84316	6.23853	5.53652	7.00304	7.02936	6.46065	1.943
17123974	ZDHHC11	zinc finger	5.49982	5.97773	5.81599	6.83009	6.73949	6.5951	1.94133
16887468	LOC100505695	uncharacterized LOC100505695	7.24156	7.35087	7.20304	8.22253	8.14976	8.29346	1.94094
16652573			5.05151	4.17642	3.53789	5.29644	5.04871	5.29089	1.94092
16934229			9.41521	9.41169	9.33011	10.3618	10.4053	10.2594	1.94063
17109326	TMEM27	transmembrane protein 27	5.22369	4.89762	4.99859	6.07258	6.07258	5.84426	1.94061
16868038	TIMM44	translocase of inner mitochondrial membrane 44 homolog (yeast)	9.02818	9.07878	9.07346	9.99055	10.0236	10.0351	1.94027
17118724	GAS5	growth arrest-specific 5 (non-protein coding)	10.2748	10.4418	10.3311	11.3288	11.4591	11.1268	1.93951
16727795	LOC100130987	uncharacterized LOC100130987	6.97407	7.03185	6.87312	7.90368	7.80028	8.04046	1.93875
16720077	IFITM2	interferon induced transmembrane protein 2	8.42855	8.51752	8.69649	9.50822	9.37612	9.62129	1.93772
16772555			7.8523	7.96761	7.83482	8.72363	8.98118	8.81058	1.93664
16771317			10.9153	10.7688	10.8987	11.7717	11.6142	12.0559	1.93586
16960911	LXN	latexin	7.21903	7.54128	7.63151	8.48773	8.32043	8.43667	1.93321
16919466	ADA	adenosine deaminase	8.9923	9.07523	9.12758	9.99331	9.98627	10.0679	1.93292
16947958			3.41354	4.7679	4.60421	5.54909	5.07872	5.00957	1.93264
16950301			7.41088	7.52195	7.74	8.52085	8.3598	8.64315	1.93231
16693335	LCE3D	late cornified envelope 3D	8.80576	8.63257	8.77093	9.66499	9.78275	9.61231	1.93222
16822425	MRPL28	mitochondrial ribosomal protein L28	7.81152	7.75595	7.50919	8.5902	8.56229	8.77409	1.93184
17003065	CLTB	clathrin	8.03803	7.69521	7.75782	8.71415	8.85937	8.76659	1.93145
17022406	PPIL6	peptidylprolyl isomerase (cyclophilin)-like 6	7.09053	6.93512	6.94353	8.10999	7.9046	7.80355	1.93141
16934242			3.56748	4.8451	4.03866	4.99596	5.09198	5.21164	1.93113
16998027	LYSMD3	LysM	10.5593	10.6771	10.6803	11.5699	11.5975	11.5958	1.93029
17087926			6.4336	6.52461	6.42171	7.57412	7.1435	7.50795	1.92993
17076634	ANK1	ankyrin 1	7.7324	7.75816	7.80496	8.68602	8.5867	8.86658	1.9291
16898359			6.07768	6.28841	6.29657	7.21174	6.89645	7.39661	1.92836
17019065			1.99157	2.19684	2.54082	2.60815	2.88443	4.07796	1.928
16705754	ADAMTS14	ADAM metallopeptidase with thrombospondin type 1 motif	7.18848	7.06891	7.12592	8.02421	8.00546	8.18885	1.92528
16691787			6.50782	6.34681	6.87707	7.65902	7.69128	7.21521	1.92466
16675392			4.83126	5.05372	4.80157	6.05602	5.48069	5.98334	1.92452
17123236			5.30314	5.26679	4.95118	6.20061	5.88985	6.2638	1.92436
16815310	TNFRSF12A	tumor necrosis factor receptor superfamily	11.2702	11.1916	11.1187	12.1291	12.1453	12.1381	1.92386
16892075	ARMC9	armadillo repeat containing 9	9.17347	9.18262	9.18311	10.1487	10.0181	10.2032	1.92334
16737189	C11orf41	chromosome 11 open reading frame 41	6.63473	6.48465	6.35294	7.52313	7.25003	7.52964	1.92318
16722000	LOC144017	uncharacterized LOC144017	5.81213	5.19971	5.00806	6.30155	6.05328	6.49309	1.92209
16825863	LOC730183	uncharacterized LOC730183	8.65851	8.94243	8.75588	9.62596	9.71745	9.83803	1.92058
17120150	HSD3BP4	hydroxy-delta-5-steroid dehydrogenase	7.48532	7.50669	7.67319	8.45561	8.30584	8.72803	1.92043
16805623			8.37443	8.61738	8.85306	9.47192	9.51808	9.67355	1.91794
16882277	VAMP8	vesicle-associated membrane protein 8 (endobrevin)	8.01366	8.02084	7.97958	9.0161	8.86504	8.94966	1.91708
17084932	LOC100506710	endogenous Bornavirus-like nucleoprotein 2 pseudogene	10.4266	10.3768	10.5418	11.3015	11.353	11.5019	1.91461
16707047			7.87406	8.18777	8.21183	9.07882	9.01602	8.98924	1.91429
17123708			5.17764	5.71527	5.3634	6.45684	6.382	6.22601	1.91346
16734491	PHLDA2	pleckstrin homology-like domain	8.63329	8.63329	8.62274	9.51633	9.46224	9.71741	1.91262
16738137	AGBL2	ATP	6.74219	6.77859	7.04014	7.76096	7.71615	7.89001	1.91242
16771319	LOC100506668	uncharacterized LOC100506668	10.2108	10.2108	10.174	11.0949	11.1904	11.1159	1.91217
16869506	PODNL1	podocan-like 1	8.06247	8.02704	8.06892	8.97452	8.8476	9.13914	1.91093
16877987	MAPRE3	microtubule-associated protein	8.30341	8.09294	8.33738	9.20749	9.01744	9.3116	1.91091
16997041	LOC647859	occludin pseudogene	7.06362	7.2396	6.94105	7.98131	8.00692	8.05874	1.91087
16873071	SMG9	smg-9 homolog	10.7872	10.8848	10.8418	11.7181	11.7643	11.834	1.91085
16690388	SLC25A24	solute carrier family 25 (mitochondrial carrier; phosphate carrier)	9.0962	9.17061	9.11913	10.0961	10.0529	10.0375	1.90988
16753886			5.78106	6.53584	6.43559	7.15472	7.54217	6.85588	1.9098
16712267	LOC100507347	uncharacterized LOC100507347	7.05257	7.13806	7.19612	8.27278	7.83418	8.07887	1.90928
16729638			5.34431	5.38662	5.73294	6.5003	6.50698	6.25138	1.90738
16683374			5.68	6.06434	6.20821	6.90227	6.83808	7.00649	1.90716
16715386			6.26777	6.28124	6.67722	7.27409	7.24829	7.49598	1.90622
16688235	WDR78	WD repeat domain 78	6.1442	6.36804	6.37355	7.24949	7.11365	7.31231	1.90512
17122486			9.55139	9.36547	9.51478	10.4288	10.3905	10.4003	1.90435
16756163	TXNRD1	thioredoxin reductase 1	8.84971	8.69417	8.99381	9.84707	9.73426	9.74401	1.90424
17013865	MTRF1L	mitochondrial translational release factor 1-like	7.92588	8.12163	8.09064	8.97951	8.9334	9.01286	1.90423
16778067	DCLK1	doublecortin-like kinase 1	7.57202	7.59368	7.47538	8.56377	8.2623	8.60262	1.90422
16786933	SAMD15	sterile alpha motif domain containing 15	7.56962	7.73677	7.935	8.77596	8.47238	8.78058	1.90418
16651853			6.78624	6.7013	7.12038	7.6872	7.94167	7.76596	1.90392
16666357	AK5	adenylate kinase 5	7.11131	7.14946	7.23714	8.03708	7.98363	8.26341	1.90361
16893455			11.1365	11.3288	11.3606	12.0255	12.3525	12.2337	1.90342
16900931	TSGA10	testis specific	7.82672	7.84276	7.73959	8.96246	8.59833	8.62804	1.90077
17122502	LOC541471	uncharacterized LOC541471	8.28241	8.36222	8.45453	9.35218	9.25076	9.27597	1.90077
16870821	ZNF100	zinc finger protein 100	4.44682	5.32568	4.95044	5.62471	6.02425	5.84541	1.89711
16944156	ZDHHC23	zinc finger	7.81591	7.89501	7.99287	8.96815	8.54615	8.96074	1.89703
17111994	RGAG4	retrotransposon gag domain containing 4	6.87825	6.85503	6.8549	7.90082	7.61543	7.84035	1.8958
17121236	LOC400464	uncharacterized LOC400464	9.35109	9.24578	9.46772	10.2603	10.268	10.3043	1.89561
17078651	SNX16	sorting nexin 16	8.37459	8.51258	8.53713	9.47667	9.33381	9.38135	1.89541
16747946			5.57685	5.76471	5.59768	6.61175	6.4089	6.68502	1.89494
16803790	MESDC1	mesoderm development candidate 1	8.6213	8.61786	8.51136	9.4738	9.4443	9.59806	1.89458
16884766	RABL2A	RAB	8.48445	8.63754	8.8364	9.32997	9.56367	9.8292	1.89406
16752995	KIF5A	kinesin family member 5A	8.83443	8.95476	9.06035	9.87485	9.77881	9.95999	1.89392
16721304	OR56B1	olfactory receptor	3.85386	4.25844	3.52135	4.76369	4.74252	4.89081	1.89359
16772733	GOLGA3	golgin A3	9.2743	9.32885	9.26667	10.2703	10.0564	10.3035	1.89229
16987610	RGMB	RGM domain family	10.317	10.317	10.3071	11.2586	11.2555	11.1842	1.89085
16854397	KCTD1	potassium channel tetramerisation domain containing 1	8.2297	8.29791	8.21102	9.20291	9.0633	9.22683	1.88967
16994563	RN5S178	RNA	2.71652	2.89225	2.33134	3.0985	3.57166	4.02397	1.8895
16721307	OR52N4	olfactory receptor	5.10832	4.7641	4.97725	5.93746	5.61176	6.05345	1.88906
16788618	SNORD114-2	small nucleolar RNA	5.01467	5.7478	6.15274	6.56245	6.31762	6.7865	1.88834
16813270	IDH2	isocitrate dehydrogenase 2 (NADP+)	9.98514	9.91999	10.0799	10.8633	10.832	11.0405	1.88808
17022939	TSPYL4	TSPY-like 4	9.42422	9.51488	9.66689	10.4609	10.3898	10.5052	1.88771
17118013			5.3944	5.39766	5.32499	5.97802	6.59062	6.29493	1.88623
17118442	LOC100287195	60S ribosomal protein L23a-like	5.3944	5.39766	5.32499	5.97802	6.59062	6.29493	1.88623
17068636	SGK196	protein kinase-like protein SgK196	9.82559	9.73273	9.8526	10.7426	10.6848	10.73	1.88619
16698466	NUAK2	NUAK family	7.92068	7.67748	7.78368	8.64155	8.57989	8.90664	1.88611
16758125			7.91573	7.94955	7.92925	8.91214	8.61018	9.01829	1.88604
16707149	FAS	Fas (TNF receptor superfamily	9.54826	9.66365	9.60622	10.63	10.453	10.4764	1.88395
16947401	MLF1	myeloid leukemia factor 1	7.33765	7.40595	7.07432	8.11274	8.31717	8.12852	1.88361
16934230			10.828	10.9475	10.8047	11.8085	11.7271	11.7843	1.88326
16950655	CIDECP	cell death-inducing DFFA-like effector c pseudogene	8.55277	8.8447	8.94842	9.70119	9.82646	9.55575	1.88231
16907784	KANSL1L	KAT8 regulatory NSL complex subunit 1-like	7.65185	7.69425	7.65961	8.49636	8.59041	8.65611	1.88216
16962129	ABCC5	ATP-binding cassette	8.6266	8.79135	8.70194	9.74692	9.47838	9.63077	1.88173
16976329	EPHA5	EPH receptor A5	7.6372	7.65728	7.66332	8.52275	8.56314	8.60702	1.88126
17125858	C10orf118	chromosome 10 open reading frame 118	9.50172	9.38304	9.57628	10.2628	10.2423	10.6881	1.88
16734646			4.00321	4.15953	4.31343	4.92031	5.27778	5.00799	1.87901
17125752	UBE2Q2P1	ubiquitin-conjugating enzyme E2Q family member 2 pseudogene 1	7.04823	7.67537	7.60181	8.56217	8.22383	8.26778	1.87834
16696779	SEC16B	SEC16 homolog B (S. cerevisiae)	5.99862	6.09145	6.34302	7.17197	6.67637	7.31275	1.87818
17005001	CD83	CD83 molecule	7.95445	8.02304	8.07726	9.03967	8.83978	8.89958	1.87656
16891603	KCNE4	potassium voltage-gated channel	7.05633	7.26543	7.1022	8.08965	7.95678	8.09993	1.87576
17117686			8.12564	8.14404	8.2441	9.0303	8.90145	9.3018	1.87461
16994373	DAP	death-associated protein	9.99205	9.95778	10.0053	10.8658	10.9301	10.8775	1.87396
17057354	TMED4	transmembrane emp24 protein transport domain containing 4	10.893	10.8259	10.9252	11.8018	11.7145	11.8451	1.87358
17125686	LOC100272228	uncharacterized LOC100272228	7.40847	7.8981	7.9984	8.65846	8.5974	8.76649	1.87357
16860168	ZNF431	zinc finger protein 431	7.53604	7.58133	7.53456	8.54922	8.36878	8.44873	1.87246
17015084	SERPINB1	serpin peptidase inhibitor	9.63144	9.8287	9.67458	10.5879	10.6081	10.6522	1.87188
16845410	ETV4	ets variant 4	9.00042	8.92859	9.08758	9.86784	9.86784	9.99432	1.87186
17084959			7.21608	7.44178	7.52944	8.37153	8.24251	8.28414	1.87076
17120294			6.92088	7.06751	7.04576	7.8913	7.97229	7.88139	1.87074
16724178	SLC35C1	solute carrier family 35	9.09117	9.08628	9.0859	9.98484	9.94106	10.0481	1.87065
16854016	SPIRE1	spire homolog 1 (Drosophila)	10.9092	10.9386	11.0079	11.8854	11.8308	11.8498	1.87053
17078434	IL7	interleukin 7	7.37384	7.43796	7.27088	8.27351	8.21791	8.30112	1.87033
16714536	IPMK	inositol polyphosphate multikinase	10.5793	10.6375	10.7106	11.5069	11.546	11.5844	1.8703
16833567	DUSP14	dual specificity phosphatase 14	10.4555	10.387	10.3782	11.2033	11.3329	11.3938	1.87006
16671037	LCE2D	late cornified envelope 2D	5.92482	5.35054	5.64832	6.29957	6.69674	6.63462	1.8692
17056310	FKBP14	FK506 binding protein 14	10.0416	10.054	10.176	11.0115	10.9338	11.0327	1.86886
16875508	LENG8-AS1	LENG8 antisense RNA 1 (non-protein coding)	8.19131	8.21152	8.28874	9.14973	9.04415	9.20281	1.86828
16882561	LOC541471	uncharacterized LOC541471	8.35049	8.69133	8.57343	9.47287	9.41801	9.4293	1.86819
16925926			4.51931	4.72323	4.92918	5.80242	5.3958	5.67826	1.86812
16916872			7.5392	7.65949	7.78344	8.60625	8.5143	8.56572	1.86785
16674285			5.44619	5.21733	5.59627	6.10146	6.20455	6.65764	1.86773
16875599	TNNT1	troponin T type 1 (skeletal	9.13061	9.14839	9.15977	10.1151	9.84932	10.178	1.86768
16708744	WBP1L	WW domain binding protein 1-like	10.0597	10.093	10.0466	11.003	10.9378	10.9604	1.86687
16651773			5.45442	5.40365	5.40719	5.92291	6.74043	6.30361	1.86679
17122936	TPTEP1	transmembrane phosphatase with tensin homology pseudogene 1	8.62451	8.80202	9.01664	9.83911	9.53618	9.76894	1.86653
17098468			5.72994	6.29103	6.03157	7.82141	7.02451	5.90574	1.86569
16808452	LOC645212	uncharacterized LOC645212	8.20581	8.45795	8.45795	9.48348	9.28126	9.05513	1.86527
16738018	LOC100507417	uncharacterized LOC100507417	6.2693	5.78992	6.28424	7.05821	6.81905	7.16422	1.86521
16951150	SH3BP5	SH3-domain binding protein 5 (BTK-associated)	8.87078	8.58656	8.75336	9.63352	9.52983	9.74504	1.86507
16808563	SORD	sorbitol dehydrogenase	5.48664	5.232	5.30493	5.92736	6.35755	6.4359	1.86487
16862324	ITPKC	inositol-trisphosphate 3-kinase C	7.90622	7.88098	8.18694	8.87659	8.85553	8.93632	1.86361
16739588	STX5	syntaxin 5	9.40154	9.5639	9.60236	10.3597	10.4277	10.467	1.86029
16875034	ZNF836	zinc finger protein 836	6.91752	7.0337	6.98009	8.04883	7.48448	8.08288	1.85956
16943040			6.60096	6.16162	6.49467	7.46102	7.48834	6.99026	1.85848
17018652	MIR3925	microRNA 3925	7.43917	7.29838	7.39022	8.23428	8.28584	8.2896	1.8583
16992122	DOCK2	dedicator of cytokinesis 2	7.40076	7.34825	7.56969	8.24951	8.23611	8.51415	1.85792
16651037			1.56796	1.77021	1.9259	2.85824	2.34915	2.73759	1.85786
16692982			6.05587	6.40527	6.38795	7.08786	7.06843	7.37338	1.85771
16851586	CABYR	calcium binding tyrosine-(Y)-phosphorylation regulated	7.75206	7.79507	7.97444	8.86326	8.67011	8.66686	1.85689
16949924	LOC100128262	uncharacterized LOC100128262	6.21868	6.18825	6.3299	7.14946	6.88772	7.37768	1.85662
16667662	CDC14A	CDC14 cell division cycle 14 homolog A (S. cerevisiae)	8.34785	8.36593	8.70512	9.37791	9.33877	9.37972	1.85638
17051157	RNU7-27P	RNA	8.2227	8.46291	7.93567	9.31852	9.20859	8.77154	1.85634
16884441	ZC3H6	zinc finger CCCH-type containing 6	8.55595	8.79984	8.85385	9.73421	9.53983	9.6129	1.8563
16678339			7.44178	4.75493	5.57404	6.86589	7.09422	6.48783	1.85625
16683290	ZNF436	zinc finger protein 436	8.77099	8.84662	8.94466	9.73495	9.64705	9.85685	1.856
16820034	NOL3	nucleolar protein 3 (apoptosis repressor with CARD domain)	8.6885	8.62612	8.65796	9.53759	9.57791	9.53356	1.85595
17124388			6.31386	6.33319	6.44182	7.25793	7.19357	7.31162	1.855
16882191			5.91735	5.869	6.93459	6.34329	7.79118	7.25797	1.85382
16828450	CFDP1	craniofacial development protein 1	7.91348	7.77379	8.05669	8.85865	8.82538	8.72971	1.85309
17125288	AQP7P1	aquaporin 7 pseudogene 1	7.25012	7.32104	7.73148	8.33873	8.33973	8.29101	1.85182
16876019	ZNF552	zinc finger protein 552	6.31154	6.43955	6.46492	7.34477	7.33563	7.20143	1.85139
16933975	LOC100506075	uncharacterized LOC100506075	6.69131	6.89891	6.77641	7.74964	7.64808	7.63337	1.8508
16935425			4.45089	4.9091	4.78843	5.7265	5.35739	5.72312	1.8483
16985637	CDK7	cyclin-dependent kinase 7	8.79948	8.85889	8.82419	9.75057	9.61839	9.77106	1.84781
16657077			6.8926	6.20427	6.7446	7.41423	7.41156	7.67295	1.84774
16771312			11.0469	11.0316	10.933	11.8813	11.7898	11.9966	1.84724
16825583	KCTD13	potassium channel tetramerisation domain containing 13	10.7553	10.6653	10.7827	11.5179	11.6171	11.7231	1.84664
16692297	PRKAB2	protein kinase	10.7093	10.6404	10.708	11.5578	11.5735	11.5786	1.8456
16989879	RNU5B-4P	RNA	4.6037	3.82792	4.39214	5.10354	5.49286	4.8793	1.84546
17105515	ARMCX1	armadillo repeat containing	8.65035	8.73182	8.64152	9.52496	9.52981	9.62021	1.84518
17119590			4.21625	4.17866	4.65706	4.98311	5.22051	5.49764	1.84433
16774515	TPT1-AS1	TPT1 antisense RNA 1 (non-protein coding)	8.224	8.37188	8.47111	9.2318	9.22767	9.25549	1.84377
16851914	ZNF397	zinc finger protein 397	7.63785	7.70915	7.70915	8.60517	8.48693	8.61075	1.84323
17005825	ZNF391	zinc finger protein 391	6.4827	6.96949	6.60216	7.52189	7.60862	7.56814	1.84221
16708146			7.27849	7.62707	7.7171	8.56222	8.1586	8.54576	1.84204
16907861			3.69767	3.72466	3.39925	4.76413	4.29833	4.40228	1.84172
16863799	CYTH2	cytohesin 2	6.74157	6.64382	6.64419	7.56023	7.61741	7.49493	1.84165
17090296	ASS1	argininosuccinate synthase 1	10.6676	10.7046	10.5411	11.5232	11.4827	11.5475	1.8404
16968735	HERC6	HECT and RLD domain containing E3 ubiquitin protein ligase family member 6	8.83989	8.95664	9.12141	9.93935	9.7433	9.87504	1.84027
17117453	BTG2	BTG family	6.8292	6.92153	6.77799	7.76283	7.63143	7.77377	1.84008
16716371	CH25H	cholesterol 25-hydroxylase	8.20768	8.22822	8.44622	9.19318	9.15238	9.17267	1.83872
16959582	LOC100507239	uncharacterized LOC100507239	7.10009	7.41119	7.43748	8.23738	8.10213	8.24412	1.8382
16731654	TAGLN	transgelin	8.43287	7.91717	8.1956	9.07798	8.94079	9.16168	1.83817
16824046	CPPED1	calcineurin-like phosphoesterase domain containing 1	8.44923	8.60703	8.63092	9.47641	9.42252	9.42174	1.83761
16677278	ATF3	activating transcription factor 3	7.89955	7.98648	7.87375	8.91945	8.73649	8.73649	1.83726
16788778	MIR323B	microRNA 323b	6.56274	6.94375	7.02727	7.50382	7.63349	8.02753	1.83659
17056973			7.1954	7.41172	7.28308	8.20078	8.07678	8.24313	1.83634
16713428	ZNF33B	zinc finger protein 33B	8.15186	8.27754	8.20743	9.11408	9.03553	9.11623	1.83571
17044644			4.98964	4.85735	5.14846	5.89468	5.83474	5.89468	1.83556
16840442			8.05254	8.23153	8.39981	9.06153	9.09263	9.15668	1.83484
16722779	MIR4486	microRNA 4486	6.51897	6.06297	6.14686	7.1076	7.21607	7.03131	1.8345
16853414	C18orf56	chromosome 18 open reading frame 56	7.73035	7.61399	7.58769	8.52509	8.37901	8.65101	1.83319
16807763	EHD4	EH-domain containing 4	8.90504	8.91649	8.80214	9.79829	9.66751	9.78055	1.83302
16663051	ZNF643	zinc finger protein 643	8.40031	8.47853	8.37883	9.0904	9.23469	9.55432	1.83263
16665558	DLEU2L	deleted in lymphocytic leukemia 2-like	5.30531	5.51667	5.86213	6.55626	6.33482	6.4117	1.83133
16899041			5.81727	5.19989	4.69381	5.70572	6.35758	6.26568	1.83104
16825333	CLN3	ceroid-lipofuscinosis	10.2246	10.1209	10.0564	10.9929	11.0352	10.9911	1.83073
16985688	MARVELD2	MARVEL domain containing 2	5.47635	5.49711	5.69932	6.54235	6.38244	6.36434	1.83035
16816660	TMEM159	transmembrane protein 159	8.64716	8.65191	8.66277	9.64232	9.38819	9.54751	1.83028
16652937			7.72106	8.25733	7.26765	8.50083	8.43673	8.92415	1.83006
16841475			3.22644	2.87453	2.89457	3.93504	4.09541	3.57728	1.82859
16700806	LYST	lysosomal trafficking regulator	9.38566	9.45069	9.52996	10.3778	10.2923	10.3033	1.82643
16671653	SLC50A1	solute carrier family 50 (sugar transporter)	10.764	10.7973	10.8174	11.6448	11.5787	11.7622	1.82633
17061853			7.34148	7.37768	7.54683	8.5035	8.1281	8.23592	1.82409
16853817			7.50874	7.68534	7.79524	8.55279	8.43874	8.59876	1.82386
16823468			5.692	5.77257	5.55166	6.63549	6.33695	6.64344	1.8233
16916289	C20orf96	chromosome 20 open reading frame 96	7.81315	7.84701	7.77424	8.69505	8.72877	8.60928	1.8229
16685153			6.30529	5.54687	5.83778	6.77762	6.73674	6.77368	1.82265
16983373	FAM105A	family with sequence similarity 105	6.75337	6.96001	6.87001	7.78641	7.68715	7.70779	1.82259
16658935			8.98797	8.87677	8.66563	9.58949	10.107	9.4283	1.82111
16712042	C10orf111	chromosome 10 open reading frame 111	6.45242	6.64899	6.712	7.36046	7.55522	7.49084	1.82055
16941493	PHF7	PHD finger protein 7	7.71765	7.64403	7.4812	8.6244	8.52619	8.28492	1.82034
17121132	MEG9	maternally expressed 9 (non-protein coding)	6.68773	6.84806	6.78046	7.56183	7.58896	7.75802	1.82031
16760319			6.7445	6.6739	6.62234	7.62509	7.55017	7.458	1.8203
16968848	TIGD2	tigger transposable element derived 2	7.45784	7.8104	7.62521	8.60101	8.43531	8.4492	1.82011
17125286			5.98508	5.98872	6.32235	6.9946	6.93322	6.96019	1.82002
16651883			3.87353	4.4821	5.08828	5.27891	4.6747	6.08149	1.81974
17118656	MIR1273F	microRNA 1273f	5.3251	5.5765	3.8704	5.05206	6.27935	6.0317	1.8197
16739165	FADS3	fatty acid desaturase 3	10.4504	10.3567	10.4345	11.3273	11.1542	11.35	1.81925
17123850			6.53325	6.68919	6.74922	7.55452	7.52334	7.48327	1.81902
16742814	RAB30	RAB30	7.05458	7.14826	7.1768	7.90913	7.95452	8.10437	1.81856
16699524	C1orf140	uncharacterized LOC400804	7.30453	7.16709	7.52033	8.25688	8.1275	8.19588	1.81853
16928550			8.73612	8.7182	8.51956	9.62071	9.31063	9.62673	1.81679
16652815			7.85051	8.10721	7.6344	8.59235	8.81084	8.77298	1.81673
16813820			5.81817	5.42079	6.02931	6.51347	6.49424	6.84438	1.81664
16692614	HIST2H3D	histone cluster 2	8.45947	9.15927	8.70974	9.61127	9.59349	9.70691	1.81638
16801179	MAPK6	mitogen-activated protein kinase 6	9.88226	9.91972	9.958	10.7851	10.7411	10.815	1.81557
16722445	NCR3LG1	natural killer cell cytotoxicity receptor 3 ligand 1	9.25207	9.24622	9.25619	10.0833	10.1395	10.1127	1.81548
17087588	TMEFF1	transmembrane protein with EGF-like and two follistatin-like domains 1	9.13661	9.30425	9.28874	10.198	10.0803	10.0321	1.8154
16656365			6.65621	7.46374	6.97822	7.99971	7.74953	7.92621	1.8139
16977165			8.26681	8.63743	8.81471	9.42032	9.55297	9.32132	1.81322
17023484	ARHGAP18	Rho GTPase activating protein 18	8.79463	9.02924	9.02895	9.85348	9.73991	9.835	1.81318
16915448	FAM217B	family with sequence similarity 217	9.94409	10.1302	10.183	10.9649	10.8765	10.9912	1.81309
16651777			5.2985	4.83115	4.81113	6.05058	5.2991	6.16627	1.81301
16999817	KIF3A	kinesin family member 3A	9.39044	9.51745	9.50785	10.3983	10.2096	10.3798	1.8117
17125374	MGC21881	uncharacterized locus MGC21881	7.09067	7.31324	7.36818	8.13884	7.98566	8.21946	1.81163
17122668			3.14603	3.70583	4.18657	4.75811	4.44443	4.4065	1.8111
16651387			8.86716	9.0918	8.77608	10.3729	9.64798	9.28426	1.81091
17104236			7.88649	8.12203	8.15443	8.92601	8.68208	9.12388	1.81044
17019805	TNFRSF21	tumor necrosis factor receptor superfamily	10.7253	10.7337	10.7073	11.5268	11.5069	11.7004	1.8099
16866394	PPAP2C	phosphatidic acid phosphatase type 2C	9.54339	9.48007	9.4522	10.3686	10.3194	10.355	1.80977
16699129	FLVCR1-AS1	FLVCR1 antisense RNA 1 (non-protein coding)	7.77264	7.83972	7.98421	8.7821	8.56296	8.81664	1.80881
16855673	BCL2	B-cell CLL	6.83542	7.10121	7.05086	7.90216	7.71892	7.92981	1.80809
16664687	KTI12	KTI12 homolog	6.74332	6.90748	6.95298	7.76516	7.68316	7.71882	1.80808
17120282	LOC728855	uncharacterized LOC728855	8.57068	8.8	8.76597	9.6703	9.49701	9.53256	1.80801
17122510	LOC541471	uncharacterized LOC541471	11.0251	11.152	11.1446	11.9438	11.9792	11.9596	1.80702
16651855			6.19088	6.53254	6.41773	7.30998	7.23947	7.15122	1.80647
17063628	NDUFB2-AS1	NDUFB2 antisense RNA 1 (non-protein coding)	8.37968	8.24474	8.13085	9.14305	8.92311	9.24785	1.80614
16731490			6.68747	7.03031	7.27171	7.94528	7.62462	7.97744	1.80577
16754829			6.1651	5.90269	6.0512	6.46101	7.48316	6.73254	1.80571
16712146			3.49945	3.8439	3.08222	4.4923	4.0925	4.39778	1.80542
16720353	PNPLA2	patatin-like phospholipase domain containing 2	10.1369	10.1369	10.1006	10.9658	10.93	11.035	1.80511
17100597	C9orf37	chromosome 9 open reading frame 37	9.10903	9.11135	9.11135	9.95406	9.95847	9.97517	1.80499
16655097			4.92369	5.20329	5.15148	6.03097	5.43003	6.37313	1.80487
16905052			5.82484	5.79446	6.15017	6.72559	6.78632	6.8121	1.80439
16791244	RABGGTA	Rab geranylgeranyltransferase	8.42582	8.56138	8.47111	9.29818	9.2745	9.43912	1.80395
16831908	TRIM16L	tripartite motif containing 16-like	7.57445	8.03319	8.09383	8.88457	8.72366	8.64581	1.80357
16817933	PRR14	proline rich 14	10.3036	10.3285	10.1939	11.092	11.1138	11.1715	1.803
16662664	MANEAL	mannosidase	8.33686	8.33686	8.33686	9.20496	9.14314	9.21322	1.80281
17071412	SPAG1	sperm associated antigen 1	7.39622	7.65422	7.70746	8.45625	8.40761	8.44201	1.80165
16739854	LOC100653281	uncharacterized LOC100653281	7.46033	7.6825	7.67783	8.50309	8.38179	8.4828	1.80126
17070832	RN5S274	RNA	8.05021	8.27815	8.27586	9.11338	8.95088	9.08423	1.80011
16897973	PUS10	pseudouridylate synthase 10	7.78644	7.75943	8.1089	8.86091	8.69915	8.63721	1.79938
16885191	LOC254128	uncharacterized LOC254128	8.70573	8.70573	8.70573	9.59379	9.4652	9.59913	1.79873
16830782	CYB5D1	cytochrome b5 domain containing 1	9.60689	9.59445	9.68871	10.4716	10.4602	10.4992	1.79871
17063945	LOC100507507	uncharacterized LOC100507507	8.89588	8.78672	8.88368	9.73154	9.60428	9.76965	1.79801
16866366	RPL23AP7	ribosomal protein L23a pseudogene 7	9.56914	9.59725	9.59725	10.5498	10.4109	10.3421	1.798
16929648			7.41457	7.47542	7.44228	8.34801	8.27747	8.24503	1.79761
17016449			3.74732	4.06456	3.85261	4.95401	4.9844	4.26387	1.79743
17121198			7.27691	7.36525	7.44789	8.22045	8.21682	8.18922	1.79687
16714618	ANK3	ankyrin 3	7.23353	7.30453	7.24625	8.07564	8.06972	8.1751	1.79674
17120248			4.9779	5.13303	5.22023	6.03337	5.9142	5.91938	1.79659
16965114			3.75196	4.40882	4.08991	4.6173	4.83185	5.33725	1.79656
17085187	FLJ20444	uncharacterized protein FLJ20444	8.48935	8.56535	8.62723	9.39398	9.31216	9.51126	1.79646
16773674	LINC00398	long intergenic non-protein coding RNA 398	6.07912	6.18599	6.33534	7.04794	6.9887	7.09873	1.79624
16934231			11.2896	11.4	11.3492	12.1639	12.2182	12.1913	1.79611
16880414	REL	v-rel reticuloendotheliosis viral oncogene homolog (avian)	8.36655	8.67293	8.63744	9.46258	9.37673	9.37126	1.7957
17014166			9.73918	9.74423	9.95506	10.717	10.5549	10.6992	1.79533
16956691	CPOX	coproporphyrinogen oxidase	8.66964	8.68268	8.64335	9.51739	9.56724	9.44352	1.79522
16944738	PDIA5	protein disulfide isomerase family A	8.99656	9.09294	9.30161	10.0147	9.8502	10.0581	1.79499
16735845			6.68298	6.76633	6.32741	7.49696	7.07888	7.73226	1.79476
17126254	SNHG1	small nucleolar RNA host gene 1 (non-protein coding)	8.38461	8.53394	8.39292	9.48925	9.26852	9.08489	1.79469
17123848			6.13955	6.17232	6.39827	7.18665	7.027	7.027	1.79441
17124260			7.40842	7.49943	7.47582	8.37374	8.27503	8.26481	1.79415
16961637	NCEH1	neutral cholesterol ester hydrolase 1	11.3115	11.272	11.2526	12.118	12.1136	12.1344	1.79411
16761927	SLC15A5	solute carrier family 15	4.86287	4.76178	4.6098	5.54105	5.70137	5.52086	1.7937
17037109	PBX2	pre-B-cell leukemia homeobox 2	8.16806	8.25564	8.21348	9.09047	9.00336	9.07084	1.79315
16673489	TBX19	T-box 19	6.59599	6.56152	6.45504	7.23623	7.39588	7.50604	1.79237
16812215	ADAMTS7	ADAM metallopeptidase with thrombospondin type 1 motif	7.47084	7.53728	7.35587	8.20852	8.19394	8.48673	1.7922
16960567	GPR87	G protein-coupled receptor 87	5.07715	5.15181	5.28542	5.96635	5.81075	6.26208	1.79204
16651909			2.672	2.56283	1.90495	3.72728	3.04882	2.88655	1.79123
16693645			10.0959	10.3493	10.2897	11.1582	11.0414	11.0578	1.79114
16691721	FAM72B	family with sequence similarity 72	9.52683	9.60683	9.46804	10.2577	10.3295	10.5366	1.79095
17054243	PDGFA	platelet-derived growth factor alpha polypeptide	7.70312	7.88883	7.66189	8.63309	8.63351	8.50916	1.79084
16902476	MAP3K2	mitogen-activated protein kinase kinase kinase 2	9.21579	9.43524	9.4214	10.2547	10.1206	10.2179	1.79031
16753158	AGAP2	ArfGAP with GTPase domain	8.84008	8.85115	8.68749	9.58114	9.64993	9.66522	1.78905
16656993			6.53336	6.88122	6.30833	7.15373	7.60983	7.47607	1.78869
17056664			6.50822	6.56001	6.78918	7.65435	7.17129	7.54772	1.78837
16876200	MZF1	myeloid zinc finger 1	8.55751	8.6141	8.26796	9.26103	9.31904	9.37474	1.78808
16650933			2.85326	2.27975	2.83868	3.57083	3.8803	3.03451	1.78755
17089198	RALGPS1	Ral GEF with PH domain and SH3 binding motif 1	7.17598	7.25172	7.47011	8.20824	8.02566	8.17778	1.78752
16958540	SLC41A3	solute carrier family 41	8.17453	8.1858	8.36731	9.03744	9.13998	9.06331	1.7872
16679932			4.11759	3.82379	4.41315	5.29666	4.85957	4.71109	1.78707
16677514	SPATA17	spermatogenesis associated 17	6.71079	6.77778	6.7446	7.53379	7.51971	7.6918	1.7868
16904365	IFIH1	interferon induced with helicase C domain 1	6.92385	7.03531	6.83546	7.80352	7.62021	7.88218	1.78645
17056680	KIAA0895	KIAA0895	7.15426	7.33316	7.27181	8.15822	7.93057	8.18164	1.78641
16858958	LOC113230	uncharacterized LOC113230	7.57984	7.57984	7.49063	8.36718	8.55624	8.23782	1.78631
16726707	MRPL49	mitochondrial ribosomal protein L49	11.1005	11.0821	11.0148	11.9131	11.8311	11.9635	1.786
16793623	SIX4	SIX homeobox 4	8.54464	8.60358	8.53884	9.39263	9.26847	9.53592	1.78591
16856130			6.41132	6.49868	6.76773	7.36738	7.23909	7.57974	1.78529
16737314			8.1835	8.44605	8.49263	9.30675	9.16123	9.16259	1.78526
17048068	DPY19L2P4	dpy-19-like 2 pseudogene 4 (C. elegans)	5.57434	5.83611	5.76706	6.59402	6.58631	6.50543	1.78519
17114895	TMEM185A	transmembrane protein 185A	8.41379	8.40313	8.41379	9.28432	9.13549	9.31775	1.78462
17100771	LOC100289026	uncharacterized LOC100289026	11.2439	11.258	11.2649	12.1209	12.0195	12.1323	1.78423
16721549	NLRP14	NLR family	5.47619	5.59051	5.47253	6.29411	6.22382	6.52688	1.78409
17060599	TSC22D4	TSC22 domain family	7.93818	7.8753	7.85295	8.69321	8.78722	8.69095	1.78384
16788747	MIR300	microRNA 300	5.8483	5.79931	5.91934	6.90502	6.37474	6.79158	1.7836
16715724	ADK	adenosine kinase	3.926	3.95975	3.89914	5.06772	4.54012	4.68129	1.78354
16655947			2.85592	3.18359	1.95054	3.40218	3.39702	3.69467	1.78337
16957525	SPICE1	spindle and centriole associated protein 1	8.88195	9.03861	9.07681	9.80753	9.77054	9.92182	1.78284
16827592			6.25671	6.16846	6.41247	7.41152	7.23671	6.69173	1.78275
17120448			7.43629	7.53835	7.54859	8.44306	8.30239	8.27951	1.78251
17122484	LOC541471	uncharacterized LOC541471	9.49569	9.68737	9.57742	10.5103	10.4045	10.3469	1.78229
16652547			6.31958	6.18018	6.2835	6.9761	7.05595	7.2511	1.78175
17086310			7.14992	7.07056	7.28308	7.9863	8.05798	7.95862	1.78153
16920744	GNAS-AS1	GNAS antisense RNA 1 (non-protein coding)	8.28194	8.3754	8.43565	9.27114	9.01481	9.30632	1.7815
16966169			4.81595	5.13866	4.82973	5.82602	5.72847	5.72847	1.78123
16658641			6.80842	7.17075	7.01177	7.86589	7.73947	7.88388	1.7811
17095194	RASEF	RAS and EF-hand domain containing	7.97162	8.15311	8.1053	9.04684	8.82835	8.85002	1.77981
16706662			6.45823	6.56085	6.50062	7.30642	7.39596	7.31065	1.77905
16966026	FAM114A1	family with sequence similarity 114	11.033	11.0218	11.154	11.9521	11.7671	11.9827	1.77891
16746906	TEAD4	TEA domain family member 4	9.30838	9.28632	9.23345	10.1626	9.99792	10.1596	1.77852
16657071			7.18605	7.19731	7.52814	7.94959	8.24705	8.2059	1.77811
16996415	ACTBL2	actin	6.09186	6.07212	6.30265	7.04581	6.80148	7.10989	1.77791
17117110	CD24	CD24 molecule	8.60634	8.72788	9.06638	9.61915	9.47599	9.7958	1.77783
16759714			3.42325	3.44087	4.18986	4.67281	4.84113	4.03016	1.77773
17120806			6.83724	6.85214	6.99027	7.78007	7.76937	7.61997	1.77759
17069481	MTFR1	mitochondrial fission regulator 1	8.69738	8.78943	8.80618	9.54555	9.60452	9.63165	1.77717
16828608	CDYL2	chromodomain protein	8.76846	8.8638	9.01363	9.73593	9.55924	9.83919	1.77706
16757416	C12orf52	chromosome 12 open reading frame 52	9.37116	9.35749	9.3398	10.2115	10.1688	10.1764	1.77699
17122508			11.4497	11.5855	11.583	12.3795	12.3508	12.3752	1.77652
16906571	STAT4	signal transducer and activator of transcription 4	7.44206	7.69219	7.52396	8.42341	8.37268	8.34904	1.77642
16994954			6.55169	6.669	6.79724	7.38042	7.53354	7.59081	1.77639
16909401	SLC16A14	solute carrier family 16	6.31164	6.31319	6.21848	7.07041	7.07022	7.18936	1.77632
16696531	SNORD78	small nucleolar RNA	10.4507	10.693	10.6024	11.4093	11.5872	11.2359	1.7762
16848631	NAT9	N-acetyltransferase 9 (GCN5-related	8.41713	8.40778	8.42272	9.197	9.31131	9.2231	1.77513
16697580	ZBTB41	zinc finger and BTB domain containing 41	8.66656	8.82301	8.93173	9.65995	9.48104	9.76351	1.7749
16696425	TNFSF4	tumor necrosis factor (ligand) superfamily	5.38409	5.63012	5.41898	6.39621	6.19264	6.32707	1.7747
16933044	ZNF70	zinc finger protein 70	9.49754	9.54887	9.52273	10.2999	10.3241	10.427	1.77435
16775643	NDFIP2	Nedd4 family interacting protein 2	10.7296	10.6458	10.7276	11.43	11.5293	11.6253	1.77422
16931197	FAM118A	family with sequence similarity 118	7.37114	7.5093	7.58531	8.25446	8.25038	8.44194	1.774
16978969	PLA2G12A	phospholipase A2	9.98825	9.98567	9.97677	10.727	10.8741	10.829	1.77336
17078355	JPH1	junctophilin 1	7.63772	7.74302	7.82658	8.60539	8.4568	8.62286	1.77265
16771483			10.645	10.7442	10.4848	11.554	11.3884	11.4067	1.77155
16748610			5.34894	5.25847	5.48476	6.03429	6.08944	6.44345	1.77154
16944010	BOC	Boc homolog (mouse)	6.93829	7.05729	7.29538	7.97913	7.87062	7.91482	1.77097
17100326	LOC100289341	uncharacterized LOC100289341	7.63416	7.59819	7.9659	8.59376	8.35973	8.71753	1.77062
16672303			4.57718	4.38154	4.50514	5.28121	4.99842	5.6565	1.77043
17125684	LOC100272228	uncharacterized LOC100272228	8.06401	8.27841	8.28268	9.00097	9.05078	9.04466	1.77002
17120280	LOC100289026	uncharacterized LOC100289026	9.09814	9.14436	9.22628	9.99967	9.97058	9.96913	1.76973
16816948	HS3ST2	heparan sulfate (glucosamine) 3-O-sulfotransferase 2	6.54328	6.52385	6.65129	7.33147	7.44055	7.41641	1.76949
16750300	TMEM117	transmembrane protein 117	7.58224	7.79039	7.79438	8.50408	8.38621	8.74656	1.76942
17118726	SNORD44	small nucleolar RNA	9.69699	9.95656	9.83599	10.6666	10.8045	10.487	1.76893
16937503	LOC442075	uncharacterized LOC442075	8.86359	8.92515	9.05499	9.7878	9.81861	9.7028	1.76764
16923941	YBEY	ybeY metallopeptidase (putative)	8.42208	8.46223	8.45684	9.27913	9.27187	9.25499	1.76738
17059082	MAGI2-IT1	MAGI2 intronic transcript 1 (non-protein coding)	5.0273	5.43147	5.64278	6.2558	6.30985	5.99963	1.76692
17120278	LOC100289026	uncharacterized LOC100289026	5.67703	6.06547	6.01958	6.89153	6.67437	6.65881	1.76648
16663358	ERMAP	erythroblast membrane-associated protein (Scianna blood group)	8.04377	7.95699	8.04113	8.8146	8.80294	8.88658	1.76631
17062230	TSPAN12	tetraspanin 12	6.89824	6.75689	7.02983	7.76497	7.56716	7.81324	1.76558
17122496	LOC541471	uncharacterized LOC541471	10.8199	10.9485	10.9098	11.793	11.7239	11.6142	1.7625
16741353			4.46412	4.75493	5.10708	5.59959	5.58986	5.58947	1.76247
17107012			6.85297	7.04462	7.218	7.83331	7.83525	7.8986	1.76197
16988565	PRDM6	PR domain containing 6	6.28947	6.37117	6.33734	7.11171	6.99466	7.34215	1.76155
16924260			6.6189	6.69812	6.62464	7.40112	7.32928	7.66136	1.76137
16842292			5.43928	5.53308	5.38627	6.29103	6.06628	6.45108	1.76123
16711517			6.85461	6.76967	6.80759	7.69394	7.61181	7.57522	1.76097
16652865			7.50515	7.48167	8.0559	8.55031	8.29624	8.64456	1.76067
16650709			3.68197	4.7284	4.72681	5.25396	5.00119	5.32963	1.76035
17120712			9.91758	9.69961	9.73604	10.6068	10.5606	10.6334	1.76034
16656471			3.98848	4.52152	5.42304	5.74111	5.12743	5.51121	1.75999
16790262			10.6599	10.7694	10.913	11.5413	11.7725	11.4748	1.75985
17123262	TRANK1	tetratricopeptide repeat and ankyrin repeat containing 1	4.29022	4.29914	4.44015	5.35358	5.07578	5.04426	1.75894
17097603	DFNB31	deafness	7.48677	7.48604	7.47951	8.27029	8.1963	8.42968	1.75887
16666738	CYR61	cysteine-rich	9.90971	9.96862	10.1153	10.9185	10.7315	10.787	1.75868
16672043	C1orf182	chromosome 1 open reading frame 182	7.18654	6.86882	6.89841	7.72924	7.83328	7.83435	1.75853
17080058			5.76225	6.06232	6.45377	6.95257	7.08351	6.68534	1.75852
16861397			10.6956	10.5723	10.5281	11.5213	11.344	11.373	1.75818
16677898	LOC100287497	uncharacterized LOC100287497	7.67961	7.83069	7.97673	8.58158	8.72262	8.62475	1.75804
16870384	JUND	jun D proto-oncogene	8.97385	9.00049	8.97107	9.77259	9.68535	9.92664	1.75693
16716525	CPEB3	cytoplasmic polyadenylation element binding protein 3	6.48722	6.59601	6.59708	7.39112	7.1977	7.53037	1.75682
16700872	LYST-IT1	LYST intronic transcript 1 (non-protein coding)	6.55479	6.73137	6.78509	7.40778	7.76793	7.33348	1.75643
16814986	MIR4516	microRNA 4516	8.51018	8.14001	8.34499	9.2377	8.99773	9.19766	1.75642
16895317	DNAJC27	DnaJ (Hsp40) homolog	8.10937	8.04858	8.18644	9.03886	8.77483	8.96811	1.75622
16732569	SC5DL	sterol-C5-desaturase (ERG3 delta-5-desaturase homolog	8.28034	8.23214	8.52397	9.23078	9.08363	9.15564	1.75467
16900286	LINC00342	long intergenic non-protein coding RNA 342	5.7825	5.83056	5.73104	6.09423	6.76421	6.91926	1.75467
17031434	IFITM4P	interferon induced transmembrane protein 4 pseudogene	8.59556	8.55723	8.50687	9.30383	9.31218	9.47715	1.75463
16959208	CPNE4	copine IV	7.39352	7.56401	7.37672	8.2212	8.30816	8.2377	1.75435
16861395			11.1256	11.1927	11.256	12.0734	11.8707	12.0629	1.7543
16855439			3.16424	3.77077	3.37671	4.65689	4.02104	4.06365	1.75316
17014064	ZDHHC14	zinc finger	7.81686	7.9723	8.02377	8.74592	8.75338	8.74327	1.75306
16771436			10.0845	10.1656	10.0564	11.021	10.676	11.0391	1.75306
17121422			7.81114	8.00321	8.01791	8.86558	8.77422	8.62139	1.75278
16657073			6.32628	6.93696	6.77643	7.45752	7.5086	7.50243	1.75276
16827420	GFOD2	glucose-fructose oxidoreductase domain containing 2	7.89667	8.01516	8.14147	8.82508	8.78127	8.87497	1.75241
16714086	VSTM4	V-set and transmembrane domain containing 4	9.32761	9.32761	9.32069	10.0848	10.1258	10.1909	1.75143
16733995	IRF7	interferon regulatory factor 7	6.82336	7.07547	6.92002	7.74979	7.7164	7.77679	1.75083
17122500			10.8957	10.9831	10.9897	11.7906	11.7556	11.7456	1.75054
16698136	CYB5R1	cytochrome b5 reductase 1	8.89674	8.9473	8.81483	9.67909	9.71186	9.69107	1.75044
16880231			4.78255	3.22723	3.58639	4.32858	4.89581	4.79479	1.75038
16696478	ANKRD45	ankyrin repeat domain 45	5.93507	5.86279	5.96456	6.76818	6.69743	6.71869	1.74992
16809872			5.27229	5.4593	5.98183	6.30398	6.37549	6.45555	1.74981
16860175	ZNF738	zinc finger protein 738	7.29719	7.30738	7.07776	8.05304	7.84215	8.20683	1.74904
17004266	DKFZP686I15217	uncharacterized LOC401232	6.59411	6.63313	6.59738	7.38526	7.20831	7.65059	1.74898
17061210	DPY19L2P2	dpy-19-like 2 pseudogene 2 (C. elegans)	7.49742	7.28073	7.54821	8.31582	8.27848	8.15123	1.74883
16679627	CNST	consortin	7.78811	7.84315	7.76938	8.6785	8.61484	8.52635	1.74878
17088100	UGCG	UDP-glucose ceramide glucosyltransferase	10.5777	10.7051	10.7638	11.5151	11.413	11.5374	1.74875
16653961			6.37014	6.19867	4.82339	6.7776	6.72336	6.30967	1.74853
16938724	FBXL2	F-box and leucine-rich repeat protein 2	7.34355	7.34355	7.19855	8.10207	8.09578	8.10564	1.74829
16814498	METRN	meteorin	7.60046	7.64967	7.45429	8.37451	8.43177	8.31595	1.74828
16759066			6.00308	5.46562	5.80373	6.65691	6.38328	6.64912	1.7479
16828344	MLKL	mixed lineage kinase domain-like	8.83709	8.80398	8.8409	9.6169	9.61761	9.6643	1.74788
17089982	DOLPP1	dolichyl pyrophosphate phosphatase 1	9.82257	9.75873	9.63923	10.5388	10.5069	10.5915	1.74784
16655623			3.3669	2.47147	3.35144	4.41832	2.70271	4.48493	1.74761
17068610			3.35878	2.9329	4.94301	4.07222	4.49205	5.08641	1.74754
17125668			3.37663	3.15121	2.7736	4.11471	3.85073	3.7514	1.74731
17121200			7.22595	7.24315	7.32427	8.14121	7.87199	8.19379	1.74659
16740572			9.0651	9.16397	9.37803	10.1979	9.75025	10.0725	1.74655
16869036	ZNF823	zinc finger protein 823	6.67283	6.92024	7.00541	7.76984	7.51669	7.72539	1.74652
17122886			8.65395	8.9318	8.97551	9.72358	9.59801	9.65248	1.74627
16919107	BLCAP	bladder cancer associated protein	7.18084	7.11018	7.2416	7.82984	7.94177	8.17334	1.74607
16715031	SLC25A16	solute carrier family 25 (mitochondrial carrier; Graves disease autoantigen)	8.83007	8.75569	8.77336	9.608	9.56655	9.59645	1.74589
16860644	CEBPG	CCAAT	8.83979	8.87233	8.75544	9.64007	9.59503	9.64383	1.74568
17033890	IFITM4P	interferon induced transmembrane protein 4 pseudogene	8.34021	8.30189	8.34502	9.12008	9.05641	9.22181	1.7456
17038932	IFITM4P	interferon induced transmembrane protein 4 pseudogene	8.34021	8.30189	8.34502	9.12008	9.05641	9.22181	1.7456
17122482	LOC100505634	uncharacterized LOC100505634	8.38783	8.43207	8.20684	9.28784	9.00156	9.14759	1.74523
16872803	CEACAM1	carcinoembryonic antigen-related cell adhesion molecule 1 (biliary glycoprotein)	6.90049	6.53564	6.49996	7.56095	7.49411	7.29053	1.74493
17121996			9.04482	8.96005	9.06716	9.83124	9.82518	9.82504	1.7449
16970112			5.72744	5.33848	5.51615	6.42626	6.34215	6.22306	1.74489
16975157	RELL1	RELT-like 1	9.58028	9.60917	9.68167	10.4771	10.3254	10.476	1.74408
17018274	BAK1	BCL2-antagonist	8.2847	8.35766	8.35766	9.03973	9.2885	9.07851	1.74381
16924247			4.97533	4.55556	4.88474	5.79509	5.45169	5.57325	1.74287
16829420	TUBB3	tubulin	9.12182	9.14955	9.20483	9.88627	9.95678	10.0367	1.74251
16665588	ROR1	receptor tyrosine kinase-like orphan receptor 1	6.85587	6.96545	6.7204	7.73384	7.51702	7.69413	1.74242
17122650	LINC00152	long intergenic non-protein coding RNA 152	10.7622	10.8471	10.8881	11.6605	11.6908	11.5483	1.74199
16776959	GAS6-AS1	GAS6 antisense RNA 1 (non-protein coding)	7.53954	7.93532	7.91143	8.61073	8.29602	8.88054	1.7415
16692435	FLJ39739	uncharacterized FLJ39739	9.04919	9.11987	9.19373	10.0122	9.91964	9.83077	1.74102
16845567	C17orf65	chromosome 17 open reading frame 65	9.35273	9.39551	9.47557	10.1999	10.2102	10.2133	1.74092
16846093	OSBPL7	oxysterol binding protein-like 7	8.11397	8.28523	8.28527	8.93651	8.91377	9.23247	1.74041
16838017	GALR2	galanin receptor 2	7.48385	7.589	7.61079	8.38614	8.31668	8.37581	1.73909
17002396	C5orf54	chromosome 5 open reading frame 54	7.72709	7.90672	7.87962	8.61971	8.50788	8.78049	1.73895
16813024	MIR7-2	microRNA 7-2	4.42383	4.20713	3.06913	4.35588	5.04135	4.69742	1.73891
17122294	SSBP3	single stranded DNA binding protein 3	8.83783	8.92907	8.87626	9.73117	9.75317	9.55325	1.73886
17073754	SCXA	scleraxis homolog A (mouse)	7.65918	7.47538	7.37143	8.04983	8.33588	8.51394	1.73856
16726945	EHBP1L1	EH domain binding protein 1-like 1	8.14029	8.13883	8.25247	9.08866	8.85187	8.98465	1.73852
17048138			4.87942	4.94605	4.86436	5.78668	5.59904	5.69711	1.73828
17067963	EIF4EBP1	eukaryotic translation initiation factor 4E binding protein 1	9.91981	9.91981	9.86301	10.708	10.6056	10.7819	1.73821
16848403			4.841	5.12101	5.10377	5.79496	5.68414	5.97798	1.7376
16978278	TRMT10A	tRNA methyltransferase 10 homolog A (S. cerevisiae)	7.58867	7.74427	7.39281	8.52391	8.24125	8.35171	1.73753
16774460	TSC22D1-AS1	TSC22D1 antisense RNA 1 (non-protein coding)	7.95654	8.17079	8.14243	8.77111	8.8994	8.98983	1.73732
17045836			2.5051	3.99941	2.99574	3.9433	3.67896	4.26837	1.73724
17059955	PDK4	pyruvate dehydrogenase kinase	6.64138	6.77421	6.89439	7.64067	7.58535	7.47388	1.73705
16865617			5.53906	5.03852	5.23644	6.06786	6.06786	6.06786	1.73691
16956002	EOGT	EGF domain-specific O-linked N-acetylglucosamine (GlcNAc) transferase	10.3992	10.5094	10.4973	11.249	11.2474	11.298	1.73645
16901974	IL1A	interleukin 1	9.80759	9.92633	9.93199	10.7525	10.7605	10.541	1.73631
17119972	FAM91A2	family with sequence similarity 91	7.4974	7.5425	7.4974	8.40565	8.29289	8.22646	1.73616
17016764	HCG4B	HLA complex group 4B (non-protein coding)	5.93579	6.08685	6.13034	6.96775	6.70352	6.86855	1.73581
16883307	CNGA3	cyclic nucleotide gated channel alpha 3	7.63342	7.70606	7.71163	8.5313	8.42751	8.47799	1.73535
16741201	CHKA	choline kinase alpha	8.5817	8.73042	8.72799	9.47874	9.46609	9.48073	1.73526
16670328	PPIAL4C	peptidylprolyl isomerase A (cyclophilin A)-like 4C	2.58378	2.30699	2.05913	3.30877	2.95306	3.07028	1.73396
17122506	LINC00152	long intergenic non-protein coding RNA 152	11.4058	11.5086	11.5262	12.3027	12.2705	12.2494	1.73392
16669440			8.01136	8.1225	7.98519	8.82619	8.78998	8.88482	1.73385
16653375			3.27005	1.62096	2.78401	4.05522	3.67249	2.32919	1.73383
16653477			3.27005	1.62096	2.78401	4.05522	3.67249	2.32919	1.73383
16788578	SNORD113-4	small nucleolar RNA	6.41393	6.71885	6.97228	7.53454	7.34305	7.60793	1.73326
17121804			7.94337	7.80909	8.05787	8.70918	8.5999	8.8814	1.73314
16832405	NLK	nemo-like kinase	11.099	11.1087	11.1743	11.8891	11.9032	11.9694	1.73295
16815252	FLYWCH2	FLYWCH family member 2	9.19818	9.15194	9.17695	10.012	9.93013	9.96426	1.7328
16655537			2.85824	1.8365	2.03007	2.45843	3.49869	3.14471	1.73188
16733952	HRAS	v-Ha-ras Harvey rat sarcoma viral oncogene homolog	8.30416	8.45658	8.36779	9.16161	9.00073	9.34237	1.73155
16784333	SAMD4A	sterile alpha motif domain containing 4A	8.36863	8.51471	8.65771	9.25681	9.29937	9.36086	1.73147
16945625	NEK11	NIMA (never in mitosis gene a)- related kinase 11	7.02602	7.06828	7.17568	7.92598	7.78128	7.93786	1.73113
16771727	ZCCHC8	zinc finger	8.36823	8.58585	8.58763	9.34713	9.21645	9.35213	1.73067
16780993	COL4A2-AS1	COL4A2 antisense RNA 1 (non-protein coding)	5.24483	5.10839	5.14551	5.78974	5.85924	6.22265	1.73023
17104983	CXorf26	chromosome X open reading frame 26	9.10232	9.1257	9.06111	9.91585	9.77139	9.97441	1.73008
16840165			10.6297	10.5827	10.7261	11.3797	11.4196	11.511	1.72975
16893709	SH3YL1	SH3 domain containing	7.87094	7.96212	8.10822	8.76881	8.59111	8.9516	1.72917
16892905			4.40415	4.43117	4.16749	4.76749	5.23524	5.37013	1.72909
17062251	RN5S241	RNA	4.1645	2.58439	3.83641	4.88925	4.15992	3.90601	1.72903
16913574	RALGAPB	Ral GTPase activating protein	11.6697	11.6678	11.7217	12.4999	12.4055	12.5234	1.72892
16787814	IFI27	interferon	5.86699	5.72145	6.04046	6.58563	6.74116	6.67146	1.72881
17123034			10.7095	10.7046	10.5461	11.4631	11.3544	11.512	1.72878
16747566	RPL13P5	ribosomal protein L13 pseudogene 5	8.65455	8.721	8.16073	9.27205	9.36535	9.26771	1.7286
16983152	LOC100505806	uncharacterized LOC100505806	8.7216	8.7216	8.73785	9.59645	9.36423	9.58837	1.72827
17064054	TPK1	thiamin pyrophosphokinase 1	6.93125	7.03972	7.00579	7.85126	7.82322	7.67004	1.72818
16868472	FBXL12	F-box and leucine-rich repeat protein 12	9.98878	9.9969	10.0182	10.8621	10.734	10.7755	1.72813
16836684	PPM1D	protein phosphatase	9.86827	9.8447	9.93124	10.6684	10.6091	10.7327	1.7275
17009316	ENPP4	ectonucleotide pyrophosphatase	8.78219	8.87288	8.93471	9.65866	9.46387	9.83317	1.72744
16933030	GUSBP11	glucuronidase	8.19295	8.30577	8.38771	8.94891	9.18324	9.11899	1.72696
16658928			6.65621	6.32541	6.07976	7.01339	7.18624	7.2264	1.72694
16794888	ACYP1	acylphosphatase 1	8.66781	8.75744	8.78928	9.51092	9.47582	9.5896	1.7258
16669443	HIST2H2BF	histone cluster 2	6.33851	6.40127	6.35197	7.15354	7.11367	7.18541	1.72543
17117424	LOC100287934	uncharacterized LOC100287934	9.21968	9.44837	9.63669	10.0758	10.3034	10.2861	1.72533
16897212			6.09216	6.65022	6.14861	6.95462	6.95133	7.34552	1.72528
16655299			2.69646	3.4211	2.95155	4.03563	3.87685	3.51523	1.72452
16654415			4.95856	4.4634	5.89007	5.32891	6.30933	6.03157	1.7242
16930882	C22orf32	chromosome 22 open reading frame 32	6.76614	6.87584	6.84141	7.593	7.59702	7.64977	1.72365
16756202	EID3	EP300 interacting inhibitor of differentiation 3	7.04723	7.06967	7.25453	7.88399	7.97946	7.86346	1.72328
16957433	CD200R1	CD200 receptor 1	5.25652	4.71859	4.85674	5.81803	5.45906	5.90991	1.72315
16854673	ZSCAN30	zinc finger and SCAN domain containing 30	8.5048	8.71911	8.60198	9.5018	9.25767	9.42134	1.72306
16880087	ACYP2	acylphosphatase 2	6.5052	6.64367	6.47504	7.37682	7.19739	7.40332	1.72255
16731945	ARCN1	archain 1	11.6876	11.7247	11.807	12.5333	12.4679	12.5716	1.72251
16975912	LRRC66	leucine rich repeat containing 66	5.50634	5.2809	5.74453	6.40008	6.09164	6.39333	1.7224
16863168	RELB	v-rel reticuloendotheliosis viral oncogene homolog B	8.47887	8.32724	8.37838	9.17164	9.20126	9.16321	1.72175
16810065	ANXA2	annexin A2	8.78619	8.85519	8.85179	9.78882	9.54599	9.50796	1.72094
16800680	SQRDL	sulfide quinone reductase-like (yeast)	10.2266	10.3083	10.2242	10.9846	11.1065	11.0173	1.72083
16657598	AGRN	agrin	8.41757	8.52876	8.56146	9.34935	9.31246	9.19522	1.7208
16899634	RETSAT	retinol saturase (all-trans-retinol 13	9.98023	10.0554	10.0554	10.8371	10.9085	10.6945	1.72069
16935380	LOC100506544	uncharacterized LOC100506544	6.83003	6.91564	6.87148	7.72283	7.46324	7.77988	1.72063
16785948			7.54232	7.57555	7.743	8.38742	8.28046	8.54083	1.72024
16933960	DUSP18	dual specificity phosphatase 18	9.29409	9.45482	9.45969	10.2113	10.1028	10.2415	1.71991
16867505	C19orf70	chromosome 19 open reading frame 70	9.22557	9.23691	9.07411	9.94245	9.87008	10.0702	1.71957
16740549			7.27367	7.28073	7.21792	7.84323	8.27535	7.99984	1.71955
16970853	CCRN4L	CCR4 carbon catabolite repression 4-like (S. cerevisiae)	9.87658	10.0344	9.92609	10.7354	10.7095	10.7374	1.71922
17020620	LMBRD1	LMBR1 domain containing 1	9.8248	9.80927	9.73128	10.5317	10.5394	10.639	1.71904
16891820	FBXO36	F-box protein 36	9.17124	9.16211	9.22964	10.009	9.89809	10.0001	1.71881
16861724	FAM98C	family with sequence similarity 98	9.58831	9.51279	9.72909	10.3846	10.4461	10.3434	1.71867
17023810	SGK1	serum	8.23279	8.24491	8.3077	9.07051	9.06173	8.99644	1.71843
16834119			6.39919	6.31388	6.29723	7.04127	7.08515	7.2264	1.71813
16874023	NTN5	netrin 5	5.97055	5.90983	6.01741	6.66363	6.74557	6.82808	1.71693
17089582	SWI5	SWI5 recombination repair homolog (yeast)	8.03632	7.96139	8.00837	8.81232	8.72915	8.80405	1.7169
17027017	PBX2	pre-B-cell leukemia homeobox 2	8.11793	8.22153	8.16068	8.9558	8.89142	8.99142	1.71653
17039818	PBX2	pre-B-cell leukemia homeobox 2	8.11793	8.22153	8.16068	8.9558	8.89142	8.99142	1.71653
17042314	PBX2	pre-B-cell leukemia homeobox 2	8.11793	8.22153	8.16068	8.9558	8.89142	8.99142	1.71653
16972961	C4orf47	chromosome 4 open reading frame 47	7.11125	7.11125	7.10984	7.93039	7.81715	7.92292	1.71639
16889697			8.48101	8.53214	8.42335	8.94958	9.54362	9.28096	1.71621
16713526	LOC100130539	uncharacterized LOC100130539	7.2735	7.31561	7.48947	8.07844	8.08138	8.25632	1.71616
17113635	UPF3B	UPF3 regulator of nonsense transcripts homolog B (yeast)	8.6615	8.83068	8.74376	9.62041	9.40545	9.54747	1.71609
17001901	FAT2	FAT tumor suppressor homolog 2 (Drosophila)	6.36975	6.39431	6.77735	7.2384	7.24623	7.39382	1.71596
16706906	C10orf116	chromosome 10 open reading frame 116	6.38872	6.73146	6.57506	7.16003	7.38757	7.48403	1.7157
17121182	STARD9	StAR-related lipid transfer (START) domain containing 9	7.94365	7.88832	7.86143	8.68116	8.70298	8.64563	1.71569
17089119	PBX3	pre-B-cell leukemia homeobox 3	9.31015	9.35302	9.40063	10.1184	10.0955	10.1862	1.71569
16659856			6.29404	6.40683	6.14764	7.168	6.97643	7.04038	1.71567
16914823	LOC100506115	uncharacterized LOC100506115	7.59731	7.63997	7.63974	8.40735	8.49214	8.31331	1.71546
16846163	COPZ2	coatomer protein complex	9.7913	9.83194	9.55111	10.4308	10.452	10.6256	1.71479
16704216	ZNF487P	zinc finger protein 487	6.58761	6.92117	6.74818	7.60749	7.50739	7.47473	1.71422
16952383	GORASP1	golgi reassembly stacking protein 1	7.83113	7.91892	7.91892	8.69312	8.55678	8.75128	1.71404
16827679	NQO1	NAD(P)H dehydrogenase	11.976	11.9126	11.8891	12.7334	12.6992	12.6753	1.71329
16876026	ZNF814	zinc finger protein 814	6.60045	6.52281	6.50827	7.23671	7.32767	7.39588	1.71267
16831928	FBXW10	F-box and WD repeat domain containing 10	5.27343	5.27972	5.59262	6.24036	6.19914	6.03491	1.71263
16854690	ZNF396	zinc finger protein 396	6.26184	6.64993	6.94588	7.48895	7.37102	7.32451	1.71192
16788762	MIR889	microRNA 889	5.41304	5.8815	5.9353	6.5641	6.27936	6.7123	1.71155
17122690	VN1R108P	vomeronasal 1 receptor 108 pseudogene	7.34614	7.18187	7.63273	8.10606	8.20202	8.1776	1.71117
16788488	MEG3	maternally expressed 3 (non-protein coding)	9.26852	9.27325	9.47342	10.1154	10.0661	10.1582	1.71103
16689901			4.97146	5.08169	5.1708	5.67193	5.71274	6.16157	1.71012
17087103			5.54565	5.67835	6.1476	6.56064	6.399	6.73422	1.71011
16979244			6.69299	6.3267	6.30185	7.18642	7.19687	7.26026	1.71
16793263	ATG14	autophagy related 14	8.96268	9.14261	9.12912	9.89269	9.83889	9.82421	1.70976
17050797	CPED1	cadherin-like and PC-esterase domain containing 1	8.48209	8.62487	8.64811	9.47895	9.17635	9.41966	1.70917
16706577	MBL1P	mannose-binding lectin (protein A) 1	5.90102	6.14612	5.68984	6.71787	6.80451	6.53362	1.70882
16809876			4.97053	4.71207	5.15992	5.84946	5.59643	5.71498	1.70857
16685255	OSCP1	organic solute carrier partner 1	7.68163	8.0471	7.88623	8.7274	8.60286	8.60214	1.7082
16680901	CEP104	centrosomal protein 104kDa	8.72491	8.77912	8.6906	9.524	9.45386	9.53287	1.70768
16762370	CASC1	cancer susceptibility candidate 1	4.00313	4.11195	4.3054	4.81841	4.95599	4.96179	1.70752
17099403	RALGDS	ral guanine nucleotide dissociation stimulator	8.73765	8.75553	8.75553	9.5335	9.34743	9.68284	1.70726
17124842	ZNF815	zinc finger protein 815	6.74487	7.0523	7.10247	7.74987	7.6593	7.80508	1.70708
17088401	ATP6V1G1	ATPase	9.68349	9.73337	9.66508	10.477	10.395	10.5236	1.70671
17052677	TRBJ2-4	T cell receptor beta joining 2-4	3.54396	4.75687	4.77996	4.9355	5.47594	4.98259	1.70655
16678337			10.4303	10.3535	10.133	11.2183	11.0104	11.0012	1.70651
17060356	OR2AE1	olfactory receptor	4.9798	5.53046	5.54496	6.06185	6.0059	6.30012	1.70632
16882744	IGKV1D-27	immunoglobulin kappa variable 1D-27 (pseudogene)	5.26509	4.80599	4.48557	6.01455	5.53093	5.32215	1.70566
16978862	RPL34-AS1	RPL34 antisense RNA 1 (non-protein coding)	6.74762	6.94246	6.64388	7.59042	7.38807	7.66638	1.70563
16939534	ZNF621	zinc finger protein 621	9.43512	9.63447	9.73269	10.3931	10.2681	10.4513	1.70535
17051844	AKR1B15	aldo-keto reductase family 1	7.59763	7.73442	7.39137	8.54034	8.29982	8.19301	1.70517
16864220	SCAF1	SR-related CTD-associated factor 1	9.41982	9.43947	9.39999	10.1613	10.2204	10.1871	1.70506
16894394			3.04598	3.1846	3.08627	3.83237	3.96093	3.83237	1.70481
16823799	GRIN2A	glutamate receptor	6.44874	6.57675	6.54023	7.35876	7.27683	7.23891	1.70479
17106438	DOCK11	dedicator of cytokinesis 11	9.41874	9.50793	9.51805	10.2921	10.1237	10.336	1.70411
16650751			8.70256	8.67957	8.90084	9.39033	9.73677	9.46265	1.704
17051743			3.9873	3.99199	4.01711	4.99908	4.74585	4.55815	1.70396
16787790	OTUB2	OTU domain	7.99101	8.07688	7.90834	8.7645	8.70571	8.81115	1.70335
16769403	C12orf73	chromosome 12 open reading frame 73	8.64054	8.91778	8.80854	9.53339	9.59716	9.54132	1.7033
17087928			4.42223	4.73631	4.63877	5.44487	4.81272	5.84358	1.70286
16873809			4.34586	4.34586	3.7756	4.86532	5.07695	4.82818	1.70256
16868940	RGL3	ral guanine nucleotide dissociation stimulator-like 3	7.36613	7.256	7.20164	8.03817	8.06165	8.02646	1.70232
16707944	C10orf12	chromosome 10 open reading frame 12	9.80357	9.88158	10.0107	10.708	10.5513	10.7386	1.70217
16705942	ANAPC16	anaphase promoting complex subunit 16	9.40603	9.48241	9.35404	10.296	10.0146	10.2339	1.70213
16950569	TADA3	transcriptional adaptor 3	10.162	10.221	10.162	10.8827	10.927	11.0371	1.7021
16734069	PDDC1	Parkinson disease 7 domain containing 1	8.99678	9.00168	8.95284	9.79013	9.71117	9.75149	1.70192
16741833	STARD10	StAR-related lipid transfer (START) domain containing 10	7.58372	7.81359	7.75829	8.52197	8.52628	8.40839	1.70174
16927731	IGLV1-50	immunoglobulin lambda variable 1-50 (non-functional)	6.26979	5.96589	6.18109	6.72674	6.82233	7.16729	1.70118
17068617			10.1388	9.91868	9.24951	10.3313	10.5566	10.7187	1.70118
16791494	NOVA1	neuro-oncological ventral antigen 1	5.81839	6.11916	6.0826	6.80478	6.78502	6.72963	1.70105
16851601	LOC100289533	uncharacterized LOC100289533	5.48458	5.48008	5.25758	6.09765	6.27318	6.14874	1.70029
16776961	LOC100506394	uncharacterized LOC100506394	8.17631	8.34312	8.46844	9.15111	9.02191	9.11111	1.69986
16959361	RN5S140	RNA	6.27852	6.34899	6.06815	6.86595	7.16562	6.95729	1.69867
16651765			6.91454	6.91454	6.37067	7.36781	7.32767	7.79732	1.6986
16943230			12.3319	12.3378	12.2474	13.1118	13.084	13.0144	1.6986
16966154	UGDH-AS1	UGDH antisense RNA 1 (non-protein coding)	7.42557	7.45348	7.47407	8.16237	8.23492	8.24819	1.69833
17120308	ANKRD20A12P	ankyrin repeat domain 20 family	6.00346	6.23398	5.92044	6.93629	6.86267	6.65099	1.69822
16820822	IL34	interleukin 34	6.73624	6.56435	6.27331	7.31121	7.3282	7.22582	1.69794
16925450			6.55099	6.56086	6.51739	7.23165	7.30619	7.38273	1.69793
17056227	JAZF1	JAZF zinc finger 1	5.99856	6.07341	6.16836	6.72527	6.859	6.94583	1.69732
16651823			4.88851	5.26272	4.59177	5.55132	5.3307	6.15063	1.69727
16665132	LOC100507634	uncharacterized LOC100507634	8.03601	8.02198	8.01966	8.80179	8.72617	8.83873	1.69703
16840448	LOC100506713	uncharacterized LOC100506713	8.96666	8.96666	8.95764	9.73787	9.6655	9.77657	1.697
16780808	KDELC1	KDEL (Lys-Asp-Glu-Leu) containing 1	9.61874	9.63823	9.66736	10.4672	10.4225	10.3235	1.69696
16906656	DNAH7	dynein	6.46826	6.73037	6.67425	7.43586	7.27031	7.45539	1.69689
17087308	TDRD7	tudor domain containing 7	8.00966	8.07652	8.11782	8.80112	8.78127	8.91017	1.69684
16769726			8.94341	8.90246	9.24667	10.0246	9.91135	9.44496	1.69678
17107108			8.06713	8.25751	8.34937	8.89081	8.94043	9.1307	1.6966
16654239			6.10861	6.53126	5.77395	6.99516	6.68288	7.02343	1.69649
16705329	MYPN	myopalladin	9.76391	9.75455	10.0056	10.5781	10.6498	10.5834	1.69632
16777380	RNY3P4	RNA	3.31561	3.54335	4.42649	4.87582	4.17544	4.52103	1.69617
16974722	LCORL	ligand dependent nuclear receptor corepressor-like	8.9692	9.00861	8.97715	9.73338	9.71958	9.78824	1.69594
17120288	LOC728855	uncharacterized LOC728855	7.52488	7.71334	7.7247	8.45914	8.32006	8.46839	1.69532
16988562			6.71328	6.64355	6.88749	7.64765	7.23742	7.64388	1.6953
16729064	SLCO2B1	solute carrier organic anion transporter family	6.01499	5.99969	5.64325	6.67045	6.73206	6.53957	1.69511
17122846	ANKRD20A11P	ankyrin repeat domain 20 family	6.01792	6.30741	6.05152	7.06688	6.92288	6.67009	1.69466
16745041	IFT46	intraflagellar transport 46 homolog (Chlamydomonas)	7.69361	7.79761	7.67069	8.5528	8.4283	8.463	1.69435
16900535			5.55893	5.53159	5.55833	6.39112	6.33409	6.20545	1.6942
17094755	LOC100507299	uncharacterized LOC100507299	6.94218	7.26706	7.45353	7.8799	8.05271	8.01056	1.69365
16861200	LIN37	lin-37 homolog (C. elegans)	10.9476	11.0176	11.0698	11.7935	11.6931	11.8288	1.69363
16650881			8.4344	8.91821	8.41529	9.57436	9.34762	9.1258	1.69344
16934012	SELM	selenoprotein M	8.63068	8.59332	8.51471	9.33141	9.23953	9.44699	1.69318
16728617	FOLR3	folate receptor 3 (gamma)	6.99842	6.99842	6.88191	7.86236	7.66986	7.62549	1.69308
16965490	LOC100505937	uncharacterized LOC100505937	5.02695	4.94426	4.86153	5.673	5.74249	5.69619	1.69308
16935018	CSNK1E	casein kinase 1	6.33963	6.15188	6.3708	7.11708	6.95944	7.06332	1.69252
16703747	LOC646034	uncharacterized LOC646034	5.63025	5.90356	5.77714	6.47951	6.37677	6.73206	1.69247
16847863	LOC146880	Rho GTPase activating protein 27 pseudogene	7.93123	8.01518	8.12369	8.81523	8.79753	8.73463	1.69243
17020149			4.12686	4.21659	4.14591	4.83579	4.92636	5.00408	1.69227
16780664	TMTC4	transmembrane and tetratricopeptide repeat containing 4	9.22904	9.24481	9.24868	10.0135	9.95737	10.0281	1.6921
16734092	CEND1	cell cycle exit and neuronal differentiation 1	8.91907	8.97497	8.9492	9.6943	9.67799	9.74483	1.6911
16656145			3.99227	4.85711	3.86801	4.59033	5.26352	5.13684	1.69087
16760015			5.9993	6.04559	5.98168	6.88019	6.77053	6.64807	1.69045
16655495			8.77206	9.41842	9.59985	9.9249	9.97518	10.1623	1.69039
16830988	NDEL1	nudE nuclear distribution E homolog (A. nidulans)-like 1	11.0319	11.0087	11.0354	11.7879	11.696	11.8634	1.69011
16806435	GOLGA6L7P	golgin A6 family-like 7	3.33431	3.31052	3.53201	4.10387	4.32016	4.02392	1.69001
16775631	RBM26-AS1	RBM26 antisense RNA 1 (non-protein coding)	8.38651	8.3688	8.55806	9.14193	9.21611	9.22623	1.68993
16988971	CSF2	colony stimulating factor 2 (granulocyte-macrophage)	4.86532	5.07934	4.94376	5.8248	5.805	5.52774	1.68924
16697985	ARL8A	ADP-ribosylation factor-like 8A	10.4946	10.5006	10.5196	11.2747	11.1983	11.3106	1.68912
16756206			6.71937	7.11366	6.70359	7.59785	7.60794	7.59921	1.68895
17008007	CDKN1A	cyclin-dependent kinase inhibitor 1A (p21	9.73129	9.72052	9.81622	10.4458	10.4815	10.609	1.68894
17116192			5.66275	5.6211	5.69016	6.60509	6.35011	6.28657	1.68871
16900998	LYG1	lysozyme G-like 1	6.30282	6.64669	6.59303	7.16582	7.27586	7.36837	1.68862
16854185	ESCO1	establishment of cohesion 1 homolog 1 (S. cerevisiae)	9.1384	9.29599	9.36488	10.0622	9.94616	10.0577	1.68829
16755094			6.61067	6.61067	6.52514	7.44988	7.29129	7.27198	1.68829
16771454			9.11627	9.27735	9.04158	9.78186	9.92163	9.99824	1.68823
16834632			3.66398	4.15824	4.1059	4.8456	4.66835	4.67948	1.68775
16844200	MIEN1	migration and invasion enhancer 1	9.9926	9.95236	9.82742	10.6431	10.6975	10.6968	1.68763
16932084			6.26623	6.39877	6.51624	7.31104	6.99694	7.13793	1.6875
16908575	SLC23A3	solute carrier family 23 (nucleobase transporters)	7.44483	7.53136	7.29866	8.05915	8.2685	8.21156	1.68738
16675009	SWT1	SWT1 RNA endoribonuclease homolog (S. cerevisiae)	7.83745	7.95432	7.99297	8.74966	8.55304	8.7463	1.68734
16651763			7.05346	6.92978	6.89367	7.85889	7.36763	7.91349	1.68689
16803581	MORF4L1	mortality factor 4 like 1	6.27622	6.35566	6.41913	7.09788	7.04515	7.17006	1.68649
16803059	CSK	c-src tyrosine kinase	8.84147	8.76709	8.66425	9.48768	9.46724	9.5799	1.68647
16981706	ASB5	ankyrin repeat and SOCS box containing 5	5.98599	6.00531	5.82348	6.63838	6.58953	6.84761	1.68597
16951594	RN5S126	RNA	6.79646	6.67714	6.95699	7.7171	7.50787	7.46593	1.6858
16956244	RYBP	RING1 and YY1 binding protein	10.0316	10.0776	10.0538	10.8805	10.6341	10.908	1.68555
16993678			4.06626	4.39205	5.0496	5.28285	5.2577	5.22641	1.68532
17072483			7.26119	7.67875	7.4781	8.28138	8.14508	8.24974	1.68496
17100826	LOC100507395	uncharacterized LOC100507395	7.30719	7.36492	7.56685	8.05609	8.07306	8.36571	1.68408
16866036	ZNF749	zinc finger protein 749	8.85852	8.80856	8.83687	9.55808	9.66575	9.53569	1.68396
17118514			8.132	8.40899	8.5489	9.06568	9.02525	9.25313	1.68342
17118520			8.132	8.40899	8.5489	9.06568	9.02525	9.25313	1.68342
17118526			8.132	8.40899	8.5489	9.06568	9.02525	9.25313	1.68342
17118532			8.132	8.40899	8.5489	9.06568	9.02525	9.25313	1.68342
17118538			8.132	8.40899	8.5489	9.06568	9.02525	9.25313	1.68342
17118548			8.132	8.40899	8.5489	9.06568	9.02525	9.25313	1.68342
17118616			8.132	8.40899	8.5489	9.06568	9.02525	9.25313	1.68342
17118620			8.132	8.40899	8.5489	9.06568	9.02525	9.25313	1.68342
17118628			8.132	8.40899	8.5489	9.06568	9.02525	9.25313	1.68342
17015019			5.59632	5.5613	5.63664	6.51258	6.16681	6.3688	1.68332
16911064			5.80411	6.19608	5.8958	6.6267	6.74849	6.7747	1.68331
17074344	FAM66B	family with sequence similarity 66	7.52413	7.32747	6.99444	8.22395	7.80597	8.0694	1.68307
16840167			11.2284	11.3445	11.3369	12.0414	12.0794	12.0422	1.68302
16999769			7.07693	7.33522	7.44023	8.11346	7.99451	7.99754	1.68301
17019134	USP49	ubiquitin specific peptidase 49	6.33664	6.50714	6.02548	7.05692	7.09489	6.96909	1.68243
16944432	C3orf15	chromosome 3 open reading frame 15	7.01851	7.005	7.01985	7.84469	7.90982	7.54049	1.68243
16872517	CYP2A6	cytochrome P450	5.86863	5.99513	5.94902	6.70951	6.68035	6.67386	1.68216
17070075			5.65142	5.77248	5.30101	6.16979	6.21073	6.59452	1.68185
17097941	TRAF1	TNF receptor-associated factor 1	6.75773	6.89041	6.75484	7.70506	7.4525	7.4937	1.68112
17119324	MIR3619	microRNA 3619	9.32287	9.47194	9.47918	10.257	10.3317	9.93337	1.68106
16769807			4.04529	4.9534	4.63975	5.44907	4.94703	5.49029	1.681
16980918	CTSO	cathepsin O	10.5897	10.75	10.9151	11.5712	11.4283	11.5016	1.68037
16801122	TMOD2	tropomodulin 2 (neuronal)	9.40384	9.28383	9.17937	10.0918	9.97369	10.0473	1.68016
16809923			5.78829	6.20238	5.97408	6.81138	6.69845	6.69914	1.67955
16812087	CIB2	calcium and integrin binding family member 2	6.74651	6.50937	6.74761	7.47076	7.39588	7.381	1.67952
16902101			5.55874	5.82011	5.53617	6.30995	6.00224	6.84361	1.67821
16927778	GGTLC2	gamma-glutamyltransferase light chain 2	9.60906	9.37049	9.13002	10.1087	10.2162	10.0243	1.67779
16800588			4.14803	4.83315	4.91096	5.28343	5.2511	5.59723	1.67776
16739552	NXF1	nuclear RNA export factor 1	10.0773	10.0898	10.2254	10.8937	10.7489	10.9892	1.67769
17070078			4.78219	4.8904	4.90075	5.47977	5.72434	5.60758	1.67727
17055884	CLK2P	CDC-like kinase 2	8.15619	7.86452	8.11637	8.977	8.7967	8.60013	1.67665
17102407	RN5S501	RNA	3.33695	2.62015	3.42146	4.14251	3.85808	3.61033	1.67495
17007632			7.23305	7.25573	7.25573	7.96266	7.78862	8.22547	1.67491
16771315			11.161	11.1859	11.1236	11.9304	11.8046	11.9677	1.6749
16651163			4.57048	5.00779	4.78169	5.72747	5.47185	5.39195	1.67454
17103509	PQBP1	polyglutamine binding protein 1	8.70227	8.67268	8.71755	9.51922	9.39195	9.41206	1.67433
17090957	COL5A1	collagen	8.8624	8.95721	9.00232	9.6645	9.67941	9.7082	1.67411
16773967	NBEA	neurobeachin	9.4573	9.43375	9.56191	10.268	10.1148	10.3001	1.67403
16788630			6.92865	6.9239	7.16182	7.75859	7.58687	7.89819	1.67376
16902221	C2orf76	chromosome 2 open reading frame 76	7.91539	7.9516	8.01313	8.78998	8.58425	8.735	1.67369
17044253	GPNMB	glycoprotein (transmembrane) nmb	9.84283	9.79478	9.79897	10.5732	10.6077	10.4848	1.67369
17066887	LOC100507156	uncharacterized LOC100507156	7.81437	7.84699	7.93532	8.70574	8.49367	8.62623	1.67364
16987601			5.58113	5.88015	5.72497	6.38319	6.35347	6.67667	1.67291
17015130	DKFZP686I15217	uncharacterized LOC401232	5.33358	5.5967	5.85343	6.28627	6.28515	6.43847	1.67256
16912941	DYNLRB1	dynein	9.02412	9.08178	9.01878	9.7685	9.83097	9.75107	1.67244
17079114	TRIQK	triple QxxK	6.90434	7.0566	7.11725	7.91005	7.54552	7.84843	1.67242
16869023	ACP5	acid phosphatase 5	7.60633	7.60633	7.51154	8.1326	8.25782	8.55723	1.67151
16941344	ALAS1	aminolevulinate	9.86506	9.93969	9.83049	10.5982	10.5862	10.6718	1.67051
17029618	PBX2	pre-B-cell leukemia homeobox 2	8.12258	8.21791	8.17685	8.87064	8.87675	8.99052	1.6704
17034609	PBX2	pre-B-cell leukemia homeobox 2	8.12258	8.21791	8.17685	8.87064	8.87675	8.99052	1.6704
16708668	LOC100505761	uncharacterized LOC100505761	7.23803	7.23031	7.1295	7.8728	8.08919	7.85606	1.67026
16843998			3.52517	4.7796	4.43988	5.24202	4.66649	5.05385	1.66929
17026570	HCG4B	HLA complex group 4B (non-protein coding)	6.05837	6.01846	6.15182	6.9283	6.66407	6.85303	1.66892
17028657	HCG4B	HLA complex group 4B (non-protein coding)	6.05837	6.01846	6.15182	6.9283	6.66407	6.85303	1.66892
16917400	KIF16B	kinesin family member 16B	8.36249	8.52334	8.52334	9.15784	9.15423	9.31362	1.66883
17045917	UPP1	uridine phosphorylase 1	8.10153	7.95057	8.13143	8.82543	8.76396	8.80665	1.66729
16845336	VAT1	vesicle amine transport protein 1 homolog (T. californica)	10.538	10.449	10.4098	11.1854	11.2159	11.2077	1.66717
16754166	THAP2	THAP domain containing	7.49098	7.64905	7.68166	7.98643	8.24502	8.79973	1.66612
16987441			6.62737	6.4975	6.40896	7.30705	7.17435	7.26151	1.66597
16683574	C1orf201	chromosome 1 open reading frame 201	6.60926	6.74736	6.72622	7.50505	7.49419	7.29222	1.66578
16955795	LOC100287879	uncharacterized LOC100287879	6.01932	6.0537	5.95012	6.89096	6.66783	6.67287	1.66575
16913664			7.74725	7.92829	8.10779	8.77609	8.61215	8.6033	1.66563
16870802	ZNF708	zinc finger protein 708	5.20969	4.98877	5.20952	6.01194	5.66247	5.94045	1.66512
16729812	TMEM135	transmembrane protein 135	7.8699	8.08379	8.13896	8.83821	8.66125	8.79953	1.66491
17119724	CDK9	cyclin-dependent kinase 9	4.80356	5.55716	5.40351	5.9381	5.66532	6.36606	1.66449
16723400	HIPK3	homeodomain interacting protein kinase 3	11.1925	11.1388	11.2102	11.9541	11.8374	11.9546	1.66426
16683369			5.49748	5.10869	5.33254	5.98998	6.02435	6.12853	1.66407
16851119			5.94168	5.68707	5.79018	6.41042	6.30915	6.90307	1.6639
16715626	LOC100507280	uncharacterized LOC100507280	9.10358	9.08241	9.27078	9.75897	9.88967	10.0118	1.66387
16951542			7.37435	7.42429	7.17608	8.18988	8.13124	7.85706	1.66381
17082851	ZNF251	zinc finger protein 251	8.27692	8.1453	8.29083	8.96232	8.89147	9.06234	1.66366
16663931	C1orf228	chromosome 1 open reading frame 228	6.42587	6.7381	6.50558	7.16954	7.18778	7.51484	1.66348
17065345			3.05453	2.99351	2.27642	3.69489	3.52052	3.30998	1.66283
16929197	RN5S496	RNA	6.77637	6.87159	5.90825	7.32892	7.14475	7.28329	1.66276
16874798	VSIG10L	V-set and immunoglobulin domain containing 10 like	8.8014	8.6554	8.67461	9.50142	9.39954	9.43085	1.66263
16888403			4.47775	4.69487	4.71075	5.10728	5.49601	5.48021	1.66253
16756209			4.58115	4.95683	5.31711	5.70623	5.65799	5.69036	1.66228
17117604			8.23425	8.37187	8.32619	9.06308	8.93386	9.13418	1.66202
16699124	C1orf227	chromosome 1 open reading frame 227	4.84363	5.15994	4.99908	5.6376	5.91425	5.64893	1.66176
16671723	HCN3	hyperpolarization activated cyclic nucleotide-gated potassium channel 3	7.59249	8.03632	7.78691	8.4783	8.44711	8.68831	1.66171
17091271			3.36531	3.59509	2.9569	3.42664	4.47217	4.21638	1.66167
16929562	HMOX1	heme oxygenase (decycling) 1	11.469	11.4904	11.3564	12.2021	12.191	12.1199	1.66138
16840876	VAMP2	vesicle-associated membrane protein 2 (synaptobrevin 2)	8.28396	8.4268	8.31728	8.99936	9.01995	9.2057	1.66131
16732900			6.42812	6.25215	6.69519	7.19973	7.13875	7.23388	1.66128
16771500			9.55048	9.83513	9.11135	10.4712	10.4972	9.72484	1.66103
16931339	PPARA	peroxisome proliferator-activated receptor alpha	8.35659	8.47788	8.51943	9.22222	9.14762	9.17979	1.66083
17120458			4.05714	4.57501	4.18984	4.89795	5.0678	5.05192	1.66082
16956957			10.8658	10.4003	9.98406	11.1235	11.3175	11.0048	1.66078
16782026	TRAV20	T cell receptor alpha variable 20	5.6166	5.44171	5.2591	6.08344	6.14025	6.28885	1.6606
16769622	CRY1	cryptochrome 1 (photolyase-like)	7.81224	7.76066	7.90272	8.56782	8.52877	8.57376	1.66045
16764016			5.32674	4.82599	4.91928	5.92924	5.62198	5.71364	1.65973
16935905	KIAA1644	KIAA1644	9.00768	9.05068	8.84272	9.70488	9.68967	9.69424	1.65776
17083971	IFNA1	interferon	3.67886	3.67886	3.54997	4.56074	3.74448	4.79011	1.65773
16672593	DCAF8	DDB1 and CUL4 associated factor 8	6.22431	6.45734	6.4986	7.0865	7.0837	7.19701	1.65747
16898890	MCEE	methylmalonyl CoA epimerase	7.41304	7.55393	7.55234	8.26006	8.01657	8.42952	1.65743
16830189	C17orf100	chromosome 17 open reading frame 100	7.85135	7.76482	8.04029	8.58646	8.61287	8.64362	1.65729
16855543			2.63339	3.15171	2.65106	3.48082	3.94235	3.19875	1.65702
17093829	GBA2	glucosidase	9.30905	9.32897	9.31896	10.0079	9.94371	10.1911	1.65701
16843323	CCT6B	chaperonin containing TCP1	6.12801	5.68073	6.08362	6.70104	6.40387	6.97301	1.65694
16867047	AES	amino-terminal enhancer of split	11.3058	11.21	10.9768	11.9964	11.7881	11.8914	1.65601
16650299			2.48428	3.95586	3.29623	3.67815	3.96594	4.27513	1.6559
16931312			6.62075	6.57951	6.49791	7.21405	7.24384	7.42313	1.6559
16922418	LINC00310	long intergenic non-protein coding RNA 310	7.2299	7.23666	7.49893	7.93469	7.9454	8.26779	1.65572
16765945	RNF41	ring finger protein 41	10.1415	10.0512	10.0617	10.7927	10.7245	10.9196	1.65572
16796122	C14orf142	chromosome 14 open reading frame 142	8.35313	8.20775	8.21213	9.01141	8.8274	9.11592	1.65547
16788669	SNORD114-17	small nucleolar RNA	6.66392	7.29528	7.23434	7.98786	7.50784	7.8786	1.6551
16654735			4.45503	5.42063	5.60717	5.5664	6.11666	5.97944	1.65469
16856453	GPX4	glutathione peroxidase 4	11.045	11.0994	11.0279	11.8821	11.7411	11.7285	1.65462
16811456			6.24872	6.24397	6.33549	6.97313	7.13506	6.89921	1.65451
16968797	HERC3	HECT and RLD domain containing E3 ubiquitin protein ligase 3	9.27132	9.34157	9.39703	10.0894	10.0075	10.092	1.65442
16861393	ZNF146	zinc finger protein 146	10.1075	10.2316	10.1389	10.9209	10.762	10.9736	1.65422
17103597	PPP1R3F	protein phosphatase 1	7.75565	7.75824	7.79133	8.50841	8.54292	8.43049	1.65351
17122658	LINC00152	long intergenic non-protein coding RNA 152	9.25288	9.33211	9.39112	10.0465	10.0602	10.0461	1.65351
16652187			5.45855	5.1561	3.99844	5.63541	5.80635	5.34558	1.65262
16825035	COG7	component of oligomeric golgi complex 7	10.1038	10.1771	10.0808	10.862	10.7546	10.9181	1.65209
17079517			10.1721	10.3092	10.1192	10.8878	10.8736	11.0112	1.65177
16980730	TIGD4	tigger transposable element derived 4	6.59144	7.03468	6.79716	7.58396	7.56983	7.44042	1.65135
16875274	TFPT	TCF3 (E2A) fusion partner (in childhood Leukemia)	9.4142	9.28983	9.4265	10.1699	9.88986	10.2412	1.65114
16829037	ZCCHC14	zinc finger	9.29543	9.5108	9.35687	10.1183	10.1426	10.0723	1.65104
17050381	IFRD1	interferon-related developmental regulator 1	8.67218	8.74345	8.61752	9.43935	9.46541	9.29827	1.65095
16653371			3.23444	3.1208	3.68667	4.19756	3.95768	4.05607	1.65077
16653473			3.23444	3.1208	3.68667	4.19756	3.95768	4.05607	1.65077
16788655	SNORD114-10	small nucleolar RNA	2.32626	2.72646	2.61847	3.6525	2.68108	3.50659	1.6506
17045369	RALA	v-ral simian leukemia viral oncogene homolog A (ras related)	9.195	9.31169	9.19554	10.0083	9.98147	9.88015	1.65013
17125728	UBE2Q2	ubiquitin-conjugating enzyme E2Q family member 2	7.40027	7.62711	7.61054	8.57438	7.97614	8.25494	1.65006
17120178	ERVK-7	endogenous retrovirus group K	10.2663	10.4693	10.6161	11.1904	11.1448	11.1836	1.64994
16678326			8.52258	8.24779	8.57354	9.25522	9.29812	8.95734	1.64976
16901427	UXS1	UDP-glucuronate decarboxylase 1	9.24755	9.35229	9.43525	10.0921	10.0408	10.0683	1.64951
16953329	PLXNB1	plexin B1	7.1919	7.23012	7.36464	7.98617	8.10527	7.86082	1.64932
16692834	CTSS	cathepsin S	10.0416	10.0588	10.0982	10.8164	10.8652	10.6823	1.64921
16778348			4.96763	4.79754	4.56409	5.68786	5.3535	5.45287	1.64908
16863326	GIPR	gastric inhibitory polypeptide receptor	7.21512	7.0273	6.94014	7.86893	7.71734	7.75826	1.64793
17120478	FAM21A	family with sequence similarity 21	10.004	10.0175	9.89564	10.7938	10.7088	10.5763	1.6479
17070013	RDH10	retinol dehydrogenase 10 (all-trans)	9.47695	9.47847	9.59631	10.1691	10.2123	10.3312	1.64752
17061097	RASA4	RAS p21 protein activator 4	8.04241	8.01047	8.19798	8.79091	8.69151	8.92904	1.64741
16696395	PIGC	phosphatidylinositol glycan anchor biosynthesis	6.31465	6.41575	5.96188	6.88453	7.07014	6.89602	1.64658
17009676	LRRC1	leucine rich repeat containing 1	7.866	8.1929	8.14074	8.86911	8.58379	8.9035	1.64595
16651481			5.95275	6.63501	6.2345	6.77332	7.12468	7.08094	1.64592
16911394	ANKRD5	ankyrin repeat domain 5	8.54794	8.83179	8.58597	9.32376	9.28883	9.50963	1.64586
16863534			6.52857	6.90401	7.31242	7.85596	7.41875	7.62645	1.64572
17004879	HIVEP1	human immunodeficiency virus type I enhancer binding protein 1	8.15611	8.25752	8.22323	8.96986	8.88552	8.93655	1.64531
17125930			7.5533	7.64078	7.54395	8.37944	8.26714	8.24536	1.64487
16808345	ELL3	elongation factor RNA polymerase II-like 3	6.55217	6.58501	6.5318	7.23097	7.12331	7.4685	1.64482
16729574	LOC100506233	uncharacterized LOC100506233	7.23753	7.349	7.24769	8.09378	7.76076	8.1316	1.64411
16749782	FGD4	FYVE	5.90642	5.68786	5.74077	6.43824	6.51326	6.53453	1.64375
16829302	ANKRD11	ankyrin repeat domain 11	9.31777	9.34755	9.29683	10.0594	10.0055	10.0482	1.64375
16652015			1.73121	2.61001	3.61984	3.06658	4.10146	2.94392	1.64372
16652679			1.73121	2.61001	3.61984	3.06658	4.10146	2.94392	1.64372
17103966	LOC100132984	uncharacterized LOC100132984	7.21566	7.23665	7.32042	7.98462	8.03286	7.90564	1.64353
16955324	IL17RD	interleukin 17 receptor D	7.32053	7.40928	7.28166	8.01163	8.00904	8.14102	1.64346
16772020			7.7315	7.70044	7.89294	8.54524	8.6216	8.30791	1.64333
16866972			2.61484	2.70681	3.15194	4.574	2.96829	3.0811	1.6433
16916104	SLC2A4RG	SLC2A4 regulator	9.5481	9.49326	9.62997	10.3433	10.0968	10.3795	1.64271
16829486	FAM57A	family with sequence similarity 57	10.4351	10.4026	10.4083	11.0893	11.122	11.1823	1.64247
16850328	ARL17B	ADP-ribosylation factor-like 17B	8.34392	8.29314	8.33845	9.10344	8.87987	9.1387	1.64205
16850334	LOC100294338	UPF0450 protein C17orf58-like	8.34392	8.29314	8.33845	9.10344	8.87987	9.1387	1.64205
16850360	LOC100507699	vesicle-fusing ATPase-like	8.34392	8.29314	8.33845	9.10344	8.87987	9.1387	1.64205
16936452	PLXNB2	plexin B2	10.7628	10.7445	10.7331	11.4902	11.4523	11.4435	1.64169
17124490	TNRC18	trinucleotide repeat containing 18	9.94269	9.69594	9.64061	10.3849	10.6221	10.4173	1.64149
16873007	ETHE1	ethylmalonic encephalopathy 1	10.6222	10.5543	10.4895	11.2537	11.2909	11.2664	1.64148
17049814	ORAI2	ORAI calcium release-activated calcium modulator 2	9.93316	9.93316	9.87985	10.5262	10.6496	10.7146	1.64119
16901255	MFSD9	major facilitator superfamily domain containing 9	7.59595	7.56512	7.60431	8.23667	8.12533	8.54729	1.64107
16899413	FAM176A	family with sequence similarity 176	9.40071	9.52454	9.53401	10.1711	10.134	10.297	1.64069
16908138	MREG	melanoregulin	6.90967	7.41342	7.27391	7.86152	8.01636	7.86116	1.64036
16876941			6.07276	5.98463	5.98969	6.77855	6.78359	6.62697	1.64035
16934240			12.7474	12.2798	11.3744	12.6118	12.876	13.0555	1.64028
16696416	TNFSF18	tumor necrosis factor (ligand) superfamily	5.44822	5.51585	5.04028	5.82844	5.99503	6.32256	1.64022
16752217	GDF11	growth differentiation factor 11	8.9357	8.92785	8.9716	9.69609	9.58929	9.69015	1.63973
16695677	MPZ	myelin protein zero	6.9771	6.92943	6.62657	7.63393	7.40609	7.63157	1.63902
16961200	ZBBX	zinc finger	4.41063	4.42187	4.44206	5.39786	4.92857	5.08641	1.63894
17118930	SNORD112	small nucleolar RNA	5.8979	6.36024	6.60825	6.86464	6.93268	7.20669	1.63869
17045592	FLJ35390	uncharacterized LOC255031	6.59334	6.55013	6.4874	7.27	7.24751	7.25048	1.6385
16840162			9.72004	9.56531	9.61292	10.3305	10.301	10.4035	1.63839
17124412			6.18567	6.23526	5.81693	6.8183	6.90674	6.64939	1.63829
16870329	RAB3A	RAB3A	8.24592	8.23816	8.29856	8.98467	9.04342	8.89111	1.63829
16941359			8.11252	8.11983	8.14843	8.73724	8.82176	8.95825	1.63825
16763479	LOC400027	uncharacterized LOC400027	8.30616	8.42683	8.38489	9.16249	8.96694	9.12489	1.63823
17058672	GTF2IRD2	GTF2I repeat domain containing 2	7.67301	7.83537	7.87814	8.53366	8.42282	8.5656	1.6379
16908184	LOC100507554	uncharacterized LOC100507554	7.8113	7.64962	7.7189	8.49591	8.37838	8.44025	1.63759
16726572	PPP2R5B	protein phosphatase 2	9.15418	9.09764	9.1738	9.86523	9.79447	9.90049	1.63753
16656363			7.7863	7.59795	7.71815	8.43278	8.44951	8.35323	1.63698
17090881	LINC00094	long intergenic non-protein coding RNA 94	9.96796	9.99247	10.0191	10.662	10.6495	10.8011	1.63695
16865720	ZNF580	zinc finger protein 580	8.56876	8.6169	8.55382	9.33711	9.29793	9.23747	1.63695
16949914	LOC440993	uncharacterized LOC440993	6.39907	6.35382	6.29863	6.92575	6.92765	7.33093	1.63687
16996771	SGTB	small glutamine-rich tetratricopeptide repeat (TPR)-containing	9.55685	9.63422	9.78361	10.3193	10.3775	10.4105	1.63678
16739346	EML3	echinoderm microtubule associated protein like 3	9.26911	9.22044	9.12517	9.86421	9.86316	10.0199	1.63677
16867235	ZBTB7A	zinc finger and BTB domain containing 7A	10.0053	10.0201	9.95361	10.695	10.7229	10.6937	1.63676
16842471			7.83241	8.20945	8.04023	8.96751	8.58262	8.66261	1.63605
16835386	SNX11	sorting nexin 11	9.15134	9.24092	9.19003	9.91554	9.81053	9.98682	1.63604
16865967	ZNF264	zinc finger protein 264	8.80892	9.02146	8.9571	9.63207	9.62727	9.65738	1.63551
17125042			10.3504	10.1941	10.1119	10.908	10.9646	10.9126	1.63537
17087004	MIRLET7F1	microRNA let-7f-1	4.7383	4.59183	5.14996	5.81803	5.40225	5.38855	1.63533
16678305			9.35749	9.55325	8.66563	9.81374	10.0885	9.80157	1.63482
16679907	LOC100508047	uncharacterized LOC100508047	7.65244	7.69531	7.67928	8.4368	8.36959	8.3466	1.63428
16804791	ZNF774	zinc finger protein 774	8.51806	8.71179	8.62705	9.3137	9.26506	9.40401	1.63425
16693643			9.97517	9.93839	9.97517	10.7607	10.541	10.7129	1.63422
17016760	IFITM4P	interferon induced transmembrane protein 4 pseudogene	8.04484	7.80582	7.90091	8.55121	8.54769	8.77807	1.63407
17036173	IFITM4P	interferon induced transmembrane protein 4 pseudogene	8.04484	7.80582	7.90091	8.55121	8.54769	8.77807	1.63407
17122062			10.3991	10.3991	10.3991	11.1288	11.0453	11.1455	1.63296
16925187	DNAJC28	DnaJ (Hsp40) homolog	7.24733	7.54951	7.54245	8.24381	8.09683	8.12054	1.63274
16670710	BNIPL	BCL2	6.41357	6.20153	6.28898	7.06148	6.87089	7.09345	1.63269
16931333			9.2423	9.41838	9.35241	9.94837	10.0449	10.1408	1.63241
16920776	SLMO2	slowmo homolog 2 (Drosophila)	8.67254	8.66631	8.58151	9.36198	9.29714	9.38147	1.63211
16798192	SNRPN	small nuclear ribonucleoprotein polypeptide N	7.4458	7.44691	7.46221	8.17939	8.04302	8.25222	1.63192
17109885	NR0B1	nuclear receptor subfamily 0	7.68753	7.84736	7.5371	8.38654	8.45193	8.35209	1.63149
16853325	HSBP1L1	heat shock factor binding protein 1-like 1	7.13469	7.34148	7.34453	8.10439	7.74895	8.08554	1.63134
16726825	CDC42EP2	CDC42 effector protein (Rho GTPase binding) 2	7.51743	7.48186	7.51665	8.13565	8.24628	8.25196	1.63126
16967246			7.33325	7.50602	7.40054	8.02591	8.09964	8.23173	1.63107
17112096			2.33786	2.9199	2.68266	3.77229	3.05747	3.22803	1.63104
17071110			2.4113	3.12717	3.27385	3.82941	3.55165	3.54798	1.63079
16670479	C1orf51	chromosome 1 open reading frame 51	9.62236	9.6764	9.63414	10.3391	10.3724	10.3378	1.6307
16655103			6.16009	5.88737	4.76676	6.16009	6.59421	6.17583	1.63049
16890817			4.457	5.30499	4.98292	5.30812	5.6198	5.93269	1.6304
16837634	SLC9A3R1	solute carrier family 9	9.89205	9.8915	9.89205	10.5444	10.5363	10.7097	1.63007
16966685	SPATA18	spermatogenesis associated 18	9.06962	9.30316	9.41295	9.96027	9.7995	10.1406	1.62999
16898578	GFPT1	glutamine--fructose-6-phosphate transaminase 1	11.9563	11.9553	11.9924	12.6749	12.6583	12.6852	1.62994
17022422	MICAL1	microtubule associated monoxygenase	8.52628	8.63168	8.63168	9.27669	9.17966	9.44744	1.62982
16880233			8.6786	9.02105	8.99065	9.47139	9.4445	9.88768	1.62949
16963602	IQCG	IQ motif containing G	9.15658	9.17901	9.40718	9.89569	9.89956	10.0597	1.62909
16840817	ALOXE3	arachidonate lipoxygenase 3	8.15323	8.1215	8.01812	8.77101	8.83521	8.79854	1.62899
16997688	RASGRF2	Ras protein-specific guanine nucleotide-releasing factor 2	5.68681	5.79829	5.59205	6.6696	6.27621	6.24197	1.6285
17029348	NEU1	sialidase 1 (lysosomal sialidase)	10.1539	10.1539	10.1539	10.8971	10.8546	10.8203	1.62834
16790261			10.3867	10.4511	10.6152	10.9591	11.3129	11.291	1.62828
16753182	MARCH9	membrane-associated ring finger (C3HC4) 9	8.02326	8.15154	8.17581	8.81316	8.83725	8.80921	1.62789
16838696	MIR4730	microRNA 4730	7.75321	8.04534	8.09342	8.70188	8.56169	8.73572	1.62725
16881246	NAGK	N-acetylglucosamine kinase	8.80141	8.90292	8.95616	9.63038	9.55128	9.58566	1.62708
16778345			5.54834	4.98988	5.38258	5.90175	6.13205	5.99291	1.62672
17100871			8.17074	8.17041	8.14796	8.93078	8.70753	8.95647	1.62664
16965237	FAM200B	family with sequence similarity 200	8.25926	8.70807	8.59663	9.36917	9.0937	9.20672	1.62662
16739872	BAD	BCL2-associated agonist of cell death	8.96434	8.74249	8.65015	9.38317	9.48129	9.59808	1.6266
16674355	SOAT1	sterol O-acyltransferase 1	10.7839	10.7445	10.72	11.528	11.4851	11.3405	1.62643
16725108			5.00804	4.95304	5.19468	5.64623	6.03203	5.58076	1.62573
17109901	TAB3	TGF-beta activated kinase 1	9.89127	9.89377	9.89377	10.5676	10.5817	10.6321	1.62547
16979946			4.40247	4.15334	4.4674	5.15545	4.87098	5.09851	1.62515
17077284	TMEM68	transmembrane protein 68	9.08621	9.14176	9.07268	9.85686	9.72373	9.82132	1.62498
16868361	ZNF699	zinc finger protein 699	6.94643	7.29782	7.40887	8.0425	7.72801	7.98311	1.62469
16859270	RAB8A	RAB8A	10.3052	10.3705	10.3064	11.0712	11.0531	10.9581	1.62466
16932491	GGT3P	gamma-glutamyltransferase 3 pseudogene	8.22584	8.18131	7.95436	8.87578	8.85078	8.73534	1.62465
16655169			5.02202	4.9786	5.83657	6.55366	6.22246	5.1609	1.62444
16872089	SIRT2	sirtuin 2	9.01516	8.92081	8.98436	9.62039	9.45787	9.94184	1.62442
16740948	MIR3163	microRNA 3163	7.06817	7.6348	7.36679	8.2327	8.07132	7.86404	1.62387
17097446	WDR31	WD repeat domain 31	7.22045	7.01318	7.27364	7.94151	7.80575	7.85812	1.6238
16686695	ATPAF1	ATP synthase mitochondrial F1 complex assembly factor 1	8.57228	8.54604	8.57228	9.30559	9.27089	9.21216	1.62377
16830202	XAF1	XIAP associated factor 1	7.79996	7.81994	7.73595	8.61615	8.41633	8.42115	1.62368
16657091			4.72126	5.16017	4.72339	5.79919	5.58443	5.31894	1.62366
16711459			7.5056	7.20788	6.66296	7.9542	7.69345	7.8259	1.62342
17044596	JAZF1-AS1	JAZF1 antisense RNA 1 (non-protein coding)	5.81518	5.71921	5.81623	6.56462	6.20538	6.67729	1.62325
17028653	IFITM4P	interferon induced transmembrane protein 4 pseudogene	7.20771	7.02871	7.09001	7.7702	7.78631	7.8664	1.62318
16682702			9.97294	10.1837	10.2034	10.7846	10.8891	10.7827	1.62314
16854044			6.40068	6.57272	7.11518	7.50649	7.41809	7.26026	1.6231
17016457	HIST1H2BK	histone cluster 1	11.6859	11.736	11.7473	12.4491	12.4498	12.3659	1.62286
16766590	DCTN2	dynactin 2 (p50)	8.0368	8.17164	8.14156	8.71265	8.85965	8.87321	1.62282
16867135	APBA3	amyloid beta (A4) precursor protein-binding	7.71669	7.67928	7.59203	8.34486	8.40886	8.32876	1.62244
16947551	C3orf80	chromosome 3 open reading frame 80	6.23317	6.005	6.13715	6.84612	6.79207	6.83112	1.62225
16865973	AURKC	aurora kinase C	7.31792	7.15896	7.07221	7.79667	7.97678	7.8694	1.62216
16901150			8.20321	8.01643	7.89609	8.92941	8.82133	8.4585	1.62207
16737194	C11orf91	chromosome 11 open reading frame 91	8.29836	8.14579	8.29263	8.91015	8.75342	9.16608	1.62183
16893477			8.79649	8.74772	9.2394	9.75762	9.58094	9.53781	1.62179
16940693	TCTA	T-cell leukemia translocation altered	9.67854	9.72552	9.75918	10.4554	10.3149	10.485	1.62155
16860152	ZNF430	zinc finger protein 430	5.67222	5.80903	5.0312	6.09447	6.39754	6.11257	1.62155
16834981	MGC57346	uncharacterized LOC401884	8.04728	8.0791	8.13979	8.70145	8.79058	8.86624	1.62154
17043214	RBAK	RB-associated KRAB zinc finger	8.55658	8.65133	8.86461	9.34517	9.4097	9.40934	1.62139
16721280	TRIM22	tripartite motif containing 22	9.68034	9.83272	9.83272	10.5697	10.4126	10.4551	1.62134
16970647			7.05069	7.22511	7.55047	8.04979	7.79838	8.06952	1.62129
16813073	POLG	polymerase (DNA directed)	8.64939	8.56037	8.58993	9.35353	9.24249	9.29464	1.62112
16686648	MKNK1	MAP kinase interacting serine	7.58012	7.81003	7.98287	8.53437	8.30148	8.6281	1.6211
17096155	LINC00476	long intergenic non-protein coding RNA 476	6.6803	6.59572	6.29512	7.26133	7.24343	7.15685	1.62093
16693654			10.802	11.1155	10.9046	11.6292	11.6616	11.6218	1.6209
16844585	LOC730755	keratin associated protein 2-4-like	8.25592	8.44403	8.68914	9.1013	8.99916	9.37893	1.62087
16963320	TM4SF19	transmembrane 4 L six family member 19	9.71901	9.79207	9.69136	10.4218	10.3629	10.5079	1.62084
16903537	NMI	N-myc (and STAT) interactor	8.01528	8.08965	7.9716	8.74881	8.69362	8.72378	1.62064
16901161	TBC1D8	TBC1 domain family	7.49406	7.61431	7.69917	8.37467	8.14363	8.37807	1.62031
16967684			8.52634	8.64103	8.76598	9.32455	9.31361	9.38383	1.62024
17011185	TSTD3	thiosulfate sulfurtransferase (rhodanese)-like domain containing 3	9.15096	9.63175	9.59541	10.1522	10.232	10.0822	1.62012
16656981			5.32336	5.24189	4.76142	5.94281	5.81788	5.65342	1.6198
17121186	STARD9	StAR-related lipid transfer (START) domain containing 9	8.36581	8.33298	8.51664	9.03602	9.09888	9.16744	1.6196
16932809	YDJC	YdjC homolog (bacterial)	8.01961	8.00328	7.86771	8.73029	8.56041	8.68641	1.61945
16984010	IL7R	interleukin 7 receptor	8.30922	8.47147	8.53358	9.07468	9.05695	9.26841	1.61917
16852457	C18orf26	chromosome 18 open reading frame 26	6.45564	6.23085	6.72611	7.23006	7.11766	7.15059	1.61915
16693650			11.0988	11.1809	11.0677	11.7313	11.9547	11.7458	1.61866
17031712	DPCR1	diffuse panbronchiolitis critical region 1	5.33686	4.69486	4.5874	5.35449	5.65429	5.69461	1.61861
17054273	PRKAR1B	protein kinase	7.70399	7.77086	7.66033	8.47781	8.22242	8.51865	1.6184
16997155	ANKRA2	ankyrin repeat	7.24697	7.41283	7.41135	8.0528	7.95383	8.14816	1.61837
16940332	FLJ39534	uncharacterized FLJ39534	6.27715	6.35311	6.22501	6.87224	7.09015	6.97649	1.61836
17121800			7.85335	7.87645	7.92751	8.59645	8.50547	8.6387	1.61825
16655763			6.46896	5.9968	5.85451	7.2461	6.33139	6.82598	1.61821
17120274	LOC100289026	uncharacterized LOC100289026	10.3665	10.4955	10.5216	11.1664	11.1914	11.1088	1.61818
16650485			4.46601	5.38223	5.09035	5.53848	5.66548	5.81651	1.61772
17125158	LOC100506190	uncharacterized LOC100506190	8.46439	8.62765	8.65571	9.31508	9.20304	9.31133	1.61765
16815649	NAGPA-AS1	NAGPA antisense RNA 1 (non-protein coding)	5.90636	6.06281	5.8925	6.55728	6.63463	6.7513	1.6176
17087329	TMOD1	tropomodulin 1	8.93072	8.81705	8.96786	9.58614	9.54488	9.66536	1.61729
16914213	DBNDD2	dysbindin (dystrobrevin binding protein 1) domain containing 2	8.44383	8.4595	8.40597	9.07718	9.09763	9.21507	1.61723
16781219	GRTP1	growth hormone regulated TBC protein 1	7.76907	7.92543	7.89997	8.59063	8.53894	8.54533	1.61718
17049162	MBLAC1	metallo-beta-lactamase domain containing 1	6.88581	6.6599	6.61484	7.4984	7.21222	7.52942	1.61682
16687546	SSBP3	single stranded DNA binding protein 3	8.6704	8.53862	8.66195	9.31647	9.29672	9.33727	1.61682
16726429	ESRRA	estrogen-related receptor alpha	7.89307	7.77669	7.75854	8.55322	8.48413	8.4696	1.61651
16746878	TULP3	tubby like protein 3	10.8997	10.9757	10.9427	11.5889	11.6065	11.7011	1.61645
16788628	SNORD114-6	small nucleolar RNA	5.18746	4.33375	5.44611	5.59149	5.71777	5.73607	1.61627
16826008			3.10906	2.47188	2.72944	3.99094	3.2486	3.14877	1.61624
17012087	SLC35F1	solute carrier family 35	6.63901	6.49774	6.93298	7.39256	7.37949	7.37519	1.61609
17125730	LOC100505679	uncharacterized LOC100505679	8.03715	8.01976	8.05733	8.75294	8.59953	8.8389	1.61594
16980716	TMEM154	transmembrane protein 154	8.42568	8.45397	8.53726	9.19076	9.18065	9.12259	1.61593
17082362	EPPK1	epiplakin 1	5.94022	5.66968	5.9678	6.5849	6.62512	6.44411	1.61568
16658097			6.43508	6.82246	6.6985	7.2462	7.28717	7.49902	1.61565
17053123	ZNF783	zinc finger family member 783	6.22062	5.96098	5.99538	6.79016	6.59809	6.86485	1.61557
16932702	TUBA3FP	tubulin	9.58695	9.63986	9.72409	10.349	10.2519	10.4257	1.61544
17117682	LOC100507419	uncharacterized LOC100507419	7.52378	7.57805	7.53289	8.21796	8.14799	8.34421	1.61531
16866002	ZNF543	zinc finger protein 543	8.7363	8.62797	8.89068	9.48897	9.24284	9.59721	1.6148
16661995	CCDC28B	coiled-coil domain containing 28B	7.66606	7.85413	7.76786	8.52453	8.43299	8.40457	1.61479
16652159			4.53774	4.05569	4.67589	5.42856	5.32163	4.59264	1.61459
16948572	KLHL24	kelch-like 24 (Drosophila)	8.28098	8.26227	8.34107	9.06174	8.85387	9.04042	1.61392
17120630			7.76124	7.90309	7.6647	8.42568	8.42568	8.5471	1.61307
16715847			3.79946	4.54229	4.45	5.3027	4.68787	4.87024	1.61293
16654327			11.0051	11.0379	10.9251	11.6795	11.6329	11.724	1.61264
17048639	DYNC1I1	dynein	7.36406	7.41139	7.60242	8.11223	8.06425	8.26885	1.61233
16716213	MMRN2	multimerin 2	6.60344	6.73817	6.42089	7.37934	7.32756	7.12247	1.61212
16770789	C12orf49	chromosome 12 open reading frame 49	11.3053	11.3366	11.2921	11.9718	11.9753	12.0535	1.61206
16678996			4.68382	4.72174	5.01255	5.71492	5.57113	5.19788	1.61173
16914070	PKIG	protein kinase (cAMP-dependent	8.17905	8.07429	8.27092	8.94786	8.79888	8.84144	1.61102
17123124	PI4KA	phosphatidylinositol 4-kinase	8.67193	8.7819	8.74782	9.34878	9.4023	9.5137	1.61073
16872452	BLVRB	biliverdin reductase B (flavin reductase (NADPH))	9.28411	9.43672	9.21945	10.0569	9.97985	9.96606	1.61049
17053960	LOC389602	uncharacterized LOC389602	7.70841	7.80631	7.81089	8.48643	8.4938	8.40731	1.61028
17017215			8.3486	8.19243	8.57354	9.25339	8.93982	8.98228	1.6099
16904278	DPP4	dipeptidyl-peptidase 4	10.6453	10.6667	10.658	11.4141	11.3967	11.2197	1.60973
16698356	PIK3C2B	phosphoinositide-3-kinase	6.81727	6.66667	6.74477	7.40503	7.38678	7.49718	1.60966
17060983	POLR2J	polymerase (RNA) II (DNA directed) polypeptide J	9.28405	9.42881	9.33088	10.0061	10.1234	9.97283	1.60904
16652901			8.71069	9.01428	8.88762	9.41442	9.70559	9.54937	1.60837
17078914			6.79571	7.48405	7.4276	8.03449	8.04828	7.67955	1.60769
16832438	TNFAIP1	tumor necrosis factor	10.5801	10.5561	10.5781	11.2005	11.3141	11.2539	1.60745
16840161	SPAG7	sperm associated antigen 7	9.5918	9.48111	9.58136	10.1999	10.1772	10.3314	1.60741
17122048	ZSCAN5A	zinc finger and SCAN domain containing 5A	7.82199	7.94411	7.79592	8.66167	8.44506	8.5093	1.60734
16989977	CYSTM1	cysteine-rich transmembrane module containing 1	8.36427	8.38126	8.28182	9.02344	9.07681	8.98099	1.60729
16961461			6.55485	6.66194	6.23742	7.0582	7.12124	7.32827	1.60714
16840596			10.199	10.2279	9.94443	10.8806	10.6822	10.8611	1.60681
16861400			9.78727	9.99832	9.91626	10.3769	10.5242	10.8531	1.60673
17121692	BPTF	bromodomain PHD finger transcription factor	8.64807	8.82156	8.86203	9.45219	9.40348	9.52824	1.60668
17066523	BMP1	bone morphogenetic protein 1	9.01671	8.99728	9.12865	9.67414	9.68798	9.83197	1.60639
16747896	CLEC4A	C-type lectin domain family 4	5.35646	5.19272	5.22671	6.09391	5.68357	6.04975	1.60634
16966240	CHRNA9	cholinergic receptor	7.87111	7.80551	7.85947	8.39249	8.40522	8.78962	1.60631
16817721	ASPHD1	aspartate beta-hydroxylase domain containing 1	9.30961	9.32782	9.28829	9.99032	9.83833	10.1481	1.60624
16816197			6.4282	6.12961	6.69906	7.09307	6.84432	7.36995	1.60602
16706586	C10orf57	chromosome 10 open reading frame 57	8.58054	8.58551	8.65877	9.29395	9.32833	9.25257	1.60586
16900496			7.98915	7.13926	7.49962	8.12971	8.22064	8.3273	1.60571
16654267			6.1477	5.71613	5.23774	6.23025	6.58139	6.33893	1.60548
16815528	HMOX2	heme oxygenase (decycling) 2	8.09258	8.07085	7.93501	8.80115	8.54982	8.79552	1.60512
17122932	TPTEP1	transmembrane phosphatase with tensin homology pseudogene 1	8.279	8.54336	8.54336	9.26115	9.04793	9.10408	1.6049
17032402	LOC100509457	HLA class II histocompatibility antigen	10.3087	10.25	10.4832	11.0026	11.0575	11.0289	1.60477
16752022			5.19534	4.90092	6.22398	5.84058	6.33934	6.18706	1.60463
17123176			4.90306	4.68962	4.62197	5.46785	5.26782	5.52537	1.60451
16777812	KATNAL1	katanin p60 subunit A-like 1	7.62073	7.64885	7.77824	8.39602	8.30792	8.39024	1.6045
17090109	TOR1B	torsin family 1	10.3253	10.3253	10.3253	11.0099	10.9779	11.0344	1.60449
16792688	L2HGDH	L-2-hydroxyglutarate dehydrogenase	6.97737	7.24696	7.30465	7.95985	7.76169	7.85349	1.60438
16793553			6.28386	6.5543	6.68966	6.99448	7.18163	7.39466	1.60323
16989408	MIR4461	microRNA 4461	7.61695	7.49581	7.46253	8.48436	8.29516	7.83832	1.60308
17086742			6.00175	6.23991	6.29559	6.92221	6.73479	6.92249	1.60297
17121802			7.85666	7.87314	7.93082	8.59976	8.46563	8.63693	1.60277
17081829	SLC45A4	solute carrier family 45	7.29427	7.26466	7.12624	7.90025	7.87249	7.95367	1.60259
16812920			3.25981	2.66384	3.35113	3.68728	4.24439	3.38295	1.60208
16916309	SOX12	SRY (sex determining region Y)-box 12	8.01861	7.8672	8.08081	8.50237	8.8261	8.67739	1.60186
16771680	CLIP1	CAP-GLY domain containing linker protein 1	9.99194	10.0469	10.0453	10.7317	10.6905	10.7011	1.60185
16984780			4.87997	4.25376	4.29281	5.06633	5.22191	5.17691	1.60162
16687899	HSD52	uncharacterized LOC729467	6.04758	6.21311	5.79906	6.64992	6.57261	6.87581	1.60162
16864129	FLT3LG	fms-related tyrosine kinase 3 ligand	8.94919	8.89802	8.83281	9.69923	9.5206	9.49743	1.60112
16674273	C1orf220	chromosome 1 open reading frame 220	7.10973	7.202	7.4427	8.01999	7.91519	7.85642	1.60109
16861398			12.0415	11.7971	11.9259	12.6137	12.5204	12.6654	1.60027
16919136			4.55938	3.35872	3.50623	4.53232	4.40393	4.52302	1.60027
16994597	FAM134B	family with sequence similarity 134	9.21789	9.21613	9.15822	9.93882	9.88718	9.79974	1.59974
17087191	HABP4	hyaluronan binding protein 4	9.18584	9.25737	9.20456	9.93621	9.84427	9.90078	1.59973
16895208	ITSN2	intersectin 2	9.49985	9.62658	9.68302	10.2874	10.2475	10.3062	1.59902
16934929	PLA2G6	phospholipase A2	7.68529	7.74161	7.66564	8.31813	8.32553	8.48008	1.59888
16824555	GDE1	glycerophosphodiester phosphodiesterase 1	10.6001	10.6088	10.6634	11.2974	11.2439	11.3622	1.59886
16783215	ARHGAP5	Rho GTPase activating protein 5	8.86321	9.12328	9.07792	9.78753	9.60809	9.69978	1.59881
16653981			3.55361	3.40359	3.2818	4.19434	3.94656	4.12761	1.59827
16933691	ZMAT5	zinc finger	9.13495	9.25865	9.10294	9.83393	9.81504	9.87706	1.59826
16797193			4.93753	4.33115	4.79037	5.45473	5.30914	5.32389	1.59797
16867240	MAP2K2	mitogen-activated protein kinase kinase 2	7.80011	8.03492	8.0943	8.69948	8.56383	8.69438	1.59783
17068938	RGS20	regulator of G-protein signaling 20	7.18481	7.32967	7.2254	7.92303	7.90075	7.94435	1.59779
17123264			5.41806	5.64038	5.66871	6.23098	6.13909	6.38361	1.59716
16996234	PPAP2A	phosphatidic acid phosphatase type 2A	10.5762	10.6468	10.6264	11.3045	11.2571	11.3139	1.597
16799084	PGBD4	piggyBac transposable element derived 4	8.53208	8.68459	8.70956	9.26207	9.19893	9.49096	1.59687
16693652			10.1339	10.0195	9.7119	10.6753	10.5345	10.6811	1.59683
16925155	LOC100288432	uncharacterized LOC100288432	5.62133	5.94619	5.92042	6.38222	6.58739	6.54388	1.5968
16798208	SNORD116-21	small nucleolar RNA	7.74789	7.92382	7.96162	8.72687	8.42757	8.50325	1.59636
16788776	MIR485	microRNA 485	6.3532	6.60056	6.30907	7.00218	6.92024	7.36459	1.59629
16651729			5.05506	4.92978	5.4585	5.87032	5.88194	5.71498	1.59619
16677361	RPS6KC1	ribosomal protein S6 kinase	8.23443	8.2374	8.50592	9.035	8.79307	9.17298	1.59597
16834111	TMEM99	transmembrane protein 99	7.48899	7.85726	7.73409	8.39336	8.30173	8.40815	1.59582
16771530			8.01479	7.986	7.75395	8.96024	8.78998	8.02713	1.59572
16655875			5.31856	4.87289	4.82201	5.69964	6.03381	5.30209	1.59553
16741969	UCP2	uncoupling protein 2 (mitochondrial	8.78405	8.60228	8.66178	9.30273	9.31456	9.45262	1.59542
16687150	CC2D1B	coiled-coil and C2 domain containing 1B	9.5855	9.56807	9.5855	10.3137	10.1597	10.2869	1.59519
16861895	NFKBIB	nuclear factor of kappa light polypeptide gene enhancer in B-cells inhibitor	9.05551	8.96457	8.9177	9.63895	9.69072	9.62914	1.59514
17048738	BRI3	brain protein I3	7.16903	7.36315	7.17799	7.97159	7.76724	7.99196	1.59498
16922636			7.77894	7.99701	8.10182	8.64648	8.7108	8.54103	1.59495
16979900			7.28843	7.5636	7.33939	8.06385	8.08881	8.05922	1.59492
16673056	UAP1	UDP-N-acteylglucosamine pyrophosphorylase 1	10.5608	10.5361	10.6683	11.2316	11.1959	11.3573	1.59463
17031422	HLA-F-AS1	HLA-F antisense RNA 1 (non-protein coding)	7.75427	7.69611	7.64141	8.32058	8.34368	8.44599	1.59418
17033878	HLA-F-AS1	HLA-F antisense RNA 1 (non-protein coding)	7.75427	7.69611	7.64141	8.32058	8.34368	8.44599	1.59418
17038920	HLA-F-AS1	HLA-F antisense RNA 1 (non-protein coding)	7.75427	7.69611	7.64141	8.32058	8.34368	8.44599	1.59418
16854301	ANKRD29	ankyrin repeat domain 29	9.31668	9.20578	9.22234	9.92694	9.82447	10.0116	1.59409
16771457			8.20552	8.11764	8.03204	8.76846	8.85858	8.74586	1.59391
16655489			10.0611	10.2202	10.2751	10.7514	10.854	10.9675	1.59344
17121190			6.95559	7.04403	7.18789	7.75289	7.70716	7.74381	1.59341
16726311	VEGFB	vascular endothelial growth factor B	9.98617	9.87094	9.86295	10.6025	10.5756	10.5576	1.59312
17121430	ERVK13-1	endogenous retrovirus group K13	8.92669	9.05126	9.05962	9.68539	9.61781	9.74908	1.59281
16878748	SPAST	spastin	8.96666	9.01347	9.13895	9.73854	9.61033	9.78454	1.59266
16814356	FAM195A	family with sequence similarity 195	7.80425	7.81665	7.64737	8.52402	8.41298	8.34531	1.59256
17114701	CDR1	cerebellar degeneration-related protein 1	8.50821	8.95935	8.69381	9.37152	9.54807	9.25581	1.59255
16827564			5.93265	6.15068	6.39183	6.81421	7.17222	6.5027	1.59253
16888865	GLS	glutaminase	10.2524	10.3028	10.4491	11.0197	11.0366	10.9618	1.59246
16778355	LHFP	lipoma HMGIC fusion partner	11.0028	10.8789	10.9668	11.601	11.5792	11.6816	1.59228
17102955	RP2	retinitis pigmentosa 2 (X-linked recessive)	9.1731	9.2212	9.20784	9.8394	9.90378	9.87045	1.59162
16856483	MIDN	midnolin	10.2987	10.4194	10.2672	10.9211	11.0463	11.0284	1.59127
16880881			6.03867	5.5787	5.01008	6.13365	6.35421	6.14815	1.59055
16932735	GGT2	gamma-glutamyltransferase 2	8.99868	8.843	8.90687	9.6385	9.52922	9.58804	1.59005
17085432	MGC21881	uncharacterized locus MGC21881	8.0081	7.85032	8.08419	8.7322	8.49281	8.72424	1.58984
16916667	DDRGK1	DDRGK domain containing 1	8.09554	8.04137	8.16273	8.76275	8.80585	8.73766	1.58983
16707929	LCOR	ligand dependent nuclear receptor corepressor	10.4506	10.5454	10.6877	11.2292	11.1421	11.3187	1.5897
17093439			4.12054	3.98877	3.69276	5.05529	4.41621	4.33684	1.5897
16875952	VN1R1	vomeronasal 1 receptor 1	4.75429	5.02619	4.73867	5.47852	5.14043	5.90619	1.5896
16651011			3.30217	3.58094	4.00152	5.23238	3.93222	3.72552	1.58942
16771998	RILPL2	Rab interacting lysosomal protein-like 2	9.58427	9.60164	9.68898	10.3205	10.2444	10.3152	1.58927
16787151			5.52756	5.04925	5.60719	6.18305	6.06014	5.94545	1.58911
16735639	TMEM41B	transmembrane protein 41B	9.74889	9.70762	9.82737	10.4352	10.3755	10.476	1.58844
16789149	TNFAIP2	tumor necrosis factor	8.1174	8.16899	8.3442	8.81153	8.83776	8.98391	1.58836
16762724	OVCH1	ovochymase 1	6.06179	5.9627	5.94993	6.67199	6.56343	6.74152	1.58833
16868968	CCDC151	coiled-coil domain containing 151	7.0384	6.86754	6.96745	7.53135	7.53029	7.81268	1.58774
16788796	MIR656	microRNA 656	6.76508	6.95009	6.96487	7.50404	7.34406	7.8328	1.58772
16860959	USF2	upstream transcription factor 2	9.64493	9.78657	9.6118	10.3326	10.333	10.3781	1.58753
17016451	HIST1H2BJ	histone cluster 1	5.99894	5.71914	5.82903	6.58705	6.40914	6.55102	1.58744
16654329			11.6078	11.6331	11.6202	12.3697	12.2741	12.2172	1.58737
17121532			6.90952	6.8894	7.18557	7.58994	7.65721	7.73721	1.58736
16787276			5.93601	6.13907	5.8711	6.80761	6.69378	6.44361	1.58697
17074622			6.13204	6.28237	6.40742	7.01444	6.92435	6.88136	1.58679
16653645			6.01431	6.14916	6.1738	6.60864	6.7799	6.94478	1.58595
16907234	ALS2CR12	amyotrophic lateral sclerosis 2 (juvenile) chromosome region	6.60067	6.9793	7.05771	7.63895	7.42819	7.56566	1.58561
17020459			5.54341	5.79223	5.73422	6.13276	6.39674	6.535	1.58543
16803649	C15orf37	chromosome 15 open reading frame 37	8.00841	8.05573	7.97613	8.66745	8.75613	8.61124	1.5854
16973149			5.71924	5.98985	6.00161	6.42916	6.87901	6.39623	1.58509
16773157			7.11979	7.30955	6.92811	7.73318	7.95887	7.65882	1.58499
16792226	SEC23A	Sec23 homolog A (S. cerevisiae)	10.8813	10.8654	10.9714	11.5804	11.4589	11.6711	1.58457
16873296	PPP1R13L	protein phosphatase 1	7.94119	8.1142	7.95789	8.58678	8.58235	8.83596	1.5844
16869860	AKAP8L	A kinase (PRKA) anchor protein 8-like	11.4165	11.4667	11.475	12.149	12.0609	12.1391	1.58404
16670981			6.12142	6.00897	5.86279	6.56435	6.55926	6.86031	1.58401
17125582			4.24425	4.3536	4.78243	4.99735	5.02328	5.35011	1.5839
17017208			7.77313	8.24779	7.89599	8.60887	8.45063	8.84784	1.58389
16980744	RNF175	ring finger protein 175	6.43506	6.44378	6.46706	7.04554	6.8918	7.39761	1.58339
16656485			4.43227	3.00953	4.2941	4.49447	5.38796	3.84229	1.5833
16861394			7.42809	7.80369	7.50188	8.1607	7.97377	8.5879	1.58327
16659102	CLCN6	chloride channel	9.88905	9.91859	9.97774	10.5389	10.6335	10.6014	1.58318
16807288	GPR176	G protein-coupled receptor 176	7.74535	7.70901	7.7478	8.39812	8.38036	8.41164	1.58299
17118015			7.61544	7.6965	7.64525	8.34793	8.18593	8.41112	1.58293
17012223	CLVS2	clavesin 2	6.28423	6.29664	6.4343	7.01886	6.58133	7.40186	1.5826
17076829	RNF170	ring finger protein 170	9.75364	9.74783	9.79268	10.4393	10.3723	10.4693	1.58252
16654565			6.1195	6.0242	5.04825	6.61665	6.56692	5.99433	1.58226
16855318	MEX3C	mex-3 homolog C (C. elegans)	10.9039	10.7954	10.9157	11.5191	11.5048	11.5768	1.58219
16917004	GPCPD1	glycerophosphocholine phosphodiesterase GDE1 homolog (S. cerevisiae)	7.35758	7.78626	7.65878	8.26835	8.15536	8.36406	1.58196
16874347	IRF3	interferon regulatory factor 3	9.0687	9.08878	9.05777	9.82376	9.66996	9.70654	1.58192
16839063	NARF	nuclear prelamin A recognition factor	9.30154	9.2701	9.21643	9.90641	9.8847	9.98131	1.58167
17050414	C7orf53	chromosome 7 open reading frame 53	6.05026	6.07343	6.19028	6.69696	6.90439	6.69696	1.58166
16884700			7.95496	8.0124	8.27806	8.66274	8.85964	8.70701	1.58153
16816136	MIR3179-3	microRNA 3179-3	5.0562	4.99022	4.81439	5.34998	5.63399	5.86059	1.58145
16789859			5.563	5.41402	5.51544	6.02063	6.33877	6.11657	1.58137
16729431	AQP11	aquaporin 11	7.74954	7.49076	7.75285	8.31394	8.20808	8.45443	1.58128
16740555			5.54633	5.09688	4.09561	5.23321	6.01382	5.47472	1.58115
16972993	TLR3	toll-like receptor 3	8.09147	8.2454	8.2308	8.93644	8.77395	8.83827	1.58045
17078887	RN5S272	RNA	2.73856	3.00548	2.63649	3.86899	3.60496	2.88744	1.5804
17094005	ZBTB5	zinc finger and BTB domain containing 5	7.96048	8.21553	8.10551	8.8291	8.6497	8.78351	1.58037
16763911	ZNF641	zinc finger protein 641	7.43988	7.42285	7.60027	8.09714	7.90287	8.44375	1.58036
16788751	MIR1185-2	microRNA 1185-2	5.64579	5.52971	6.11202	6.34893	6.11202	6.80699	1.58023
16880080	LOC100506338	uncharacterized LOC100506338	8.02836	8.28167	8.14349	8.8328	8.77562	8.8253	1.58015
17025215	RSPH3	radial spoke 3 homolog (Chlamydomonas)	8.6296	8.64545	8.83565	9.4039	9.23538	9.4514	1.58007
16891575	ACSL3	acyl-CoA synthetase long-chain family member 3	9.80631	9.91318	9.90095	10.4882	10.5211	10.5904	1.57982
17114707	LDOC1	leucine zipper	9.61375	9.49935	9.54621	10.1929	10.1295	10.316	1.57978
17122304	LOC100131316	uncharacterized LOC100131316	6.87422	6.73758	7.15278	7.65413	7.37717	7.71228	1.57972
16862857	ZNF283	zinc finger protein 283	6.60715	6.71903	6.94846	7.5062	7.24432	7.50287	1.57963
16912818	CBFA2T2	core-binding factor	8.61318	8.7531	8.85098	9.39716	9.34045	9.45724	1.5792
16850090	DUS1L	dihydrouridine synthase 1-like (S. cerevisiae)	9.46428	9.42916	9.36499	10.0627	10.0098	10.1631	1.57908
17025267	SOD2	superoxide dismutase 2	7.4306	7.6105	7.69118	8.21224	8.28744	8.20906	1.57879
16859446	OCEL1	occludin	9.37851	9.33532	9.33532	10.0823	9.9352	10.0081	1.57876
16848657	FDXR	ferredoxin reductase	8.39963	8.31426	8.39963	9.06886	8.84961	9.17042	1.57839
16735661	LOC440028	uncharacterized LOC440028	7.26235	7.12111	6.89043	7.69563	7.61052	7.94249	1.57817
16836375	MSI2	musashi homolog 2 (Drosophila)	9.59233	9.6463	9.73741	10.3041	10.296	10.3495	1.57774
16771310			9.28836	9.39435	9.55027	9.95936	10.1149	10.1321	1.57766
16662737	AKIRIN1	akirin 1	10.8243	10.8359	10.8436	11.4684	11.5114	11.4972	1.57762
16778274	TRPC4	transient receptor potential cation channel	7.78459	8.03386	8.04832	8.58037	8.66609	8.59276	1.57733
16738571	MED19	mediator complex subunit 19	7.154	6.96819	7.29052	7.75486	7.87953	7.74987	1.577
17042735	HEATR2	HEAT repeat containing 2	9.15291	9.19268	9.37194	9.87684	9.91363	9.89841	1.57693
16783764	C14orf28	chromosome 14 open reading frame 28	5.08465	5.33435	5.33435	5.79243	5.77237	6.15953	1.57679
16691442	TRIM45	tripartite motif containing 45	8.09822	8.27357	8.39438	8.87218	8.83806	9.02691	1.57679
17122652	LINC00152	long intergenic non-protein coding RNA 152	10.8153	10.8491	10.8497	11.5039	11.5073	11.4733	1.57659
16865699	SSC5D	scavenger receptor cysteine rich domain containing (5 domains)	8.37443	8.40516	8.56893	9.02049	9.07396	9.22418	1.57647
16907156	PPIL3	peptidylprolyl isomerase (cyclophilin)-like 3	8.70408	8.76093	8.89756	9.47123	9.42935	9.43183	1.57638
16879276	MORN2	MORN repeat containing 2	10.7161	10.6606	10.6891	11.3307	11.3782	11.3249	1.57571
16685643			3.7093	3.84653	4.58268	4.63877	4.82865	4.63877	1.57559
17009502	C6orf141	chromosome 6 open reading frame 141	8.6612	8.6612	8.6612	9.24533	9.37474	9.33113	1.57556
17119958	ANKRD20A12P	ankyrin repeat domain 20 family	7.07012	7.19254	7.18934	7.83358	7.83848	7.74753	1.57555
16788715	MIR299	microRNA 299	4.78768	5.16889	5.22802	5.76845	5.47414	5.90887	1.5753
17043312	ZNF815P	zinc finger protein 815	7.11358	7.21698	7.21403	7.81074	7.74535	7.95188	1.57402
16718121			5.94467	6.05235	6.3492	6.86757	6.57374	6.86827	1.57402
16862033	SUPT5H	suppressor of Ty 5 homolog (S. cerevisiae)	10.4415	10.3819	10.4049	11.0703	11.0086	11.112	1.57377
16791280	DHRS1	dehydrogenase	8.49631	8.49042	8.53416	9.2861	9.09424	9.10316	1.57374
16785606	MPP5	membrane protein	10.1641	10.2023	10.181	10.8491	10.848	10.8127	1.57371
16879174	QPCT	glutaminyl-peptide cyclotransferase	7.15532	7.20832	7.31649	7.97607	7.74796	7.91712	1.57317
17065901			5.85352	6.00717	6.01793	6.69478	6.60016	6.54388	1.57287
16919692	SPATA25	spermatogenesis associated 25	8.59372	8.51409	8.73073	9.12819	9.31263	9.35758	1.57275
16652141			4.51861	3.34925	2.70008	3.44588	4.67169	4.40974	1.57257
17059427	C7orf23	chromosome 7 open reading frame 23	8.05182	7.99073	7.97914	8.68187	8.58157	8.71688	1.5723
16777579	RNF6	ring finger protein (C3H2C3 type) 6	8.66813	8.7474	8.77125	9.45704	9.27881	9.40759	1.57159
16657315			9.58488	9.31408	9.46522	9.91544	10.0962	10.3075	1.571
16688214	PKP4	plakophilin 4	5.87633	5.65654	5.83778	6.5408	6.25087	6.53336	1.57075
16684674	MTMR9LP	myotubularin related protein 9-like	7.15762	7.15397	7.20968	7.79611	7.61447	8.06414	1.57042
17052049			6.89031	6.98757	6.94443	7.62907	7.5115	7.63508	1.57038
17018186	RGL2	ral guanine nucleotide dissociation stimulator-like 2	8.38139	8.37561	8.61217	9.04925	9.14418	9.12681	1.56956
17029997	RGL2	ral guanine nucleotide dissociation stimulator-like 2	8.38139	8.37561	8.61217	9.04925	9.14418	9.12681	1.56956
17032681	RGL2	ral guanine nucleotide dissociation stimulator-like 2	8.38139	8.37561	8.61217	9.04925	9.14418	9.12681	1.56956
17037482	RGL2	ral guanine nucleotide dissociation stimulator-like 2	8.38139	8.37561	8.61217	9.04925	9.14418	9.12681	1.56956
17125688	LOC100272228	uncharacterized LOC100272228	6.5603	6.54672	6.72868	7.08567	7.22458	7.47399	1.56864
16819816	BEAN1	brain expressed	7.87839	7.81696	7.95862	8.50789	8.43507	8.65942	1.56859
16788760	MIR539	microRNA 539	6.68217	6.66746	6.84147	7.42136	7.14539	7.57262	1.56854
16907257	TRAK2	trafficking protein	10.9908	11.0501	11.0688	11.7093	11.6536	11.695	1.56848
17096718	OR13C5	olfactory receptor	2.45938	2.44805	2.50312	2.84943	3.50255	3.00663	1.56847
16652377			6.69926	6.46494	6.42807	7.21734	6.98653	7.33589	1.56826
17060923	RABL5	RAB	8.38694	8.39804	8.36946	9.10813	9.00104	8.99249	1.56816
17078558	PAG1	phosphoprotein associated with glycosphingolipid microdomains 1	9.76668	9.89017	9.81293	10.4915	10.4639	10.4611	1.56799
16980031	MAML3	mastermind-like 3 (Drosophila)	7.70639	8.07902	8.03299	8.64745	8.46477	8.65254	1.56785
16858080	C19orf66	chromosome 19 open reading frame 66	9.11084	9.11493	9.16472	9.68532	9.80875	9.84268	1.56782
16672301			4.42074	4.52616	4.43047	5.3337	5.09023	4.89969	1.56781
16988762	PRRC1	proline-rich coiled-coil 1	11.3841	11.2209	11.3526	11.9638	11.9062	12.0335	1.56769
16952443	ENTPD3-AS1	ENTPD3 antisense RNA 1 (non-protein coding)	6.95618	7.12491	7.1442	7.75608	7.73439	7.68011	1.56747
16862790	CD177	CD177 molecule	7.17489	6.91425	6.88264	7.5676	7.69303	7.65609	1.56734
17017370	DDAH2	dimethylarginine dimethylaminohydrolase 2	8.81367	8.7015	8.71238	9.40078	9.29698	9.474	1.56707
16686192			5.83238	6.3238	5.95158	6.60954	6.80948	6.63266	1.56696
16926241	HSF2BP	heat shock transcription factor 2 binding protein	6.9316	7.36315	7.13134	7.7242	7.7003	7.94551	1.56696
16931435	GRAMD4	GRAM domain containing 4	8.02846	8.0532	8.06234	8.68476	8.61888	8.783	1.5665
17044302	CCDC126	coiled-coil domain containing 126	7.07163	7.03059	6.92878	7.6697	7.49379	7.80975	1.56635
16788296	EML1	echinoderm microtubule associated protein like 1	9.3196	9.42882	9.45805	10.0653	9.96294	10.1204	1.56633
16805870	NBEAP1	neurobeachin pseudogene 1	7.25844	7.54729	7.74959	8.38412	8.34501	7.76821	1.56627
16663033	SMAP2	small ArfGAP2	10.1003	10.1729	10.2245	10.8216	10.7983	10.8197	1.56622
16977986	SNCA	synuclein	8.13356	8.11379	7.93981	8.73248	8.66077	8.7356	1.56616
16840166			10.2273	10.1502	10.2321	10.8569	10.5128	11.1815	1.56612
16877225	LPIN1	lipin 1	8.59022	8.64616	8.6224	9.22944	9.26844	9.30236	1.56608
16840589			12.0752	12.1512	12.1894	12.6578	12.7745	12.9248	1.56599
16793488	C14orf149	chromosome 14 open reading frame 149	9.09396	9.25282	9.29859	9.90622	9.90599	9.77326	1.56558
16994301	MIR4636	microRNA 4636	5.74693	5.59558	5.30078	6.30454	6.17678	6.09987	1.56479
16798240	SNRPN	small nuclear ribonucleoprotein polypeptide N	9.95735	10.0571	10.1702	10.7407	10.6441	10.7375	1.5647
16652971			5.57644	5.7083	5.95392	6.3752	6.28366	6.51717	1.5646
16875114			5.62738	6.15315	5.64699	6.42176	6.31184	6.63038	1.56427
17122642	LINC00152	long intergenic non-protein coding RNA 152	8.80184	8.91574	8.88653	9.56082	9.53339	9.44571	1.56403
16902037			4.72592	4.6445	4.7822	4.80762	5.57619	5.70448	1.56398
17120316	FLJ39739	uncharacterized FLJ39739	4.26566	4.45608	4.43108	4.89944	5.03261	5.15572	1.56372
17124116			5.81803	5.31408	5.68666	6.29765	6.12725	6.32867	1.56367
17120914			4.95617	5.20166	5.62243	5.89501	5.83009	5.98944	1.56348
16658937			10.4069	10.5538	10.5659	11.1262	11.3849	10.9497	1.56346
17078531			4.93533	5.09127	5.10196	5.69714	5.66847	5.69714	1.56345
16960961	C3orf80	chromosome 3 open reading frame 80	4.55712	4.13322	4.66577	5.24881	4.90231	5.13897	1.56337
16663064	ZNF642	zinc finger protein 642	8.15005	8.23135	8.28594	8.86206	8.73209	9.0062	1.56302
16789621	NUDT14	nudix (nucleoside diphosphate linked moiety X)-type motif 14	5.27254	5.47912	5.50207	6.05733	6.20221	5.92703	1.56295
16700056			3.99608	3.6496	4.05037	4.40953	4.59135	4.62791	1.56292
16942991	ARL13B	ADP-ribosylation factor-like 13B	8.69664	8.79624	8.80036	9.48866	9.40315	9.33397	1.56285
16659881	NECAP2	NECAP endocytosis associated 2	10.538	10.4347	10.4275	11.1276	11.073	11.132	1.56281
17075698	TRIM35	tripartite motif containing 35	8.69521	8.67383	8.57993	9.31286	9.21288	9.3556	1.56279
16703983			4.49245	4.94899	5.14068	5.40974	5.51305	5.59153	1.56273
17075870	EXTL3-AS1	EXTL3 antisense RNA 1 (non-protein coding)	6.60878	6.73667	6.48411	7.18282	7.22097	7.35759	1.56259
16921258	EEF1A2	eukaryotic translation elongation factor 1 alpha 2	8.17337	8.20144	7.82871	8.8522	8.5562	8.72645	1.56242
16995925	C5orf28	chromosome 5 open reading frame 28	8.21433	8.3456	8.38572	9.09109	8.79739	8.98744	1.56203
17102396	TAB3	TGF-beta activated kinase 1	8.00312	8.05879	8.05879	8.63934	8.73461	8.67675	1.56193
16670291			6.74855	6.83977	6.96533	7.58057	7.56741	7.33525	1.56178
16769649	PRDM4	PR domain containing 4	9.45092	9.45092	9.4258	10.1257	10.0465	10.085	1.56177
16877514			5.8721	5.68008	6.12371	6.51989	6.29447	6.79025	1.56147
17116720	SLC25A6	solute carrier family 25 (mitochondrial carrier; adenine nucleotide translocator)	11.8062	11.7953	11.744	12.3959	12.4826	12.3943	1.56102
16799492	LOC100505573	uncharacterized LOC100505573	8.99676	9.11254	9.17698	9.74562	9.6978	9.76929	1.56065
16830947	RANGRF	RAN guanine nucleotide release factor	9.32392	9.41835	9.21323	10.0016	9.90658	9.97324	1.56044
17121298			6.58286	6.35345	6.42114	7.13826	7.14906	6.99562	1.56031
16931427	LOC100506813	uncharacterized LOC100506813	7.14407	7.08432	6.93887	7.7308	7.53124	7.83035	1.56018
16786167	PSEN1	presenilin 1	8.746	8.76024	8.84255	9.38364	9.43769	9.45246	1.56013
16683245	LOC729059	uncharacterized LOC729059	6.01635	6.15732	6.1738	6.6741	6.80948	6.78878	1.56009
16718719	KIAA1598	KIAA1598	9.33981	9.48371	9.36342	10.0486	10.0823	9.98073	1.56003
16846546	SAMD14	sterile alpha motif domain containing 14	7.31119	7.33656	7.5441	8.02153	8.12261	7.97231	1.55998
16865992	ZNF460	zinc finger protein 460	9.33104	9.30473	9.33487	9.94824	9.9731	9.97259	1.55951
16664731	PRPF38A	PRP38 pre-mRNA processing factor 38 (yeast) domain containing A	11.396	11.3796	11.4617	12.0521	12.0495	12.0583	1.55928
17029226	DDAH2	dimethylarginine dimethylaminohydrolase 2	8.84624	8.74599	8.75734	9.4259	9.3388	9.50657	1.55894
16967925	USO1	USO1 vesicle docking protein homolog (yeast)	11.2559	11.2816	11.2771	11.9609	11.8864	11.8885	1.55876
16885118	RALB	v-ral simian leukemia viral oncogene homolog B (ras related; GTP binding protein)	9.87687	9.83478	9.97918	10.5525	10.5093	10.5497	1.55861
16892321	EIF4E2	eukaryotic translation initiation factor 4E family member 2	8.98965	8.97817	8.9175	9.56929	9.58135	9.6544	1.55823
16857820	TGFBR3L	transforming growth factor	8.11001	8.11001	8.00008	8.74623	8.63868	8.75443	1.55806
16678328			6.43508	6.66256	7.12899	7.39874	6.95645	7.79061	1.55803
17065519			5.33942	5.38815	4.81614	5.97471	5.57854	5.90943	1.55796
16880245	PRORSD1P	prolyl-tRNA synthetase associated domain containing 1	6.66601	7.12899	6.98903	7.74842	7.47922	7.47536	1.55796
17004998			5.88802	5.81269	6.11049	6.47185	6.42679	6.83112	1.55781
16915091	TFAP2C	transcription factor AP-2 gamma (activating enhancer binding protein 2 gamma)	7.00657	7.05604	7.18536	7.72776	7.6149	7.82304	1.55751
17122562	CDK7	cyclin-dependent kinase 7	5.41381	5.45475	5.07195	6.06814	5.6724	6.11755	1.55746
17122664	LINC00152	long intergenic non-protein coding RNA 152	10.4814	10.3711	10.5393	11.0687	11.1647	11.0744	1.55692
16803618	MIR184	microRNA 184	5.71783	5.24351	5.65106	6.22398	5.99436	6.30933	1.55663
17120450			5.99101	5.84498	5.89142	6.68266	6.49412	6.46567	1.55654
16727045	KAT5	K(lysine) acetyltransferase 5	7.83813	7.87622	7.8105	8.54971	8.37602	8.5139	1.55645
16969651			6.27392	6.7358	6.51617	7.13242	7.0203	7.28785	1.55642
16761776			9.11072	8.89252	9.18388	9.56033	9.75422	9.78711	1.55637
17110927	LOC158572	uncharacterized LOC158572	5.60704	5.61745	5.34882	6.44566	6.01309	6.02877	1.55625
16971308	ARHGAP10	Rho GTPase activating protein 10	8.35957	8.46059	8.47792	9.21159	8.9673	9.03273	1.556
16741223	SUV420H1	suppressor of variegation 4-20 homolog 1 (Drosophila)	9.46252	9.43147	9.63617	10.1337	10.0946	10.2151	1.55588
16703036	PLXDC2	plexin domain containing 2	10.4766	10.5635	10.8246	11.2788	11.2028	11.2949	1.55537
16883647	IL1R1	interleukin 1 receptor	10.1521	10.1975	10.2292	10.7924	10.7974	10.9007	1.55536
17017979	TAP1	transporter 1	8.95121	9.01073	8.955	9.64457	9.55512	9.62883	1.5553
17027144	TAP1	transporter 1	8.95121	9.01073	8.955	9.64457	9.55512	9.62883	1.5553
17029788	TAP1	transporter 1	8.95121	9.01073	8.955	9.64457	9.55512	9.62883	1.5553
17032476	TAP1	transporter 1	8.95121	9.01073	8.955	9.64457	9.55512	9.62883	1.5553
17034791	TAP1	transporter 1	8.95121	9.01073	8.955	9.64457	9.55512	9.62883	1.5553
17037271	TAP1	transporter 1	8.95121	9.01073	8.955	9.64457	9.55512	9.62883	1.5553
17039977	TAP1	transporter 1	8.95121	9.01073	8.955	9.64457	9.55512	9.62883	1.5553
16875776	ISOC2	isochorismatase domain containing 2	9.55226	9.46642	9.18773	9.88778	10.1293	10.1007	1.55523
16724269	CREB3L1	cAMP responsive element binding protein 3-like 1	9.99994	9.93286	9.99994	10.5569	10.5816	10.7055	1.55521
16964567	LOC100507266	uncharacterized LOC100507266	7.102	7.07821	7.34647	7.82126	7.81138	7.80515	1.55513
16928415	CRYBB2P1	crystallin	8.92758	9.24689	8.9583	9.80204	9.61914	9.62146	1.55469
17125536			7.7798	8.05573	8.12543	8.75208	8.49401	8.62422	1.5545
17017495	NEU1	sialidase 1 (lysosomal sialidase)	9.5533	9.54778	9.5533	10.2357	10.1486	10.1793	1.55444
17026875	NEU1	sialidase 1 (lysosomal sialidase)	9.5533	9.54778	9.5533	10.2357	10.1486	10.1793	1.55444
17032134	NEU1	sialidase 1 (lysosomal sialidase)	9.5533	9.54778	9.5533	10.2357	10.1486	10.1793	1.55444
17034509	NEU1	sialidase 1 (lysosomal sialidase)	9.5533	9.54778	9.5533	10.2357	10.1486	10.1793	1.55444
17036841	NEU1	sialidase 1 (lysosomal sialidase)	9.5533	9.54778	9.5533	10.2357	10.1486	10.1793	1.55444
17039585	NEU1	sialidase 1 (lysosomal sialidase)	9.5533	9.54778	9.5533	10.2357	10.1486	10.1793	1.55444
16815439	ZNF174	zinc finger protein 174	8.87136	9.00009	9.12539	9.69003	9.49111	9.72483	1.55442
17124944	DEFB109P1B	defensin	8.94569	9.03698	9.16551	9.56299	9.60694	9.88723	1.55436
16898665	ASPRV1	aspartic peptidase	7.31863	7.57897	7.68445	8.18478	8.10574	8.19959	1.55404
17123016			9.70688	9.67185	9.68812	10.3649	10.2681	10.3419	1.55402
16747731	CLSTN3	calsyntenin 3	9.10261	9.18749	9.25383	9.83332	9.77852	9.83921	1.5537
16954925	NEK4	NIMA (never in mitosis gene a)-related kinase 4	10.27	10.2621	10.3128	10.9112	10.8954	10.9447	1.55344
16971546	TRIM2	tripartite motif containing 2	9.43667	9.50645	9.53336	10.0616	10.0626	10.2586	1.55339
17120318	PARP8	poly (ADP-ribose) polymerase family	10.9619	10.9526	11.0124	11.6668	11.5538	11.6122	1.55326
17042487	TAP1	transporter 1	8.81083	8.89443	8.82376	9.53	9.42255	9.48161	1.55299
17119004	MIR4516	microRNA 4516	8.62693	8.37161	8.67272	9.14583	8.97942	9.45092	1.55291
17006233	RPP21	ribonuclease P	10.9585	10.8747	10.7567	11.4681	11.4955	11.531	1.55283
17027415			10.9585	10.8747	10.7567	11.4681	11.4955	11.531	1.55283
17040460			10.9585	10.8747	10.7567	11.4681	11.4955	11.531	1.55283
16856350	CNN2	calponin 2	11.0657	11.0449	11.0147	11.7205	11.5968	11.712	1.55263
16990133			8.64375	8.35718	9.01642	9.32161	9.35284	9.24654	1.55245
16657297			6.82123	7.6588	7.62347	8.35596	7.82354	7.82707	1.55225
16975954	SCFD2	sec1 family domain containing 2	10.432	10.4064	10.5167	11.0524	10.9866	11.2183	1.55194
17012116			6.97379	6.86822	6.84139	7.42526	7.49094	7.66848	1.5516
16677304	TATDN3	TatD DNase domain containing 3	8.8223	8.99975	9.00367	9.60815	9.61185	9.50658	1.55145
17107211	SLC9A6	solute carrier family 9	10.7105	10.6607	10.6774	11.3464	11.1933	11.4096	1.5514
16932103	GGT3P	gamma-glutamyltransferase 3 pseudogene	9.70393	9.57648	9.50739	10.2233	10.2392	10.2259	1.55137
17096715	OR13C3	olfactory receptor	3.68493	3.53659	3.3167	4.13114	4.05968	4.24645	1.5508
16669930	RNF115	ring finger protein 115	10.2703	10.3245	10.311	10.9577	10.94	10.9064	1.55054
16654543			7.34453	6.70004	7.27171	7.78094	7.8488	7.58367	1.55011
17117569	ARL2BPP2	ADP-ribosylation factor-like 2 binding protein pseudogene 2	4.76086	4.06856	4.76086	5.59805	4.80835	5.08054	1.54995
16666353			6.7932	7.10124	7.04063	7.70342	7.52017	7.60747	1.54971
16693651			11.1391	11.1118	11.058	11.7096	11.6127	11.8825	1.54966
16709268	ACSL5	acyl-CoA synthetase long-chain family member 5	6.17641	6.54632	6.49069	6.92998	7.08668	7.0916	1.54929
17122132	CEACAMP1	carcinoembryonic antigen-related cell adhesion molecule pseudogene 1	6.23468	6.42228	6.21575	6.93227	6.93548	6.89825	1.54874
16870493	COPE	coatomer protein complex	11.4385	11.3969	11.5053	12.0411	12.066	12.1265	1.54861
16878543	SPDYA	speedy homolog A (Xenopus laevis)	6.9357	6.81935	6.80553	7.57729	7.47638	7.39975	1.54858
16992537	LOC285593	uncharacterized LOC285593	5.39232	5.17285	5.12957	5.79775	5.8086	5.98094	1.54848
16862029	LOC723805	interleukin-like	6.33934	5.50907	6.02205	6.51721	6.68454	6.56126	1.54848
17122654	LINC00152	long intergenic non-protein coding RNA 152	8.42673	8.30986	8.76553	9.06711	9.17861	9.14884	1.54843
17058098	LOC100287834	uncharacterized LOC100287834	6.87034	6.49756	6.66431	7.33042	7.56966	7.02417	1.54829
17125996	MIR4747	microRNA 4747	5.97643	4.8409	5.70887	6.20767	6.48854	5.72194	1.54826
17114569			6.45397	6.34638	6.41408	7.04529	7.05516	7.00578	1.54821
16884403	TMEM87B	transmembrane protein 87B	10.1646	10.1651	10.1202	10.8822	10.7888	10.6702	1.54804
17122492	LOC541471	uncharacterized LOC541471	10.8877	10.9293	11.0042	11.6091	11.5743	11.5288	1.54791
16999929	ZCCHC10	zinc finger	8.33486	8.34304	8.4903	9.13008	8.78023	9.14875	1.54787
16809606	RAB27A	RAB27A	8.72896	8.68305	8.79476	9.37879	9.37256	9.3462	1.54785
16656083			4.78186	5.24282	5.25888	5.84841	5.39004	5.93465	1.5474
16848264	ABCA10	ATP-binding cassette	5.32514	5.34871	5.04872	5.61075	5.94794	6.052	1.5469
16689923	ALG14	asparagine-linked glycosylation 14 homolog (S. cerevisiae)	8.71565	8.70858	8.69663	9.2866	9.28908	9.43298	1.54678
16825897	BCL7C	B-cell CLL	8.64736	8.6741	8.64442	9.31661	9.22279	9.31426	1.54678
17125578			5.02885	5.62911	5.73919	6.20304	5.75936	6.32235	1.54671
16944763	SEC22A	SEC22 vesicle trafficking protein homolog A (S. cerevisiae)	9.27111	9.39537	9.33797	9.99691	9.89873	9.99632	1.54667
16652837			7.37843	6.61609	6.9198	7.27866	7.57669	7.94587	1.54646
16748961			4.51093	5.15627	5.04252	5.69338	5.36418	5.53889	1.54639
16930598	ZC3H7B	zinc finger CCCH-type containing 7B	10.0878	10.0873	10.1083	10.7166	10.7222	10.7312	1.54631
17121224			7.17088	7.33323	7.35878	7.91998	7.86263	7.96612	1.54608
16761843	ARHGDIB	Rho GDP dissociation inhibitor (GDI) beta	6.88751	6.95867	6.73206	7.44705	7.49852	7.51814	1.54594
16663396			5.86336	6.95365	6.80487	7.0256	7.17942	7.30204	1.54584
16865999			10.1814	10.2338	10.2738	10.7659	10.9425	10.8657	1.54579
16652189			4.10593	5.373	4.65411	5.00567	5.44612	5.56542	1.54548
16832250			6.39843	6.54377	6.55558	7.16	7.10855	7.11211	1.54502
17119734	MIR4292	microRNA 4292	6.42358	6.54561	6.45523	6.97392	7.23472	7.09831	1.5449
16765793	DNAJC14	DnaJ (Hsp40) homolog	8.06964	8.06515	8.06964	8.68238	8.73767	8.66685	1.54487
16802251	SMAD3	SMAD family member 3	6.89746	6.88146	6.95787	7.60445	7.45467	7.55983	1.54477
16870543	TMEM161A	transmembrane protein 161A	9.93643	9.90774	9.90367	10.5288	10.5951	10.5051	1.5444
16660685	TCEB3	transcription elongation factor B (SIII)	10.1405	10.1909	10.1702	10.796	10.7668	10.8196	1.5443
16683372			7.07735	6.55498	7.03931	7.48796	7.48796	7.57607	1.54411
16783970	RN7SL1	RNA	10.5088	10.0971	10.3769	10.9011	11.0615	10.9004	1.54409
17028641	HLA-F-AS1	HLA-F antisense RNA 1 (non-protein coding)	7.95031	7.9078	7.81288	8.47687	8.52423	8.55009	1.54406
16718106	OBFC1	oligonucleotide	7.8485	7.96571	7.98921	8.56425	8.47569	8.64362	1.54405
16782687	IRF9	interferon regulatory factor 9	8.71748	8.71054	8.73423	9.31634	9.32905	9.39625	1.54377
17008428	ADCY10P1	adenylate cyclase 10 (soluble) pseudogene 1	6.42253	6.20991	6.48096	7.08844	6.9815	6.92249	1.54364
16789723	CRIP2	cysteine-rich protein 2	7.3384	7.33269	7.37166	7.87632	7.94365	8.10139	1.5435
16666694	WDR63	WD repeat domain 63	8.34857	8.58656	8.61943	9.1636	9.07026	9.19925	1.54348
16876111			6.89122	7.03789	7.14565	7.63909	7.62946	7.68473	1.54347
17080022	LRP12	low density lipoprotein receptor-related protein 12	10.2236	10.167	10.3705	10.9197	10.8183	10.9017	1.54347
16794586	FAM161B	family with sequence similarity 161	6.81576	6.9384	6.9384	7.46276	7.37915	7.72916	1.54346
17028037	C6orf48	chromosome 6 open reading frame 48	10.1918	10.0974	10.1364	10.819	10.793	10.6918	1.54332
16807314			6.79693	6.99842	6.26625	7.41386	7.71786	6.80699	1.54296
16716027	ANXA11	annexin A11	9.04982	9.02444	9.02444	9.53115	9.81813	9.62597	1.54276
17076041	LOC100128750	uncharacterized LOC100128750	7.12069	7.26623	6.96386	7.86658	7.60163	7.75909	1.54275
16883530			6.4012	6.59566	6.64485	7.14453	7.14984	7.22331	1.54256
16678345			10.0216	9.84545	9.86242	10.4471	10.4503	10.7072	1.54228
17122662	LINC00152	long intergenic non-protein coding RNA 152	9.44372	9.52416	9.56952	10.0981	10.103	10.2105	1.54194
16767911	PAWR	PRKC	6.6932	6.76192	6.70098	7.37041	7.34835	7.31118	1.5418
17125694			5.08338	4.5744	4.46069	5.34135	5.34883	5.30131	1.54151
16656265			6.31068	6.59132	6.28333	6.94964	6.82768	7.28101	1.5415
16764791	KRT80	keratin 80	8.79021	9.04445	8.92129	9.60203	9.4523	9.57401	1.54128
16882578			7.30453	7.52247	7.38642	8.21833	7.89532	7.9721	1.54126
17004208	FOXC1	forkhead box C1	9.01176	9.11321	8.96799	9.62962	9.62127	9.71388	1.54107
17122648	LINC00152	long intergenic non-protein coding RNA 152	8.71904	8.75133	8.9477	9.48473	9.39529	9.40948	1.54094
16655095			8.59318	8.76441	8.5689	9.19085	9.33011	9.27683	1.54089
16663242	CCDC30	coiled-coil domain containing 30	6.82313	6.83687	6.51837	7.41172	7.35438	7.28243	1.54049
16657323			7.43731	6.96752	6.67512	7.41667	7.79512	7.73827	1.54047
16997316	COL4A3BP	collagen	9.7561	9.77762	9.86955	10.4595	10.4061	10.4077	1.54045
16651435			8.55273	9.03266	9.29664	9.67957	9.4763	9.59587	1.54032
16711520			6.52845	6.85441	6.65281	7.31083	7.37942	7.215	1.54028
16812544	GOLGA6L10	golgin A6 family-like 10	7.71991	7.76519	7.80664	8.45727	8.35967	8.3438	1.54007
16900628	ANKRD39	ankyrin repeat domain 39	9.72229	9.57001	9.66261	10.2355	10.2721	10.3158	1.53988
17054980	CYTH3	cytohesin 3	6.68551	6.82976	6.80171	7.36808	7.33563	7.48114	1.53967
16992662			6.02585	6.47457	5.78015	6.81168	6.89624	6.44051	1.53967
16665621	CACHD1	cache domain containing 1	7.8492	7.80909	8.02952	8.50837	8.47707	8.57018	1.53965
16811020	AAGAB	alpha- and gamma-adaptin binding protein	8.35853	8.28168	8.33442	8.9862	8.8519	9.00412	1.53957
16654131			3.47146	3.42223	3.35755	4.13415	4.09885	3.8854	1.53942
17101677	MOSPD2	motile sperm domain containing 2	9.87114	9.91849	9.90645	10.4904	10.5764	10.4963	1.53937
16823165	ERVK13-1	endogenous retrovirus group K13	7.20743	7.35051	7.47852	8.00413	7.75766	8.14168	1.53936
16905475	NFE2L2	nuclear factor (erythroid-derived 2)-like 2	9.53648	9.56782	9.70172	10.2322	10.2089	10.2317	1.53925
17120320	ERVK-7	endogenous retrovirus group K	10.0898	10.0849	10.3133	10.8387	10.7006	10.8153	1.53918
16943433	PDCL3	phosducin-like 3	8.47262	8.59776	8.39469	9.3256	8.95158	9.05426	1.53914
16962102	YEATS2-AS1	YEATS2 antisense RNA 1 (non-protein coding)	4.15242	4.69782	4.86854	4.92069	5.06426	5.60002	1.53907
17015207	PXDC1	PX domain containing 1	8.08466	8.08381	8.11628	8.67184	8.66312	8.81476	1.53864
17026643	HCG17	HLA complex group 17 (non-protein coding)	5.28936	5.11962	5.39732	5.76438	5.89911	6.00695	1.53834
17017214			8.78672	8.69184	8.51471	9.00492	9.35504	9.49735	1.53831
16674267	TEX35	testis expressed 35	3.91202	4.11065	3.55761	4.06741	4.91194	4.4645	1.53815
17124544	INTS4	integrator complex subunit 4	10.8295	10.807	10.7728	11.3766	11.4177	11.478	1.53795
16655493			9.17235	9.32501	9.33864	9.98179	9.89409	9.82296	1.53788
17042101	NEU1	sialidase 1 (lysosomal sialidase)	9.5562	9.5562	9.5562	10.215	10.149	10.1674	1.53788
16769039	GOLGA2P5	golgin A2 pseudogene 5	5.49094	5.40566	5.57221	5.97806	6.15992	6.19352	1.53783
17055978	C7orf31	chromosome 7 open reading frame 31	7.37672	7.34709	7.48789	8.09181	7.91068	8.07177	1.53779
16852700			7.29152	6.03732	6.34597	7.18926	7.02844	7.31898	1.53754
17119114			7.29152	6.03732	6.34597	7.18926	7.02844	7.31898	1.53754
16991210	GM2A	GM2 ganglioside activator	10.1378	10.123	10.0165	10.6956	10.7723	10.6712	1.53753
16840945	SLC25A35	solute carrier family 25	8.3302	8.45283	8.45826	8.98031	9.0109	9.11174	1.53746
16735054	HPX	hemopexin	6.98081	6.81138	6.80826	7.44637	7.38239	7.63326	1.53743
16939863	C3orf23	chromosome 3 open reading frame 23	9.23779	9.38318	9.39062	9.94749	9.8722	10.0534	1.53742
16816579	ACSM2A	acyl-CoA synthetase medium-chain family member 2A	3.80771	3.61538	3.96093	4.32221	4.32221	4.60025	1.53711
16653363			8.167	8.4396	7.9495	8.94626	8.81965	8.6506	1.53702
16653465			8.167	8.4396	7.9495	8.94626	8.81965	8.6506	1.53702
16975607	GABRA2	gamma-aminobutyric acid (GABA) A receptor	6.12521	6.13941	6.15825	6.63579	6.6734	6.97369	1.53688
17026267	TNF	tumor necrosis factor	7.08412	7.25182	7.16805	7.89516	7.74105	7.72768	1.53684
16845526			2.78636	3.124	2.564	3.78844	3.51077	3.03505	1.53684
16982607	LOC100288152	uncharacterized LOC100288152	7.5557	7.67377	7.69859	8.2728	8.1404	8.37469	1.53681
16921420	SAMD10	sterile alpha motif domain containing 10	7.99717	8.05217	8.0926	8.56732	8.75543	8.67899	1.5368
16725065	DTX4	deltex homolog 4 (Drosophila)	6.41583	6.65712	6.63294	7.19595	7.2384	7.13127	1.53677
17060186	SMURF1	SMAD specific E3 ubiquitin protein ligase 1	9.92795	10.0202	10.1521	10.6748	10.6461	10.639	1.53671
16941052	CYB561D2	cytochrome b-561 domain containing 2	8.88256	8.91247	8.96678	9.61218	9.43471	9.57353	1.53638
[truncated: 51,620 more rows]
