# Supplementary material for: ZNF768 links oncogenic RAS to cellular senescence
Source: Nat Commun. 2021 Aug 17;12:4841. doi: 10.1038/s41467-021-24932-w (PMC8370976; doi:10.1038/s41467-021-24932-w)
Supplement: Supplementary file 6 — Supplementary Data 4 [file 41467_2021_24932_MOESM6_ESM.xlsx]

## Sheet: Annotation
Supplementary Data 4. GO and metascape analysis of the genes downregulated in U87 cells upon ZNF768 knockdown
Input ID	Gene ID	Type	Tax ID	Homologene Gene ID	Homologene Gene Tax ID	Gene Symbol	Description	Biological Process (GO)	Kinase Class (UniProt)	Protein Function (Protein Atlas)	Subcellular Location (Protein Atlas)	Drug (DrugBank)	Canonical Pathways_x000D_	Hallmark Gene Sets_x000D_	R-HSA-1640170 Cell Cycle	GO:0071103 DNA conformation change	GO:0006260 DNA replication	GO:0044772 mitotic cell cycle phase trans	GO:0006281 DNA repair	R-HSA-69481 G2/M Checkpoints	GO:1902850 microtubule cytoskeleton organ	GO:0090068 positive regulation of cell cy	M14 PID AURORA B PATHWAY	GO:0051321 meiotic cell cycle	GO:0051052 regulation of DNA metabolic pr	M176 PID FOXM1 PATHWAY	GO:0006275 regulation of DNA replication	R-HSA-176974 Unwinding of DNA	R-HSA-109582 Hemostasis	M1 PID FANCONI PATHWAY	GO:0051310 metaphase plate congression	GO:0034502 protein localization to chromo	M40 PID E2F PATHWAY	R-HSA-983231 Factors involved in megakaryoc
METTL13	51603	gene_synonym	H. sapiens	51603	H. sapiens	EEF1AKNMT	eEF1A lysine and N-terminal methyltransferase	GO:0006479 protein methylation;GO:0008213 protein alkylation;GO:0043414 macromolecule methylation			Cytosol(Approved)				0.0	0.0	0.0	0.0	0.0	0.0	0.0	0.0	0.0	0.0	0.0	0.0	0.0	0.0	0.0	0.0	0.0	0.0	0.0	0.0
CINP	51550	symbol	H. sapiens	51550	H. sapiens	CINP	cyclin dependent kinase 2 interacting protein	GO:0006260 DNA replication;GO:0006281 DNA repair;GO:0051301 cell division							1.0	0.0	1.0	0.0	1.0	0.0	0.0	0.0	0.0	0.0	0.0	0.0	0.0	0.0	0.0	0.0	0.0	0.0	0.0	0.0
DENND1B	163486	symbol	H. sapiens	163486	H. sapiens	DENND1B	DENN domain containing 1B	GO:0035745 T-helper 2 cell cytokine production;GO:0035743 CD4-positive, alpha-beta T cell cytokine production;GO:0050852 T cell receptor signaling pathway			Cytosol(Supported)Nuclear speckles(Approved)				0.0	0.0	0.0	0.0	0.0	0.0	0.0	0.0	0.0	0.0	0.0	0.0	0.0	0.0	0.0	0.0	0.0	0.0	0.0	1.0
MAP3K5	4217	symbol	H. sapiens	4217	H. sapiens	MAP3K5	mitogen-activated protein kinase kinase kinase 5	GO:0007257 activation of JUN kinase activity;GO:0010666 positive regulation of cardiac muscle cell apoptotic process;GO:1900745 positive regulation of p38MAPK cascade	STE Ser/Thr protein kinase family	Enzymes/{ENZYME proteins/Transferases,Kinases/STE Ser/Thr protein kinases}	Cytosol(Supported)		(M20)PID P38 MKK3 6PATHWAY; (M197)PID HIV NEF PATHWAY; (M249)PID PI3KCI AKT PATHWAY		0.0	1.0	0.0	0.0	0.0	0.0	0.0	0.0	0.0	0.0	0.0	0.0	0.0	0.0	1.0	0.0	0.0	0.0	0.0	0.0
NAV1	89796	symbol	H. sapiens	89796	H. sapiens	NAV1	neuron navigator 1	GO:0001578 microtubule bundle formation;GO:0001764 neuron migration;GO:0000226 microtubule cytoskeleton organization			Microtubules(Approved)				0.0	0.0	0.0	0.0	0.0	0.0	1.0	0.0	0.0	0.0	0.0	0.0	0.0	0.0	0.0	0.0	0.0	0.0	0.0	0.0
MTBP	27085	symbol	H. sapiens	27085	H. sapiens	MTBP	MDM2 binding protein	GO:0007089 traversing start control point of mitotic cell cycle;GO:1900087 positive regulation of G1/S transition of mitotic cell cycle;GO:0034501 protein localization to kinetochore			Nucleus(Approved)				1.0	0.0	1.0	1.0	0.0	0.0	0.0	1.0	0.0	0.0	0.0	0.0	0.0	0.0	0.0	0.0	0.0	1.0	0.0	0.0
VEPH1	79674	symbol	H. sapiens	79674	H. sapiens	VEPH1	ventricular zone expressed PH domain containing 1	GO:0060392 negative regulation of SMAD protein signal transduction;GO:0030512 negative regulation of transforming growth factor beta receptor signaling pathway;GO:0060390 regulation of SMAD protein signal transduction			Cytosol;Nucleoli;Nucleus(Approved)				0.0	0.0	0.0	0.0	0.0	0.0	0.0	0.0	0.0	0.0	0.0	0.0	0.0	0.0	0.0	0.0	0.0	0.0	0.0	0.0
RRM1	6240	symbol	H. sapiens	6240	H. sapiens	RRM1	ribonucleotide reductase catalytic subunit M1	GO:0009263 deoxyribonucleotide biosynthetic process;GO:0021846 cell proliferation in forebrain;GO:0015949 nucleobase-containing small molecule interconversion		Enzymes/ENZYME proteins/Oxidoreductases	Cytosol(Enhanced)	Cladribine (Ribonucleoside-diphosphate reductase activity, thioredoxin disulfide as acceptor);Gemcitabine (Ribonucleoside-diphosphate reductase activity, thioredoxin disulfide as acceptor);Clofarabine (Ribonucleoside-diphosphate reductase activity, thioredoxin disulfide as acceptor);Hydroxyurea (Ribonucleoside-diphosphate reductase activity, thioredoxin disulfide as acceptor);Fludarabine (Ribonuc…	(M40)PID E2F PATHWAY	(M5926)HALLMARK MYC TARGETS V1	0.0	1.0	1.0	0.0	0.0	0.0	0.0	0.0	0.0	0.0	0.0	0.0	0.0	0.0	0.0	0.0	0.0	0.0	1.0	0.0
MIR1302-5	100302146	symbol	H. sapiens	100302146	H. sapiens	MIR1302-5	microRNA 1302-5	GO:0035195 gene silencing by miRNA;GO:0035194 posttranscriptional gene silencing by RNA;GO:0016441 posttranscriptional gene silencing							0.0	0.0	0.0	0.0	0.0	0.0	0.0	0.0	0.0	0.0	0.0	0.0	0.0	0.0	0.0	0.0	0.0	0.0	0.0	0.0
ACSS2	55902	symbol	H. sapiens	55902	H. sapiens	ACSS2	acyl-CoA synthetase short chain family member 2	GO:0019542 propionate biosynthetic process;GO:0019427 acetyl-CoA biosynthetic process from acetate;GO:0051790 short-chain fatty acid biosynthetic process		Enzymes/ENZYME proteins/Ligase	Cytosol(Supported)Vesicles(Approved)Nucleoplasm(Uncertain)	Adenosine monophosphate (Atp binding);Adenosine triphosphate (Atp binding)	(M32)PID HDAC CLASSIII PATHWAY	(M5892)HALLMARK CHOLESTEROL HOMEOSTASIS	0.0	0.0	0.0	0.0	0.0	0.0	0.0	0.0	0.0	0.0	0.0	0.0	0.0	0.0	0.0	0.0	0.0	0.0	0.0	0.0
CHAF1A	10036	symbol	H. sapiens	10036	H. sapiens	CHAF1A	chromatin assembly factor 1 subunit A	GO:0006335 DNA replication-dependent nucleosome assembly;GO:0034723 DNA replication-dependent nucleosome organization;GO:0006334 nucleosome assembly			Nucleus(Supported)Cytosol(Uncertain)			(M5901)HALLMARK G2M CHECKPOINT	0.0	1.0	1.0	0.0	1.0	0.0	0.0	0.0	0.0	0.0	0.0	0.0	0.0	0.0	0.0	0.0	0.0	0.0	0.0	0.0
GLMN	11146	symbol	H. sapiens	11146	H. sapiens	GLMN	glomulin, FKBP associated protein	GO:0045086 positive regulation of interleukin-2 biosynthetic process;GO:0001843 neural tube closure;GO:0042130 negative regulation of T cell proliferation			Cytosol;Nucleoplasm(Approved)			(M5950)HALLMARK ALLOGRAFT REJECTION	0.0	0.0	0.0	0.0	0.0	0.0	0.0	0.0	0.0	0.0	0.0	0.0	0.0	0.0	0.0	0.0	0.0	0.0	0.0	0.0
SLC24A2	25769	symbol	H. sapiens	25769	H. sapiens	SLC24A2	solute carrier family 24 member 2	GO:0060292 long-term synaptic depression;GO:0050805 negative regulation of synaptic transmission;GO:0060291 long-term synaptic potentiation		Transporters/Electrochemical Potential-driven transporters			(M117)PID CONE PATHWAY		0.0	0.0	0.0	0.0	0.0	0.0	0.0	0.0	0.0	0.0	0.0	0.0	0.0	0.0	0.0	0.0	0.0	0.0	0.0	0.0
C1orf135	79000	gene_synonym	H. sapiens	79000	H. sapiens	AUNIP	aurora kinase A and ninein interacting protein	GO:2001033 negative regulation of double-strand break repair via nonhomologous end joining;GO:2001032 regulation of double-strand break repair via nonhomologous end joining;GO:2000780 negative regulation of double-strand break repair			Centrosome(Enhanced)				0.0	1.0	0.0	0.0	1.0	0.0	1.0	0.0	0.0	0.0	1.0	0.0	0.0	0.0	0.0	0.0	0.0	0.0	0.0	0.0
SSX2IP	117178	symbol	H. sapiens	117178	H. sapiens	SSX2IP	SSX family member 2 interacting protein	GO:0035735 intraciliary transport involved in cilium assembly;GO:0035020 regulation of Rac protein signal transduction;GO:0042073 intraciliary transport			Cell Junctions(Approved)				0.0	0.0	0.0	0.0	0.0	0.0	1.0	0.0	0.0	0.0	0.0	0.0	0.0	0.0	0.0	0.0	0.0	0.0	0.0	1.0
CCND1	595	symbol	H. sapiens	595	H. sapiens	CCND1	cyclin D1	GO:0033601 positive regulation of mammary gland epithelial cell proliferation;GO:0031571 mitotic G1 DNA damage checkpoint;GO:0033327 Leydig cell differentiation			Nucleoplasm(Supported)	Arsenic trioxide (Transcription factor binding)	(M209)PID P38 GAMMA DELTA PATHWAY; (M3686)SA REG CASCADE OF CYCLIN EXPR; (M1529)SA G1 AND S PHASES	(M5903)HALLMARK NOTCH SIGNALING; (M5908)HALLMARK ANDROGEN RESPONSE; (M5902)HALLMARK APOPTOSIS	1.0	1.0	1.0	1.0	0.0	0.0	0.0	1.0	0.0	0.0	0.0	1.0	0.0	0.0	1.0	0.0	0.0	0.0	0.0	0.0
TCF19	6941	symbol	H. sapiens	6941	H. sapiens	TCF19	transcription factor 19	GO:0006355 regulation of transcription, DNA-templated;GO:1903506 regulation of nucleic acid-templated transcription;GO:0006351 transcription, DNA-templated						(M5925)HALLMARK E2F TARGETS	0.0	0.0	0.0	0.0	0.0	0.0	0.0	0.0	0.0	0.0	0.0	0.0	0.0	0.0	0.0	0.0	0.0	0.0	0.0	0.0
IGFBP3	3486	symbol	H. sapiens	3486	H. sapiens	IGFBP3	insulin like growth factor binding protein 3	GO:0043568 positive regulation of insulin-like growth factor receptor signaling pathway;GO:0014912 negative regulation of smooth muscle cell migration;GO:0045663 positive regulation of myoblast differentiation			Cytosol;Nucleoplasm;Vesicles(Approved)	Mecasermin (Protein tyrosine phosphatase activator activity)	(M236)PID DELTA NP63 PATHWAY; (M256)PID TAP63 PATHWAY; (M145)PID P53 DOWNSTREAM PATHWAY	(M5909)HALLMARK MYOGENESIS; (M5930)HALLMARK EPITHELIAL MESENCHYMAL TRANSITION; (M5891)HALLMARK HYPOXIA	0.0	0.0	0.0	0.0	0.0	1.0	0.0	0.0	0.0	0.0	0.0	1.0	0.0	0.0	1.0	0.0	0.0	0.0	0.0	0.0
MET	4233	symbol	H. sapiens	4233	H. sapiens	MET	MET proto-oncogene, receptor tyrosine kinase	GO:1901299 negative regulation of hydrogen peroxide-mediated programmed cell death;GO:0051497 negative regulation of stress fiber assembly;GO:0035635 entry of bacterium into host cell	Tyr protein kinase family	Enzymes/{ENZYME proteins/Transferases,Kinases/Tyr protein kinases};RAS pathway related proteins	Cytosol;Plasma membrane(Supported)	K-252a (Protein tyrosine kinase activity);XL184 (Protein tyrosine kinase activity);MP470 (Protein tyrosine kinase activity);1-(4-fluorophenyl)-N-[3-fluoro-4-(1H-pyrrolo[2,3-b]pyridin-4-yloxy)phenyl]-2-oxo-1,2-dihydropyridine-3-carboxamide (Protein tyrosine kinase activity);N-({4-[(2-aminopyridin-4-yl)oxy]-3-fluorophenyl}carbamoyl)-2-(4-fluorophenyl)acetamide (Protein tyrosine kinase activity);2-(…	(M86)PID ARF6 PATHWAY; (M232)PID ECADHERIN STABILIZATION PATHWAY; (M91)PID TCPTP PATHWAY	(M5942)HALLMARK UV RESPONSE DN; (M5932)HALLMARK INFLAMMATORY RESPONSE; (M5937)HALLMARK GLYCOLYSIS	1.0	0.0	0.0	0.0	0.0	0.0	1.0	0.0	0.0	0.0	0.0	0.0	0.0	0.0	1.0	0.0	0.0	0.0	0.0	0.0
RAP1GDS1	5910	symbol	H. sapiens	5910	H. sapiens	RAP1GDS1	Rap1 GTPase-GDP dissociation stimulator 1	GO:0032471 negative regulation of endoplasmic reticulum calcium ion concentration;GO:0051561 positive regulation of mitochondrial calcium ion concentration;GO:0014829 vascular smooth muscle contraction			Cytosol(Supported)		(M241)PID RAC1 REG PATHWAY	(M5935)HALLMARK FATTY ACID METABOLISM	0.0	0.0	0.0	0.0	0.0	0.0	0.0	0.0	0.0	0.0	0.0	0.0	0.0	0.0	0.0	0.0	0.0	0.0	0.0	0.0
COX7A2	1347	symbol	H. sapiens	1347	H. sapiens	COX7A2	cytochrome c oxidase subunit 7A2	GO:0002082 regulation of oxidative phosphorylation;GO:0097250 mitochondrial respiratory chain supercomplex assembly;GO:1903578 regulation of ATP metabolic process						(M5936)HALLMARK OXIDATIVE PHOSPHORYLATION	0.0	0.0	0.0	0.0	0.0	0.0	0.0	0.0	0.0	0.0	0.0	0.0	0.0	0.0	0.0	0.0	0.0	0.0	0.0	0.0
OSGEPL1	64172	symbol	H. sapiens	64172	H. sapiens	OSGEPL1	O-sialoglycoprotein endopeptidase like 1	GO:0002949 tRNA threonylcarbamoyladenosine modification;GO:0070525 tRNA threonylcarbamoyladenosine metabolic process;GO:0006400 tRNA modification		Enzymes/ENZYME proteins/Transferases	Mitochondria(Enhanced)				0.0	0.0	0.0	0.0	0.0	0.0	0.0	0.0	0.0	0.0	0.0	0.0	0.0	0.0	0.0	0.0	0.0	0.0	0.0	0.0
LOC100506992						None	None	None	None	None	None	None	None	None	nan	nan	nan	nan	nan	nan	nan	nan	nan	nan	nan	nan	nan	nan	nan	nan	nan	nan	nan	nan
TMEM200A	114801	symbol	H. sapiens	114801	H. sapiens	TMEM200A	transmembrane protein 200A								0.0	0.0	0.0	0.0	0.0	0.0	0.0	0.0	0.0	0.0	0.0	0.0	0.0	0.0	0.0	0.0	0.0	0.0	0.0	0.0
SLC30A6	55676	symbol	H. sapiens	55676	H. sapiens	SLC30A6	solute carrier family 30 member 6	GO:0071577 zinc ion transmembrane transport;GO:0006829 zinc ion transport;GO:0000041 transition metal ion transport		Transporters/Electrochemical Potential-driven transporters	Golgi apparatus(Enhanced)				0.0	0.0	0.0	0.0	0.0	0.0	0.0	0.0	0.0	0.0	0.0	0.0	0.0	0.0	0.0	0.0	0.0	0.0	0.0	0.0
HLA-DMB	3109	symbol	H. sapiens	3109	H. sapiens	HLA-DMB	major histocompatibility complex, class II, DM beta	GO:2001190 positive regulation of T cell activation via T cell receptor contact with antigen bound to MHC molecule on antigen presenting cell;GO:2001188 regulation of T cell activation via T cell receptor contact with antigen bound to MHC molecule on antigen presenting cell;GO:0002503 peptide antigen assembly with MHC class II protein complex						(M5950)HALLMARK ALLOGRAFT REJECTION	0.0	1.0	0.0	0.0	0.0	0.0	0.0	0.0	0.0	0.0	0.0	0.0	0.0	0.0	0.0	0.0	0.0	0.0	0.0	1.0
YWHAZ	7534	symbol	H. sapiens	7534	H. sapiens	YWHAZ	tyrosine 3-monooxygenase/tryptophan 5-monooxygenase activation protein zeta	GO:1900740 positive regulation of protein insertion into mitochondrial membrane involved in apoptotic signaling pathway;GO:1900739 regulation of protein insertion into mitochondrial membrane involved in apoptotic signaling pathway;GO:1901030 positive regulation of mitochondrial outer membrane permeabilization involved in apoptotic signaling pathway					(M199)PID P38 MK2 PATHWAY; (M247)PID INSULIN GLUCOSE PATHWAY; (M182)PID IL3 PATHWAY	(M5922)HALLMARK UNFOLDED PROTEIN RESPONSE	1.0	1.0	1.0	0.0	0.0	1.0	0.0	0.0	0.0	0.0	0.0	1.0	0.0	0.0	1.0	0.0	1.0	0.0	0.0	1.0
KCNC4	3749	symbol	H. sapiens	3749	H. sapiens	KCNC4	potassium voltage-gated channel subfamily C member 4	GO:0046928 regulation of neurotransmitter secretion;GO:0071805 potassium ion transmembrane transport;GO:0007269 neurotransmitter secretion		Voltage-gated ion channels/Voltage-Gated Potassium Channels	Cytosol(Approved)Nucleoli(Uncertain)	Phosphonoserine (Voltage-gated potassium channel activity)			0.0	0.0	0.0	0.0	0.0	0.0	0.0	0.0	0.0	0.0	0.0	0.0	0.0	0.0	0.0	0.0	0.0	0.0	0.0	0.0
MXRA8	54587	symbol	H. sapiens	54587	H. sapiens	MXRA8	matrix remodeling associated 8	GO:0060857 establishment of glial blood-brain barrier;GO:0060856 establishment of blood-brain barrier;GO:0021782 glial cell development			Nucleoli(Approved)				0.0	0.0	0.0	0.0	0.0	0.0	0.0	0.0	0.0	0.0	0.0	0.0	0.0	0.0	0.0	0.0	0.0	0.0	0.0	0.0
C11orf82	220042	gene_synonym	H. sapiens	220042	H. sapiens	DDIAS	DNA damage induced apoptosis suppressor	GO:1902230 negative regulation of intrinsic apoptotic signaling pathway in response to DNA damage;GO:0097752 regulation of DNA stability;GO:1902229 regulation of intrinsic apoptotic signaling pathway in response to DNA damage			Cytosol;Plasma membrane(Approved)				0.0	0.0	0.0	1.0	0.0	0.0	0.0	0.0	0.0	0.0	0.0	0.0	0.0	0.0	0.0	0.0	0.0	0.0	0.0	0.0
CPEB1	64506	symbol	H. sapiens	64506	H. sapiens	CPEB1	cytoplasmic polyadenylation element binding protein 1	GO:1900365 positive regulation of mRNA polyadenylation;GO:0031442 positive regulation of mRNA 3'-end processing;GO:2000766 negative regulation of cytoplasmic translation			Cytosol;Nucleoplasm(Supported)		(M242)PID AURORA A PATHWAY		0.0	0.0	0.0	0.0	0.0	0.0	0.0	0.0	0.0	0.0	0.0	1.0	0.0	0.0	0.0	0.0	0.0	0.0	0.0	0.0
C4orf34	201895	gene_synonym	H. sapiens	201895	H. sapiens	SMIM14	small integral membrane protein 14	GO:0001835 blastocyst hatching;GO:0035188 hatching;GO:0001824 blastocyst development							0.0	0.0	0.0	0.0	0.0	0.0	0.0	0.0	0.0	0.0	0.0	0.0	0.0	0.0	0.0	0.0	0.0	0.0	0.0	0.0
XRCC6BP1	91419	gene_synonym	H. sapiens	91419	H. sapiens	ATP23	ATP23 metallopeptidase and ATP synthase assembly factor homolog	GO:0033615 mitochondrial proton-transporting ATP synthase complex assembly;GO:0043461 proton-transporting ATP synthase complex assembly;GO:0034982 mitochondrial protein processing		Enzymes/Peptidases/Metallopeptidases	Plasma membrane;Vesicles(Enhanced)Cell Junctions;Cytosol(Supported)				0.0	1.0	0.0	0.0	1.0	0.0	0.0	0.0	0.0	0.0	0.0	0.0	0.0	0.0	0.0	0.0	0.0	0.0	0.0	0.0
TGOLN2	10618	symbol	H. sapiens	10618	H. sapiens	TGOLN2	trans-golgi network protein 2	GO:0043687 post-translational protein modification;GO:0061024 membrane organization;GO:0006464 cellular protein modification process			Golgi apparatus;Nucleoplasm(Enhanced)				0.0	0.0	0.0	0.0	0.0	0.0	0.0	0.0	0.0	0.0	0.0	0.0	0.0	0.0	0.0	0.0	0.0	0.0	0.0	1.0
EAF1	85403	symbol	H. sapiens	85403	H. sapiens	EAF1	ELL associated factor 1	GO:0006368 transcription elongation from RNA polymerase II promoter;GO:0006354 DNA-templated transcription, elongation;GO:0006366 transcription by RNA polymerase II			Nuclear bodies(Enhanced)Nucleoplasm;Vesicles(Approved)Cytokinetic bridge(Uncertain)				0.0	0.0	0.0	0.0	0.0	0.0	0.0	0.0	0.0	0.0	0.0	0.0	0.0	0.0	0.0	0.0	0.0	0.0	0.0	0.0
PAK3	5063	symbol	H. sapiens	5063	H. sapiens	PAK3	p21 (RAC1) activated kinase 3	GO:0061003 positive regulation of dendritic spine morphogenesis;GO:0061001 regulation of dendritic spine morphogenesis;GO:0002223 stimulatory C-type lectin receptor signaling pathway	STE Ser/Thr protein kinase family	Enzymes/{ENZYME proteins/Transferases,Kinases/STE Ser/Thr protein kinases};RAS pathway related proteins	Cytosol(Approved)		(M76)PID P38 ALPHA BETA PATHWAY; (M16801)SIG REGULATION OF THE ACTIN CYTOSKELETON BY RHO GTPASES; (M9526)ST T CELL SIGNAL TRANSDUCTION	(M5957)HALLMARK PANCREAS BETA CELLS	1.0	0.0	0.0	0.0	0.0	0.0	0.0	0.0	0.0	0.0	1.0	0.0	0.0	0.0	0.0	0.0	0.0	0.0	0.0	0.0
ARPC1B	10095	symbol	H. sapiens	10095	H. sapiens	ARPC1B	actin related protein 2/3 complex subunit 1B	GO:0034314 Arp2/3 complex-mediated actin nucleation;GO:0038096 Fc-gamma receptor signaling pathway involved in phagocytosis;GO:0045010 actin nucleation			Cytosol;Vesicles(Supported)	N-[2-(2-methyl-1H-indol-3-yl)ethyl]thiophene-2-carboxamide (Structural constituent of cytoskeleton);(2S)-2-(3-bromophenyl)-3-(5-chloro-2-hydroxyphenyl)-1,3-thiazolidin-4-one (Structural constituent of cytoskeleton)	(M278)PID RAC1 PATHWAY; (M81)PID CDC42 PATHWAY; (M164)PID ERBB1 DOWNSTREAM PATHWAY		1.0	0.0	0.0	0.0	0.0	0.0	0.0	0.0	0.0	0.0	0.0	0.0	0.0	0.0	0.0	0.0	0.0	0.0	0.0	0.0
NUP188	23511	symbol	H. sapiens	23511	H. sapiens	NUP188	nucleoporin 188	GO:0006409 tRNA export from nucleus;GO:0006110 regulation of glycolytic process;GO:0071431 tRNA-containing ribonucleoprotein complex export from nucleus		Transporters/Transporter channels and pores	Nucleus(Supported)				1.0	1.0	0.0	0.0	0.0	0.0	0.0	0.0	0.0	0.0	0.0	0.0	0.0	0.0	0.0	0.0	0.0	0.0	0.0	0.0
KIF3B	9371	symbol	H. sapiens	9371	H. sapiens	KIF3B	kinesin family member 3B	GO:0072383 plus-end-directed vesicle transport along microtubule;GO:0072386 plus-end-directed organelle transport along microtubule;GO:0007100 mitotic centrosome separation			Golgi apparatus;Nucleoli;Nucleoplasm(Uncertain)			(M5893)HALLMARK MITOTIC SPINDLE	1.0	0.0	0.0	1.0	0.0	0.0	1.0	1.0	0.0	0.0	0.0	0.0	0.0	0.0	1.0	0.0	1.0	0.0	0.0	1.0
PHF19	26147	symbol	H. sapiens	26147	H. sapiens	PHF19	PHD finger protein 19	GO:0061087 positive regulation of histone H3-K27 methylation;GO:0061085 regulation of histone H3-K27 methylation;GO:0070734 histone H3-K27 methylation							1.0	1.0	0.0	0.0	0.0	0.0	0.0	0.0	0.0	0.0	0.0	0.0	0.0	0.0	0.0	0.0	0.0	0.0	0.0	0.0
LINC00607	646324	symbol	H. sapiens	646324	H. sapiens	LINC00607	long intergenic non-protein coding RNA 607								0.0	0.0	0.0	0.0	0.0	0.0	0.0	0.0	0.0	0.0	0.0	0.0	0.0	0.0	0.0	0.0	0.0	0.0	0.0	0.0
GGH	8836	symbol	H. sapiens	8836	H. sapiens	GGH	gamma-glutamyl hydrolase	GO:0046900 tetrahydrofolylpolyglutamate metabolic process;GO:0043312 neutrophil degranulation;GO:0002283 neutrophil activation involved in immune response		Enzymes/{ENZYME proteins/Hydrolases,Peptidases/Cysteine-type peptidases}				(M5941)HALLMARK UV RESPONSE UP	0.0	0.0	0.0	0.0	0.0	0.0	0.0	0.0	0.0	0.0	0.0	0.0	0.0	0.0	0.0	0.0	0.0	0.0	0.0	0.0
ESPL1	9700	symbol	H. sapiens	9700	H. sapiens	ESPL1	extra spindle pole bodies like 1, separase	GO:0045842 positive regulation of mitotic metaphase/anaphase transition;GO:0045875 negative regulation of sister chromatid cohesion;GO:1901970 positive regulation of mitotic sister chromatid separation		Enzymes/ENZYME proteins/Hydrolases	Nucleoplasm;Vesicles(Supported)			(M5893)HALLMARK MITOTIC SPINDLE; (M5901)HALLMARK G2M CHECKPOINT; (M5925)HALLMARK E2F TARGETS	1.0	0.0	1.0	1.0	0.0	0.0	1.0	1.0	0.0	1.0	0.0	1.0	0.0	0.0	0.0	0.0	1.0	0.0	0.0	0.0
RDH5	5959	symbol	H. sapiens	5959	H. sapiens	RDH5	retinol dehydrogenase 5	GO:0042572 retinol metabolic process;GO:0001523 retinoid metabolic process;GO:0016101 diterpenoid metabolic process		Enzymes/ENZYME proteins/Oxidoreductases	Vesicles(Approved)	NADH (Retinol dehydrogenase activity);Vitamin A (Retinol dehydrogenase activity)	(M117)PID CONE PATHWAY; (M204)PID RHODOPSIN PATHWAY		0.0	1.0	0.0	0.0	0.0	0.0	0.0	0.0	0.0	0.0	0.0	0.0	0.0	0.0	0.0	0.0	0.0	0.0	0.0	0.0
FDXACB1	91893	symbol	H. sapiens	91893	H. sapiens	FDXACB1	ferredoxin-fold anticodon binding domain containing 1	GO:0070475 rRNA base methylation;GO:0031167 rRNA methylation;GO:0000154 rRNA modification			Cytosol;Nucleus(Uncertain)				0.0	0.0	0.0	0.0	0.0	0.0	0.0	0.0	0.0	0.0	0.0	0.0	0.0	0.0	0.0	0.0	0.0	0.0	0.0	0.0
SYTL5	94122	symbol	H. sapiens	94122	H. sapiens	SYTL5	synaptotagmin like 5	GO:0006887 exocytosis;GO:0006886 intracellular protein transport;GO:0032940 secretion by cell			Cytosol;Microtubules;Nucleoplasm(Approved)				0.0	0.0	0.0	0.0	0.0	0.0	0.0	0.0	0.0	0.0	0.0	0.0	0.0	0.0	0.0	0.0	0.0	0.0	0.0	0.0
RAB27A	5873	symbol	H. sapiens	5873	H. sapiens	RAB27A	RAB27A, member RAS oncogene family	GO:1903435 positive regulation of constitutive secretory pathway;GO:0043316 cytotoxic T cell degranulation;GO:1903433 regulation of constitutive secretory pathway						(M5941)HALLMARK UV RESPONSE UP	0.0	0.0	0.0	0.0	0.0	0.0	0.0	0.0	0.0	0.0	0.0	1.0	0.0	0.0	1.0	0.0	1.0	0.0	0.0	1.0
FAM49B	51571	symbol	H. sapiens	51571	H. sapiens	FAM49B	family with sequence similarity 49 member B	GO:2000568 positive regulation of memory T cell activation;GO:2000567 regulation of memory T cell activation;GO:0035709 memory T cell activation			Cytosol;Nucleus(Approved)				0.0	0.0	0.0	0.0	0.0	0.0	0.0	0.0	0.0	0.0	0.0	0.0	0.0	0.0	1.0	0.0	0.0	0.0	0.0	0.0
FAM20C	56975	symbol	H. sapiens	56975	H. sapiens	FAM20C	FAM20C golgi associated secretory pathway kinase	GO:0036179 osteoclast maturation;GO:0071895 odontoblast differentiation;GO:0036035 osteoclast development		Enzymes/ENZYME proteins/Transferases	Cytosol;Golgi apparatus;Nucleoplasm(Approved)		(M3468)NABA ECM REGULATORS; (M5885)NABA MATRISOME ASSOCIATED; (M5889)NABA MATRISOME		0.0	0.0	0.0	0.0	0.0	0.0	0.0	0.0	0.0	0.0	0.0	0.0	0.0	0.0	0.0	0.0	0.0	0.0	0.0	0.0
HNMT	3176	symbol	H. sapiens	3176	H. sapiens	HNMT	histamine N-methyltransferase	GO:0001695 histamine catabolic process;GO:0006548 histidine catabolic process;GO:0001692 histamine metabolic process		Enzymes/ENZYME proteins/Transferases		Amodiaquine (Histamine n-methyltransferase activity);S-Adenosyl-L-Homocysteine (Histamine n-methyltransferase activity);METOPRINE, METHODICHLOROPHEN (Histamine n-methyltransferase activity);4-(DIMETHYLAMINO)BUTYL IMIDOTHIOCARBAMATE (Histamine n-methyltransferase activity)			0.0	0.0	0.0	0.0	0.0	0.0	0.0	0.0	0.0	0.0	0.0	0.0	0.0	0.0	0.0	0.0	0.0	0.0	0.0	0.0
SLC38A7	55238	symbol	H. sapiens	55238	H. sapiens	SLC38A7	solute carrier family 38 member 7	GO:0015821 methionine transport;GO:0015825 L-serine transport;GO:0006867 asparagine transport		Transporters/Electrochemical Potential-driven transporters	Cytosol;Nucleoplasm;Plasma membrane(Approved)				0.0	0.0	0.0	0.0	0.0	0.0	0.0	0.0	0.0	0.0	0.0	0.0	0.0	0.0	0.0	0.0	0.0	0.0	0.0	0.0
MIR3942	100500904	symbol	H. sapiens	100500904	H. sapiens	MIR3942	microRNA 3942								0.0	0.0	0.0	0.0	0.0	0.0	0.0	0.0	0.0	0.0	0.0	0.0	0.0	0.0	0.0	0.0	0.0	0.0	0.0	0.0
OSMR	9180	symbol	H. sapiens	9180	H. sapiens	OSMR	oncostatin M receptor	GO:0038165 oncostatin-M-mediated signaling pathway;GO:0002675 positive regulation of acute inflammatory response;GO:0002673 regulation of acute inflammatory response			Nucleoli(Approved)			(M5897)HALLMARK IL6 JAK STAT3 SIGNALING; (M5932)HALLMARK INFLAMMATORY RESPONSE	0.0	0.0	0.0	0.0	0.0	0.0	0.0	0.0	0.0	0.0	0.0	0.0	0.0	0.0	0.0	0.0	0.0	0.0	0.0	0.0
ARHGAP22	58504	symbol	H. sapiens	58504	H. sapiens	ARHGAP22	Rho GTPase activating protein 22	GO:0099175 regulation of postsynapse organization;GO:0001525 angiogenesis;GO:0099173 postsynapse organization			Cytosol;Nucleoplasm;Plasma membrane(Supported)				1.0	0.0	0.0	0.0	0.0	0.0	0.0	0.0	0.0	0.0	0.0	0.0	0.0	0.0	0.0	0.0	0.0	0.0	0.0	0.0
RAN	5901	symbol	H. sapiens	5901	H. sapiens	RAN	RAN, member RAS oncogene family	GO:0035281 pre-miRNA export from nucleus;GO:0000056 ribosomal small subunit export from nucleus;GO:0000055 ribosomal large subunit export from nucleus		Transporters	Nucleus(Uncertain)	Guanosine-5'-Diphosphate (Transcription coactivator activity)	(M140)PID RANBP2 PATHWAY; (M37)PID NFKAPPAB CANONICAL PATHWAY; (M242)PID AURORA A PATHWAY	(M5926)HALLMARK MYC TARGETS V1; (M5925)HALLMARK E2F TARGETS	1.0	1.0	0.0	0.0	0.0	0.0	1.0	0.0	0.0	0.0	0.0	0.0	0.0	0.0	0.0	0.0	1.0	0.0	0.0	0.0
RNU2-7P	100873824	symbol	H. sapiens	100873824	H. sapiens	RNU2-7P	RNA, U2 small nuclear 7, pseudogene								0.0	0.0	0.0	0.0	0.0	0.0	0.0	0.0	0.0	0.0	0.0	0.0	0.0	0.0	0.0	0.0	0.0	0.0	0.0	0.0
PCNA	5111	symbol	H. sapiens	5111	H. sapiens	PCNA	proliferating cell nuclear antigen	GO:0006977 DNA damage response, signal transduction by p53 class mediator resulting in cell cycle arrest;GO:1902990 mitotic telomere maintenance via semi-conservative replication;GO:0072431 signal transduction involved in mitotic G1 DNA damage checkpoint			Nuclear bodies;Nucleoplasm(Supported)		(M258)PID BARD1 PATHWAY; (M200)PID ERA GENOMIC PATHWAY; (M145)PID P53 DOWNSTREAM PATHWAY	(M5898)HALLMARK DNA REPAIR; (M5926)HALLMARK MYC TARGETS V1; (M5925)HALLMARK E2F TARGETS	1.0	1.0	1.0	1.0	1.0	1.0	0.0	1.0	0.0	0.0	1.0	1.0	1.0	0.0	0.0	0.0	0.0	0.0	1.0	0.0
HLA-DRB1	3123	symbol	H. sapiens	3123	H. sapiens	HLA-DRB1	major histocompatibility complex, class II, DR beta 1	GO:0019886 antigen processing and presentation of exogenous peptide antigen via MHC class II;GO:0050852 T cell receptor signaling pathway;GO:0060333 interferon-gamma-mediated signaling pathway					(M290)PID IL12 STAT4 PATHWAY; (M54)PID IL12 2PATHWAY; (M34)PID TCR PATHWAY	(M5913)HALLMARK INTERFERON GAMMA RESPONSE	0.0	1.0	0.0	0.0	0.0	0.0	0.0	0.0	0.0	0.0	0.0	0.0	0.0	0.0	0.0	0.0	0.0	0.0	0.0	1.0
RAD54L2	23132	symbol	H. sapiens	23132	H. sapiens	RAD54L2	RAD54 like 2	GO:0032508 DNA duplex unwinding;GO:0032392 DNA geometric change;GO:0071103 DNA conformation change		Enzymes/ENZYME proteins/Hydrolases	Nucleus(Supported)Cytosol(Approved)				0.0	1.0	0.0	0.0	1.0	0.0	0.0	0.0	0.0	0.0	0.0	0.0	0.0	0.0	0.0	0.0	0.0	0.0	0.0	0.0
LOC100130705	100130705	Gene_ID	H. sapiens	100130705	H. sapiens	ATP6V1FNB	ATP6V1F neighbor								0.0	0.0	0.0	0.0	0.0	0.0	0.0	0.0	0.0	0.0	0.0	0.0	0.0	0.0	0.0	0.0	0.0	0.0	0.0	0.0
NASP	4678	symbol	H. sapiens	4678	H. sapiens	NASP	nuclear autoantigenic sperm protein	GO:0034080 CENP-A containing nucleosome assembly;GO:0006335 DNA replication-dependent nucleosome assembly;GO:0006336 DNA replication-independent nucleosome assembly			Nucleoplasm(Enhanced)			(M5901)HALLMARK G2M CHECKPOINT; (M5925)HALLMARK E2F TARGETS; (M5937)HALLMARK GLYCOLYSIS	0.0	1.0	1.0	1.0	0.0	0.0	0.0	0.0	0.0	0.0	0.0	0.0	0.0	0.0	0.0	0.0	0.0	0.0	0.0	0.0
ALDH6A1	4329	symbol	H. sapiens	4329	H. sapiens	ALDH6A1	aldehyde dehydrogenase 6 family member A1	GO:0006210 thymine catabolic process;GO:0006574 valine catabolic process;GO:0019859 thymine metabolic process		Enzymes/ENZYME proteins/Oxidoreductases	Mitochondria(Enhanced)	NADH (Thiolester hydrolase activity)		(M5945)HALLMARK HEME METABOLISM; (M5936)HALLMARK OXIDATIVE PHOSPHORYLATION	0.0	0.0	0.0	0.0	0.0	0.0	0.0	0.0	0.0	0.0	0.0	0.0	0.0	0.0	0.0	0.0	0.0	0.0	0.0	0.0
RPUSD2	27079	symbol	H. sapiens	27079	H. sapiens	RPUSD2	RNA pseudouridine synthase domain containing 2	GO:0000455 enzyme-directed rRNA pseudouridine synthesis;GO:0031118 rRNA pseudouridine synthesis;GO:0001522 pseudouridine synthesis			Microtubules;Nucleoplasm(Approved)				0.0	0.0	0.0	0.0	0.0	0.0	0.0	0.0	0.0	0.0	0.0	0.0	0.0	0.0	0.0	0.0	0.0	0.0	0.0	0.0
PREP	5550	symbol	H. sapiens	5550	H. sapiens	PREP	prolyl endopeptidase	GO:0006508 proteolysis;GO:0019538 protein metabolic process;GO:1901564 organonitrogen compound metabolic process		Enzymes/{ENZYME proteins/Hydrolases,Peptidases/Serine-type peptidases}	Cytosol(Enhanced)	1-Hydroxy-1-Thio-Glycerol (Serine-type peptidase activity);S-Oxy Cysteine (Serine-type peptidase activity);Z-Pro-Prolinal (Serine-type peptidase activity);Monothioglycerol (Serine-type peptidase activity);(6S)-1-chloro-3-[(4-fluorobenzyl)oxy]-6-(pyrrolidin-1-ylcarbonyl)pyrrolo[1,2-a]pyrazin-4(6H)-one (Serine-type peptidase activity);1-{3-oxo-3-[(2S)-2-(pyrrolidin-1-ylcarbonyl)pyrrolidin-1-yl]prop…		(M5946)HALLMARK COAGULATION; (M5921)HALLMARK COMPLEMENT	0.0	0.0	0.0	0.0	0.0	0.0	0.0	0.0	0.0	0.0	0.0	0.0	0.0	0.0	0.0	0.0	0.0	0.0	0.0	0.0
CORO1C	23603	symbol	H. sapiens	23603	H. sapiens	CORO1C	coronin 1C	GO:2000394 positive regulation of lamellipodium morphogenesis;GO:0051895 negative regulation of focal adhesion assembly;GO:0044387 negative regulation of protein kinase activity by regulation of protein phosphorylation							1.0	0.0	0.0	0.0	0.0	0.0	0.0	0.0	0.0	0.0	0.0	1.0	0.0	0.0	0.0	0.0	0.0	0.0	0.0	0.0
OSBPL6	114880	symbol	H. sapiens	114880	H. sapiens	OSBPL6	oxysterol binding protein like 6	GO:0006699 bile acid biosynthetic process;GO:0008206 bile acid metabolic process;GO:0015918 sterol transport			Plasma membrane(Approved)				0.0	0.0	0.0	0.0	0.0	0.0	0.0	0.0	0.0	0.0	0.0	0.0	0.0	0.0	0.0	0.0	0.0	0.0	0.0	0.0
CDCA7L	55536	symbol	H. sapiens	55536	H. sapiens	CDCA7L	cell division cycle associated 7 like	GO:0008284 positive regulation of cell proliferation;GO:0042127 regulation of cell proliferation;GO:0008283 cell proliferation			Cytosol;Nucleoli;Nucleus(Supported)				0.0	0.0	0.0	0.0	0.0	0.0	0.0	0.0	0.0	0.0	0.0	0.0	0.0	0.0	0.0	0.0	0.0	0.0	0.0	0.0
IRG1	730249	gene_synonym	H. sapiens	730249	H. sapiens	ACOD1	aconitate decarboxylase 1	GO:0034136 negative regulation of toll-like receptor 2 signaling pathway;GO:0072573 tolerance induction to lipopolysaccharide;GO:0034144 negative regulation of toll-like receptor 4 signaling pathway		Enzymes/ENZYME proteins/Lyases					0.0	0.0	0.0	0.0	0.0	0.0	0.0	0.0	0.0	0.0	0.0	0.0	0.0	0.0	0.0	0.0	0.0	0.0	0.0	0.0
SLC33A1	9197	symbol	H. sapiens	9197	H. sapiens	SLC33A1	solute carrier family 33 member 1	GO:0015876 acetyl-CoA transport;GO:0015916 fatty-acyl-CoA transport;GO:1901337 thioester transport		Transporters/Electrochemical Potential-driven transporters	Nucleus(Approved)				0.0	0.0	0.0	0.0	0.0	0.0	0.0	0.0	0.0	0.0	0.0	0.0	0.0	0.0	0.0	0.0	0.0	0.0	0.0	0.0
LOC646329	378805	Gene_ID	H. sapiens	378805	H. sapiens	LINC-PINT	long intergenic non-protein coding RNA, p53 induced transcript								0.0	0.0	0.0	0.0	0.0	0.0	0.0	0.0	0.0	0.0	0.0	0.0	0.0	0.0	0.0	0.0	0.0	0.0	0.0	0.0
HIF1AN	55662	symbol	H. sapiens	55662	H. sapiens	HIF1AN	hypoxia inducible factor 1 subunit alpha inhibitor	GO:0061428 negative regulation of transcription from RNA polymerase II promoter in response to hypoxia;GO:2001214 positive regulation of vasculogenesis;GO:0036138 peptidyl-histidine hydroxylation		Enzymes/ENZYME proteins/Oxidoreductases	Cytosol;Nucleoplasm(Supported)	D-tartaric acid (Zinc ion binding);N-(carboxycarbonyl)-D-phenylalanine (Zinc ion binding)	(M180)PID HIF1A PATHWAY; (M44)PID HIF2PATHWAY		0.0	1.0	0.0	0.0	0.0	0.0	0.0	0.0	0.0	0.0	0.0	0.0	0.0	0.0	0.0	0.0	0.0	0.0	0.0	0.0
UTP20	27340	symbol	H. sapiens	27340	H. sapiens	UTP20	UTP20 small subunit processome component	GO:0000472 endonucleolytic cleavage to generate mature 5'-end of SSU-rRNA from (SSU-rRNA, 5.8S rRNA, LSU-rRNA);GO:0000480 endonucleolytic cleavage in 5'-ETS of tricistronic rRNA transcript (SSU-rRNA, 5.8S rRNA, LSU-rRNA);GO:0000447 endonucleolytic cleavage in ITS1 to separate SSU-rRNA from 5.8S rRNA and LSU-rRNA from tricistronic rRNA transcript (SSU-rRNA, 5.8S rRNA, LSU-rRNA)			Nucleoli(Supported)Plasma membrane(Approved)			(M5928)HALLMARK MYC TARGETS V2	0.0	0.0	0.0	0.0	0.0	0.0	0.0	0.0	0.0	0.0	0.0	0.0	0.0	0.0	0.0	0.0	0.0	0.0	0.0	0.0
POC1A	25886	symbol	H. sapiens	25886	H. sapiens	POC1A	POC1 centriolar protein A	GO:0003431 growth plate cartilage chondrocyte development;GO:0010825 positive regulation of centrosome duplication;GO:0003433 chondrocyte development involved in endochondral bone morphogenesis							0.0	0.0	0.0	1.0	0.0	0.0	1.0	1.0	0.0	0.0	0.0	0.0	0.0	0.0	0.0	0.0	0.0	0.0	0.0	0.0
DGCR2	9993	symbol	H. sapiens	9993	H. sapiens	DGCR2	DiGeorge syndrome critical region gene 2	GO:0050890 cognition;GO:0009887 animal organ morphogenesis;GO:0007155 cell adhesion			Nuclear bodies;Nucleoplasm(Approved)				0.0	0.0	0.0	0.0	0.0	0.0	0.0	0.0	0.0	0.0	0.0	0.0	0.0	0.0	0.0	0.0	0.0	0.0	0.0	0.0
PRKD1	5587	symbol	H. sapiens	5587	H. sapiens	PRKD1	protein kinase D1	GO:0038033 positive regulation of endothelial cell chemotaxis by VEGF-activated vascular endothelial growth factor receptor signaling pathway;GO:1901727 positive regulation of histone deacetylase activity;GO:2001028 positive regulation of endothelial cell chemotaxis	CAMK Ser/Thr protein kinase family	Enzymes/{ENZYME proteins/Transferases,Kinases/CAMK Ser/Thr protein kinases}	Cytosol;Plasma membrane(Supported)		(M125)PID IGF1 PATHWAY; (M12645)ST GA13 PATHWAY; (M15)PID LYSOPHOSPHOLIPID PATHWAY		1.0	0.0	0.0	0.0	0.0	0.0	0.0	0.0	0.0	0.0	0.0	1.0	0.0	0.0	0.0	0.0	0.0	0.0	0.0	0.0
ANKRD36BP1	84832	symbol	H. sapiens	84832	H. sapiens	ANKRD36BP1	ankyrin repeat domain 36B pseudogene 1								0.0	0.0	0.0	0.0	0.0	0.0	0.0	0.0	0.0	0.0	0.0	0.0	0.0	0.0	0.0	0.0	0.0	0.0	0.0	0.0
TNPO2	30000	symbol	H. sapiens	30000	H. sapiens	TNPO2	transportin 2	GO:0006606 protein import into nucleus;GO:0051170 import into nucleus;GO:0017038 protein import		Transporters/Transporter channels and pores	Nucleoli;Nucleus(Approved)			(M5901)HALLMARK G2M CHECKPOINT	0.0	0.0	0.0	0.0	0.0	0.0	0.0	0.0	0.0	0.0	0.0	0.0	0.0	0.0	0.0	0.0	0.0	0.0	0.0	0.0
ASPHD2	57168	symbol	H. sapiens	57168	H. sapiens	ASPHD2	aspartate beta-hydroxylase domain containing 2	GO:0018193 peptidyl-amino acid modification;GO:0055114 oxidation-reduction process;GO:0006464 cellular protein modification process							0.0	0.0	0.0	0.0	0.0	0.0	0.0	0.0	0.0	0.0	0.0	0.0	0.0	0.0	0.0	0.0	0.0	0.0	0.0	0.0
FAM69A	388650	gene_synonym	H. sapiens	388650	H. sapiens	DIPK1A	divergent protein kinase domain 1A				Cytosol;Nucleus(Approved)				0.0	0.0	0.0	0.0	0.0	0.0	0.0	0.0	0.0	0.0	0.0	0.0	0.0	0.0	0.0	0.0	0.0	0.0	0.0	0.0
TTI1	9675	symbol	H. sapiens	9675	H. sapiens	TTI1	TELO2 interacting protein 1	GO:0032006 regulation of TOR signaling;GO:0031929 TOR signaling;GO:1902531 regulation of intracellular signal transduction			Nucleoplasm;Vesicles(Approved)				0.0	0.0	0.0	0.0	0.0	0.0	0.0	0.0	0.0	0.0	0.0	0.0	0.0	0.0	0.0	0.0	0.0	0.0	0.0	0.0
UHMK1	127933	symbol	H. sapiens	127933	H. sapiens	UHMK1	U2AF homology motif kinase 1	GO:0045948 positive regulation of translational initiation;GO:0046825 regulation of protein export from nucleus;GO:0006446 regulation of translational initiation	Other	Enzymes/{ENZYME proteins/Transferases,Kinases}	Nucleoplasm(Supported)Golgi apparatus(Approved)				0.0	1.0	0.0	1.0	0.0	0.0	0.0	0.0	0.0	0.0	0.0	0.0	0.0	0.0	0.0	0.0	0.0	0.0	0.0	0.0
MCTP2	55784	symbol	H. sapiens	55784	H. sapiens	MCTP2	multiple C2 and transmembrane domain containing 2	GO:0046928 regulation of neurotransmitter secretion;GO:0007269 neurotransmitter secretion;GO:0099643 signal release from synapse			Cytosol;Nucleoplasm(Enhanced)				0.0	0.0	0.0	0.0	0.0	0.0	0.0	0.0	0.0	0.0	0.0	0.0	0.0	0.0	0.0	0.0	0.0	0.0	0.0	0.0
SMC2	10592	symbol	H. sapiens	10592	H. sapiens	SMC2	structural maintenance of chromosomes 2	GO:0010032 meiotic chromosome condensation;GO:0007076 mitotic chromosome condensation;GO:0051383 kinetochore organization			Nucleoli;Nucleus(Supported)		(M14)PID AURORA B PATHWAY	(M5901)HALLMARK G2M CHECKPOINT	1.0	1.0	0.0	0.0	0.0	0.0	0.0	0.0	1.0	1.0	0.0	0.0	0.0	0.0	0.0	0.0	0.0	0.0	0.0	0.0
PIGV	55650	symbol	H. sapiens	55650	H. sapiens	PIGV	phosphatidylinositol glycan anchor biosynthesis class V	GO:0016254 preassembly of GPI anchor in ER membrane;GO:0006506 GPI anchor biosynthetic process;GO:0006505 GPI anchor metabolic process			Endoplasmic reticulum(Supported)Cytosol(Approved)				0.0	0.0	0.0	0.0	0.0	0.0	0.0	0.0	0.0	0.0	0.0	0.0	0.0	0.0	0.0	0.0	0.0	0.0	0.0	0.0
LOC100506451	100506451	Gene_ID	H. sapiens	100506451	H. sapiens	RASSF8-AS1	RASSF8 antisense RNA 1								0.0	0.0	0.0	0.0	0.0	0.0	0.0	0.0	0.0	0.0	0.0	0.0	0.0	0.0	0.0	0.0	0.0	0.0	0.0	0.0
LOXL1	4016	symbol	H. sapiens	4016	H. sapiens	LOXL1	lysyl oxidase like 1	GO:0018277 protein deamination;GO:0018057 peptidyl-lysine oxidation;GO:0035904 aorta development			Endoplasmic reticulum(Approved)		(M3468)NABA ECM REGULATORS; (M5885)NABA MATRISOME ASSOCIATED; (M5889)NABA MATRISOME	(M5930)HALLMARK EPITHELIAL MESENCHYMAL TRANSITION	0.0	0.0	0.0	0.0	0.0	0.0	0.0	0.0	0.0	0.0	0.0	0.0	0.0	0.0	0.0	0.0	0.0	0.0	0.0	0.0
HNRNPD	3184	symbol	H. sapiens	3184	H. sapiens	HNRNPD	heterogeneous nuclear ribonucleoprotein D	GO:1905663 positive regulation of telomerase RNA reverse transcriptase activity;GO:1990828 hepatocyte dedifferentiation;GO:1904586 cellular response to putrescine			Nucleoplasm(Enhanced)			(M5901)HALLMARK G2M CHECKPOINT; (M5926)HALLMARK MYC TARGETS V1; (M5925)HALLMARK E2F TARGETS	1.0	1.0	0.0	0.0	0.0	0.0	0.0	0.0	0.0	0.0	1.0	0.0	0.0	0.0	0.0	0.0	0.0	0.0	0.0	0.0
LMO7	4008	symbol	H. sapiens	4008	H. sapiens	LMO7	LIM domain 7	GO:0000209 protein polyubiquitination;GO:0043687 post-translational protein modification;GO:0045944 positive regulation of transcription by RNA polymerase II			Actin filaments(Supported)Cytosol(Approved)				0.0	0.0	0.0	0.0	0.0	0.0	0.0	0.0	0.0	0.0	0.0	0.0	0.0	0.0	0.0	0.0	0.0	0.0	0.0	0.0
STEAP3	55240	symbol	H. sapiens	55240	H. sapiens	STEAP3	STEAP3 metalloreductase	GO:0098706 ferric iron import across cell outer membrane;GO:0033216 ferric iron import;GO:0033572 transferrin transport			Cytosol;Nucleoli(Approved)		(M145)PID P53 DOWNSTREAM PATHWAY	(M5939)HALLMARK P53 PATHWAY	0.0	0.0	0.0	0.0	0.0	1.0	0.0	0.0	0.0	0.0	0.0	1.0	0.0	0.0	0.0	0.0	0.0	0.0	0.0	0.0
SNORD3C	780853	symbol	H. sapiens	780853	H. sapiens	SNORD3C	small nucleolar RNA, C/D box 3C	GO:0006396 RNA processing;GO:0016070 RNA metabolic process;GO:0090304 nucleic acid metabolic process							0.0	0.0	0.0	0.0	0.0	0.0	0.0	0.0	0.0	0.0	0.0	0.0	0.0	0.0	0.0	0.0	0.0	0.0	0.0	0.0
MYLK	4638	symbol	H. sapiens	4638	H. sapiens	MYLK	myosin light chain kinase	GO:0060414 aorta smooth muscle tissue morphogenesis;GO:0035909 aorta morphogenesis;GO:0071476 cellular hypotonic response	CAMK Ser/Thr protein kinase family	Enzymes/{ENZYME proteins/Transferases,Kinases/CAMK Ser/Thr protein kinases}	Actin filaments(Enhanced)Plasma membrane(Supported)		(M16801)SIG REGULATION OF THE ACTIN CYTOSKELETON BY RHO GTPASES; (M14)PID AURORA B PATHWAY; (M5193)SIG CHEMOTAXIS	(M5905)HALLMARK ADIPOGENESIS; (M5909)HALLMARK MYOGENESIS; (M5930)HALLMARK EPITHELIAL MESENCHYMAL TRANSITION	1.0	0.0	0.0	0.0	0.0	0.0	0.0	0.0	1.0	0.0	0.0	0.0	0.0	0.0	1.0	0.0	0.0	0.0	0.0	0.0
SEMA5A	9037	symbol	H. sapiens	9037	H. sapiens	SEMA5A	semaphorin 5A	GO:0048842 positive regulation of axon extension involved in axon guidance;GO:0048843 negative regulation of axon extension involved in axon guidance;GO:1902669 positive regulation of axon guidance					(M5880)NABA ECM AFFILIATED; (M5885)NABA MATRISOME ASSOCIATED; (M5889)NABA MATRISOME		1.0	0.0	0.0	0.0	0.0	0.0	0.0	0.0	0.0	0.0	0.0	0.0	0.0	0.0	0.0	0.0	0.0	0.0	0.0	0.0
FHOD3	80206	symbol	H. sapiens	80206	H. sapiens	FHOD3	formin homology 2 domain containing 3	GO:0055003 cardiac myofibril assembly;GO:0030837 negative regulation of actin filament polymerization;GO:0045214 sarcomere organization							1.0	0.0	0.0	0.0	0.0	0.0	0.0	0.0	0.0	0.0	0.0	0.0	0.0	0.0	0.0	0.0	0.0	0.0	0.0	0.0
FAM195B	348262	gene_synonym	H. sapiens	348262	H. sapiens	MCRIP1	MAPK regulated corepressor interacting protein 1	GO:0010717 regulation of epithelial to mesenchymal transition;GO:0001837 epithelial to mesenchymal transition;GO:0048762 mesenchymal cell differentiation			Cytosol(Approved)				0.0	0.0	0.0	0.0	0.0	0.0	0.0	0.0	0.0	0.0	0.0	0.0	0.0	0.0	0.0	0.0	0.0	0.0	0.0	0.0
SERPIND1	3053	symbol	H. sapiens	3053	H. sapiens	SERPIND1	serpin family D member 1	GO:0010951 negative regulation of endopeptidase activity;GO:0010466 negative regulation of peptidase activity;GO:0007596 blood coagulation			Vesicles(Approved)	Ardeparin (Serine-type endopeptidase inhibitor activity);Sulodexide (Serine-type endopeptidase inhibitor activity)	(M3468)NABA ECM REGULATORS; (M5885)NABA MATRISOME ASSOCIATED; (M5889)NABA MATRISOME		0.0	0.0	0.0	0.0	0.0	0.0	0.0	0.0	0.0	0.0	0.0	0.0	0.0	0.0	1.0	0.0	0.0	0.0	0.0	0.0
GPR125	166647	gene_synonym	H. sapiens	166647	H. sapiens	ADGRA3	adhesion G protein-coupled receptor A3	GO:0007186 G protein-coupled receptor signaling pathway;GO:0007166 cell surface receptor signaling pathway;GO:0007165 signal transduction		G-protein coupled receptors/{Family 2 (B) receptors,GPCRs excl olfactory receptors}					0.0	0.0	0.0	0.0	0.0	0.0	0.0	0.0	0.0	0.0	0.0	0.0	0.0	0.0	0.0	0.0	0.0	0.0	0.0	0.0
HEATR1	55127	symbol	H. sapiens	55127	H. sapiens	HEATR1	HEAT repeat containing 1	GO:2000234 positive regulation of rRNA processing;GO:0090070 positive regulation of ribosome biogenesis;GO:2000232 regulation of rRNA processing			Mitochondria;Nucleoli fibrillar center(Enhanced)				0.0	0.0	0.0	0.0	0.0	0.0	0.0	0.0	0.0	0.0	0.0	0.0	0.0	0.0	0.0	0.0	0.0	0.0	0.0	0.0
STXBP5-AS1	729178	symbol	H. sapiens	729178	H. sapiens	STXBP5-AS1	STXBP5 antisense RNA 1								0.0	0.0	0.0	0.0	0.0	0.0	0.0	0.0	0.0	0.0	0.0	0.0	0.0	0.0	0.0	0.0	0.0	0.0	0.0	0.0
GNPDA1	10007	symbol	H. sapiens	10007	H. sapiens	GNPDA1	glucosamine-6-phosphate deaminase 1	GO:0006043 glucosamine catabolic process;GO:0006046 N-acetylglucosamine catabolic process;GO:0019262 N-acetylneuraminate catabolic process		Enzymes/ENZYME proteins/Hydrolases	Golgi apparatus;Vesicles(Approved)	Beta-D-Glucose (Hydrolase activity);2-Deoxy-2-Amino Glucitol-6-Phosphate (Hydrolase activity);16g (Hydrolase activity)		(M5937)HALLMARK GLYCOLYSIS	0.0	0.0	0.0	0.0	0.0	0.0	0.0	0.0	0.0	0.0	0.0	0.0	0.0	0.0	0.0	0.0	0.0	0.0	0.0	0.0
PRAMEF3						None	None	None	None	None	None	None	None	None	nan	nan	nan	nan	nan	nan	nan	nan	nan	nan	nan	nan	nan	nan	nan	nan	nan	nan	nan	nan
OPN3	23596	symbol	H. sapiens	23596	H. sapiens	OPN3	opsin 3	GO:0009584 detection of visible light;GO:0007602 phototransduction;GO:0018298 protein-chromophore linkage		G-protein coupled receptors/{GPCRs excl olfactory receptors,Opsins}	Nucleoplasm(Approved)			(M5907)HALLMARK ESTROGEN RESPONSE LATE; (M5906)HALLMARK ESTROGEN RESPONSE EARLY	0.0	0.0	0.0	0.0	0.0	0.0	0.0	0.0	0.0	0.0	0.0	0.0	0.0	0.0	0.0	0.0	0.0	0.0	0.0	0.0
DTWD1	56986	symbol	H. sapiens	56986	H. sapiens	DTWD1	DTW domain containing 1				Nucleoli;Nucleus;Vesicles(Approved)				0.0	0.0	0.0	0.0	0.0	0.0	0.0	0.0	0.0	0.0	0.0	0.0	0.0	0.0	0.0	0.0	0.0	0.0	0.0	0.0
SESTD1	91404	symbol	H. sapiens	91404	H. sapiens	SESTD1	SEC14 and spectrin domain containing 1	GO:1904878 negative regulation of calcium ion transmembrane transport via high voltage-gated calcium channel;GO:1902514 regulation of calcium ion transmembrane transport via high voltage-gated calcium channel;GO:0061577 calcium ion transmembrane transport via high voltage-gated calcium channel			Intermediate filaments(Enhanced)				0.0	0.0	0.0	0.0	0.0	0.0	0.0	0.0	0.0	0.0	0.0	0.0	0.0	0.0	0.0	0.0	0.0	0.0	0.0	0.0
CDC42BPA	8476	symbol	H. sapiens	8476	H. sapiens	CDC42BPA	CDC42 binding protein kinase alpha	GO:0031532 actin cytoskeleton reorganization;GO:0018107 peptidyl-threonine phosphorylation;GO:0018210 peptidyl-threonine modification	AGC Ser/Thr protein kinase family	Enzymes/{ENZYME proteins/Transferases,Kinases/AGC Ser/Thr protein kinases}	Intermediate filaments(Approved)		(M81)PID CDC42 PATHWAY	(M5942)HALLMARK UV RESPONSE DN; (M5893)HALLMARK MITOTIC SPINDLE	0.0	0.0	0.0	0.0	0.0	0.0	0.0	0.0	0.0	0.0	0.0	0.0	0.0	0.0	0.0	0.0	0.0	0.0	0.0	0.0
DCN	1634	symbol	H. sapiens	1634	H. sapiens	DCN	decorin	GO:0030208 dermatan sulfate biosynthetic process;GO:1900747 negative regulation of vascular endothelial growth factor signaling pathway;GO:0030207 chondroitin sulfate catabolic process				Tris (Poly(a) rna binding)	(M5882)NABA PROTEOGLYCANS; (M65)PID FRA PATHWAY; (M5884)NABA CORE MATRISOME	(M5902)HALLMARK APOPTOSIS; (M5930)HALLMARK EPITHELIAL MESENCHYMAL TRANSITION; (M5891)HALLMARK HYPOXIA	1.0	0.0	0.0	0.0	0.0	0.0	0.0	0.0	0.0	0.0	0.0	0.0	0.0	0.0	1.0	0.0	0.0	0.0	0.0	0.0
MMP1	4312	symbol	H. sapiens	4312	H. sapiens	MMP1	matrix metallopeptidase 1	GO:0032461 positive regulation of protein oligomerization;GO:0032459 regulation of protein oligomerization;GO:0022617 extracellular matrix disassembly		Enzymes/{ENZYME proteins/Hydrolases,Peptidases/Metallopeptidases}	Vesicles(Approved)	Marimastat (Zinc ion binding);N-HYDROXY-2(R)-[[(4-METHOXYPHENYL)SULFONYL](3-PICOLYL)AMINO]-3-METHYLBUTANAMIDE HYDROCHLORIDE (Zinc ion binding);N-[3-(N'-HYDROXYCARBOXAMIDO)-2-(2-METHYLPROPYL)-PROPANOYL]-O-TYROSINE-N-METHYLAMIDE (Zinc ion binding);METHYLAMINO-PHENYLALANYL-LEUCYL-HYDROXAMIC ACID (Zinc ion binding);[[1-[N-HYDROXY-ACETAMIDYL]-3-METHYL-BUTYL]-CARBONYL-LEUCINYL]-ALANINE ETHYL ESTER (Zin…	(M65)PID FRA PATHWAY; (M198)PID SYNDECAN 1 PATHWAY; (M8)PID ENDOTHELIN PATHWAY	(M5946)HALLMARK COAGULATION; (M5930)HALLMARK EPITHELIAL MESENCHYMAL TRANSITION	0.0	0.0	0.0	0.0	0.0	0.0	0.0	0.0	0.0	0.0	0.0	0.0	0.0	0.0	1.0	0.0	0.0	0.0	0.0	0.0
SLC35D1	23169	symbol	H. sapiens	23169	H. sapiens	SLC35D1	solute carrier family 35 member D1	GO:0015787 UDP-glucuronic acid transmembrane transport;GO:0015789 UDP-N-acetylgalactosamine transmembrane transport;GO:0006065 UDP-glucuronate biosynthetic process		Transporters/Electrochemical Potential-driven transporters				(M5934)HALLMARK XENOBIOTIC METABOLISM; (M5939)HALLMARK P53 PATHWAY	0.0	0.0	0.0	0.0	0.0	0.0	0.0	0.0	0.0	0.0	0.0	0.0	0.0	0.0	0.0	0.0	0.0	0.0	0.0	0.0
LRRN3	54674	symbol	H. sapiens	54674	H. sapiens	LRRN3	leucine rich repeat neuronal 3	GO:0051965 positive regulation of synapse assembly;GO:0051963 regulation of synapse assembly;GO:0007416 synapse assembly			Cytosol;Nucleus(Approved)				0.0	0.0	0.0	0.0	0.0	0.0	0.0	0.0	0.0	0.0	0.0	0.0	0.0	0.0	0.0	0.0	0.0	0.0	0.0	0.0
FBXO4	26272	symbol	H. sapiens	26272	H. sapiens	FBXO4	F-box protein 4	GO:0032212 positive regulation of telomere maintenance via telomerase;GO:1902916 positive regulation of protein polyubiquitination;GO:2000001 regulation of DNA damage checkpoint			Nucleus(Approved)			(M5953)HALLMARK KRAS SIGNALING UP	1.0	0.0	0.0	1.0	0.0	0.0	0.0	0.0	0.0	0.0	1.0	0.0	0.0	0.0	0.0	0.0	0.0	0.0	0.0	0.0
LOXL1-AS1	100287616	symbol	H. sapiens	100287616	H. sapiens	LOXL1-AS1	LOXL1 antisense RNA 1								0.0	0.0	0.0	0.0	0.0	0.0	0.0	0.0	0.0	0.0	0.0	0.0	0.0	0.0	0.0	0.0	0.0	0.0	0.0	0.0
PFAS	5198	symbol	H. sapiens	5198	H. sapiens	PFAS	phosphoribosylformylglycinamidine synthase	GO:0006189 'de novo' IMP biosynthetic process;GO:0006188 IMP biosynthetic process;GO:0046040 IMP metabolic process		Enzymes/ENZYME proteins/Ligase	Nucleoplasm;Plasma membrane(Approved)	L-Glutamic Acid (Phosphoribosylformylglycinamidine synthase activity)			0.0	0.0	0.0	0.0	0.0	0.0	0.0	0.0	0.0	0.0	0.0	0.0	0.0	0.0	0.0	0.0	0.0	0.0	0.0	0.0
ZNF572	137209	symbol	H. sapiens	137209	H. sapiens	ZNF572	zinc finger protein 572	GO:0006357 regulation of transcription by RNA polymerase II;GO:0006366 transcription by RNA polymerase II;GO:0006355 regulation of transcription, DNA-templated		Transcription factors/Zinc-coordinating DNA-binding domains	Nuclear speckles(Approved)				0.0	0.0	0.0	0.0	0.0	0.0	0.0	0.0	0.0	0.0	0.0	0.0	0.0	0.0	0.0	0.0	0.0	0.0	0.0	0.0
SLC16A13	201232	symbol	H. sapiens	201232	H. sapiens	SLC16A13	solute carrier family 16 member 13	GO:0015718 monocarboxylic acid transport;GO:0046942 carboxylic acid transport;GO:0015849 organic acid transport		Transporters/Electrochemical Potential-driven transporters	Golgi apparatus(Supported)				0.0	0.0	0.0	0.0	0.0	0.0	0.0	0.0	0.0	0.0	0.0	0.0	0.0	0.0	0.0	0.0	0.0	0.0	0.0	0.0
PORCN	64840	symbol	H. sapiens	64840	H. sapiens	PORCN	porcupine O-acyltransferase	GO:0045234 protein palmitoleylation;GO:0006497 protein lipidation;GO:0099072 regulation of postsynaptic membrane neurotransmitter receptor levels			Vesicles(Approved)		(M5493)WNT SIGNALING		0.0	1.0	0.0	0.0	0.0	0.0	0.0	0.0	0.0	0.0	0.0	0.0	0.0	0.0	0.0	0.0	0.0	0.0	0.0	0.0
EYA1	2138	symbol	H. sapiens	2138	H. sapiens	EYA1	EYA transcriptional coactivator and phosphatase 1	GO:0072513 positive regulation of secondary heart field cardioblast proliferation;GO:0001658 branching involved in ureteric bud morphogenesis;GO:0003266 regulation of secondary heart field cardioblast proliferation		Enzymes/ENZYME proteins/Hydrolases	Nuclear bodies;Nucleoplasm(Supported)				0.0	1.0	0.0	0.0	1.0	1.0	0.0	0.0	0.0	0.0	1.0	0.0	0.0	0.0	1.0	0.0	0.0	0.0	0.0	0.0
HIST1H2BC	8347	gene_synonym	H. sapiens	8347	H. sapiens	H2BC4	H2B clustered histone 4	GO:0002227 innate immune response in mucosa;GO:0019731 antibacterial humoral response;GO:0002385 mucosal immune response			Cytosol;Nucleoplasm(Approved)				1.0	1.0	0.0	0.0	0.0	1.0	0.0	0.0	0.0	0.0	0.0	0.0	0.0	0.0	0.0	0.0	0.0	0.0	0.0	0.0
MYEOV	26579	symbol	H. sapiens	26579	H. sapiens	MYEOV	myeloma overexpressed				Nucleus;Vesicles(Approved)				0.0	0.0	0.0	0.0	0.0	0.0	0.0	0.0	0.0	0.0	0.0	0.0	0.0	0.0	0.0	0.0	0.0	0.0	0.0	0.0
MRPS10	55173	symbol	H. sapiens	55173	H. sapiens	MRPS10	mitochondrial ribosomal protein S10	GO:0070126 mitochondrial translational termination;GO:0070125 mitochondrial translational elongation;GO:0006415 translational termination		Ribosomal proteins	Actin filaments;Mitochondria(Approved)				0.0	0.0	0.0	0.0	0.0	0.0	0.0	0.0	0.0	0.0	0.0	0.0	0.0	0.0	0.0	0.0	0.0	0.0	0.0	0.0
RAB12	201475	symbol	H. sapiens	201475	H. sapiens	RAB12	RAB12, member RAS oncogene family	GO:0016239 positive regulation of macroautophagy;GO:0008333 endosome to lysosome transport;GO:0071346 cellular response to interferon-gamma			Vesicles(Approved)				0.0	0.0	0.0	0.0	0.0	0.0	0.0	0.0	0.0	0.0	0.0	0.0	0.0	0.0	0.0	0.0	0.0	0.0	0.0	1.0
SLC7A5	8140	symbol	H. sapiens	8140	H. sapiens	SLC7A5	solute carrier family 7 member 5	GO:1904556 L-tryptophan transmembrane transport;GO:0015827 tryptophan transport;GO:0015803 branched-chain amino acid transport		Transporters/Electrochemical Potential-driven transporters	Cytosol;Plasma membrane(Supported)Vesicles(Approved)			(M5922)HALLMARK UNFOLDED PROTEIN RESPONSE; (M5901)HALLMARK G2M CHECKPOINT; (M5924)HALLMARK MTORC1 SIGNALING	0.0	0.0	0.0	0.0	0.0	0.0	0.0	0.0	0.0	0.0	0.0	0.0	0.0	0.0	1.0	0.0	0.0	0.0	0.0	0.0
ZSWIM5	57643	symbol	H. sapiens	57643	H. sapiens	ZSWIM5	zinc finger SWIM-type containing 5	GO:1902667 regulation of axon guidance;GO:0050770 regulation of axonogenesis;GO:0007411 axon guidance			Nuclear speckles(Approved)				0.0	0.0	0.0	0.0	0.0	0.0	0.0	0.0	0.0	0.0	0.0	0.0	0.0	0.0	0.0	0.0	0.0	0.0	0.0	0.0
FAM65C	140876	gene_synonym	H. sapiens	140876	H. sapiens	RIPOR3	RIPOR family member 3				Nucleoplasm(Approved)				0.0	0.0	0.0	0.0	0.0	0.0	0.0	0.0	0.0	0.0	0.0	0.0	0.0	0.0	0.0	0.0	0.0	0.0	0.0	0.0
LOC401164	401164	Gene_ID	H. sapiens	401164	H. sapiens	LINC01060	long intergenic non-protein coding RNA 1060								0.0	0.0	0.0	0.0	0.0	0.0	0.0	0.0	0.0	0.0	0.0	0.0	0.0	0.0	0.0	0.0	0.0	0.0	0.0	0.0
TNFRSF1A	7132	symbol	H. sapiens	7132	H. sapiens	TNFRSF1A	TNF receptor superfamily member 1A	GO:2000304 positive regulation of ceramide biosynthetic process;GO:0003332 negative regulation of extracellular matrix constituent secretion;GO:1902339 positive regulation of apoptotic process involved in morphogenesis		CD markers		6-[3-(4-Morpholinyl)Propyl]-2-(3-Nitrophenyl)-5-Thioxo-5,6,-Dihydro-7h-Thienol[2',3':4,5]Pyrrolo[1,2-C]Imidazol-7-One (Tumor necrosis factor-activated receptor activity)	(M11736)SA MMP CYTOKINE CONNECTION; (M37)PID NFKAPPAB CANONICAL PATHWAY; (M18030)ST TUMOR NECROSIS FACTOR PATHWAY	(M5897)HALLMARK IL6 JAK STAT3 SIGNALING; (M5923)HALLMARK PI3K AKT MTOR SIGNALING; (M5934)HALLMARK XENOBIOTIC METABOLISM	1.0	0.0	0.0	0.0	0.0	0.0	0.0	0.0	0.0	0.0	0.0	0.0	0.0	0.0	0.0	0.0	0.0	0.0	0.0	0.0
RANGAP1	5905	symbol	H. sapiens	5905	H. sapiens	RANGAP1	Ran GTPase activating protein 1	GO:1904117 cellular response to vasopressin;GO:0046826 negative regulation of protein export from nucleus;GO:1904116 response to vasopressin		Transporters/Transporter channels and pores	Cytosol;Nuclear membrane;Vesicles(Enhanced)		(M140)PID RANBP2 PATHWAY; (M30)PID HDAC CLASSII PATHWAY; (M101)PID HDAC CLASSI PATHWAY		1.0	0.0	0.0	0.0	0.0	0.0	0.0	0.0	0.0	0.0	0.0	0.0	0.0	0.0	1.0	0.0	0.0	0.0	0.0	0.0
DOK5	55816	symbol	H. sapiens	55816	H. sapiens	DOK5	docking protein 5	GO:0051386 regulation of neurotrophin TRK receptor signaling pathway;GO:0048011 neurotrophin TRK receptor signaling pathway;GO:0038179 neurotrophin signaling pathway			Focal adhesion sites(Approved)		(M82)PID RET PATHWAY		0.0	0.0	0.0	0.0	0.0	0.0	0.0	0.0	0.0	0.0	0.0	0.0	0.0	0.0	0.0	0.0	0.0	0.0	0.0	0.0
WDYHV1	55093	symbol	H. sapiens	55093	H. sapiens	WDYHV1	WDYHV motif containing 1	GO:0006464 cellular protein modification process;GO:0036211 protein modification process;GO:0043412 macromolecule modification		Enzymes/ENZYME proteins/Hydrolases	Nucleoplasm;Vesicles(Supported)				0.0	0.0	0.0	0.0	0.0	0.0	0.0	0.0	0.0	0.0	0.0	0.0	0.0	0.0	0.0	0.0	0.0	0.0	0.0	0.0
CENPW	387103	symbol	H. sapiens	387103	H. sapiens	CENPW	centromere protein W	GO:0034080 CENP-A containing nucleosome assembly;GO:0006336 DNA replication-independent nucleosome assembly;GO:0051382 kinetochore assembly			Nucleoplasm(Supported)				1.0	1.0	0.0	0.0	0.0	0.0	1.0	0.0	0.0	0.0	0.0	0.0	0.0	0.0	0.0	0.0	0.0	0.0	0.0	0.0
PDIA3	2923	symbol	H. sapiens	2923	H. sapiens	PDIA3	protein disulfide isomerase family A member 3	GO:0002479 antigen processing and presentation of exogenous peptide antigen via MHC class I, TAP-dependent;GO:0042590 antigen processing and presentation of exogenous peptide antigen via MHC class I;GO:2001238 positive regulation of extrinsic apoptotic signaling pathway		Enzymes/ENZYME proteins/Isomerase	Endoplasmic reticulum(Enhanced)				0.0	0.0	0.0	0.0	0.0	0.0	0.0	0.0	0.0	0.0	0.0	0.0	0.0	0.0	1.0	0.0	0.0	0.0	0.0	1.0
RN5S221	106480759	gene_synonym	H. sapiens	106480759	H. sapiens	RNA5SP221	RNA, 5S ribosomal pseudogene 221								0.0	0.0	0.0	0.0	0.0	0.0	0.0	0.0	0.0	0.0	0.0	0.0	0.0	0.0	0.0	0.0	0.0	0.0	0.0	0.0
DHRS13	147015	symbol	H. sapiens	147015	H. sapiens	DHRS13	dehydrogenase/reductase 13	GO:0055114 oxidation-reduction process;GO:0008152 metabolic process;GO:0008150 biological_process			Vesicles(Approved)				0.0	0.0	0.0	0.0	0.0	0.0	0.0	0.0	0.0	0.0	0.0	0.0	0.0	0.0	0.0	0.0	0.0	0.0	0.0	0.0
C19orf48	84798	symbol	H. sapiens	84798	H. sapiens	C19orf48	chromosome 19 open reading frame 48				Plasma membrane(Approved)				0.0	0.0	0.0	0.0	0.0	0.0	0.0	0.0	0.0	0.0	0.0	0.0	0.0	0.0	0.0	0.0	0.0	0.0	0.0	0.0
SPRY4	81848	symbol	H. sapiens	81848	H. sapiens	SPRY4	sprouty RTK signaling antagonist 4	GO:0040037 negative regulation of fibroblast growth factor receptor signaling pathway;GO:0043407 negative regulation of MAP kinase activity;GO:0040036 regulation of fibroblast growth factor receptor signaling pathway			Cytosol(Supported)Golgi apparatus(Approved)			(M5947)HALLMARK IL2 STAT5 SIGNALING	0.0	0.0	0.0	0.0	0.0	0.0	0.0	0.0	0.0	0.0	0.0	0.0	0.0	0.0	0.0	0.0	0.0	0.0	0.0	0.0
RAD17	5884	symbol	H. sapiens	5884	H. sapiens	RAD17	RAD17 checkpoint clamp loader component	GO:0033314 mitotic DNA replication checkpoint;GO:0044818 mitotic G2/M transition checkpoint;GO:0000076 DNA replication checkpoint			Nucleoplasm(Enhanced)		(M84)PID ATM PATHWAY; (M46)PID ATR PATHWAY; (M1)PID FANCONI PATHWAY	(M5951)HALLMARK SPERMATOGENESIS	1.0	0.0	1.0	1.0	1.0	1.0	0.0	0.0	0.0	0.0	1.0	0.0	1.0	0.0	0.0	1.0	0.0	0.0	0.0	0.0
ZER1	10444	symbol	H. sapiens	10444	H. sapiens	ZER1	zyg-11 related cell cycle regulator				Cytosol(Approved)				0.0	0.0	0.0	0.0	0.0	0.0	0.0	0.0	0.0	0.0	0.0	0.0	0.0	0.0	0.0	0.0	0.0	0.0	0.0	0.0
RARG	5916	symbol	H. sapiens	5916	H. sapiens	RARG	retinoic acid receptor gamma	GO:0003430 growth plate cartilage chondrocyte growth;GO:0003431 growth plate cartilage chondrocyte development;GO:0003415 chondrocyte hypertrophy		Nuclear receptors;Transcription factors/Zinc-coordinating DNA-binding domains	Nucleoplasm(Supported)	Adapalene (Zinc ion binding);Acitretin (Zinc ion binding);Alitretinoin (Zinc ion binding);Tretinoin (Zinc ion binding);Tazarotene (Zinc ion binding);Etretinate (Zinc ion binding);SR11254 (Zinc ion binding);4-[3-Oxo-3-(5,5,8,8-Tetramethyl-5,6,7,8-Tetrahydro-Naphthalen-2-Yl)-Propenyl]-Benzoic Acid (Zinc ion binding);CD564 (Zinc ion binding);Dodecyl-Alpha-D-Maltoside (Zinc ion binding);BMS184394 (Zi…	(M162)PID RXR VDR PATHWAY; (M207)PID RETINOIC ACID PATHWAY		0.0	1.0	0.0	0.0	0.0	0.0	0.0	0.0	0.0	0.0	0.0	0.0	0.0	0.0	0.0	0.0	0.0	0.0	0.0	0.0
RBBP8	5932	symbol	H. sapiens	5932	H. sapiens	RBBP8	RB binding protein 8, endonuclease	GO:0010792 DNA double-strand break processing involved in repair via single-strand annealing;GO:0070317 negative regulation of G0 to G1 transition;GO:0045002 double-strand break repair via single-strand annealing			Nucleoplasm(Supported)		(M258)PID BARD1 PATHWAY; (M84)PID ATM PATHWAY; (M288)PID HES HEY PATHWAY	(M5907)HALLMARK ESTROGEN RESPONSE LATE; (M5906)HALLMARK ESTROGEN RESPONSE EARLY	1.0	1.0	1.0	1.0	1.0	1.0	0.0	0.0	0.0	1.0	0.0	0.0	0.0	0.0	0.0	0.0	0.0	0.0	1.0	0.0
LOC283624	283624	Gene_ID	H. sapiens	283624	H. sapiens	LINC00641	long intergenic non-protein coding RNA 641								0.0	0.0	0.0	0.0	0.0	0.0	0.0	0.0	0.0	0.0	0.0	0.0	0.0	0.0	0.0	0.0	0.0	0.0	0.0	0.0
BRCA1	672	symbol	H. sapiens	672	H. sapiens	BRCA1	BRCA1 DNA repair associated	GO:2000620 positive regulation of histone H4-K16 acetylation;GO:0070512 positive regulation of histone H4-K20 methylation;GO:2000617 positive regulation of histone H3-K9 acetylation		Enzymes/ENZYME proteins/Transferases			(M258)PID BARD1 PATHWAY; (M242)PID AURORA A PATHWAY; (M84)PID ATM PATHWAY	(M5916)HALLMARK APICAL SURFACE; (M5902)HALLMARK APOPTOSIS; (M5950)HALLMARK ALLOGRAFT REJECTION	1.0	1.0	1.0	1.0	1.0	1.0	1.0	1.0	0.0	0.0	1.0	0.0	0.0	0.0	0.0	1.0	0.0	0.0	1.0	0.0
DCAF11	80344	symbol	H. sapiens	80344	H. sapiens	DCAF11	DDB1 and CUL4 associated factor 11	GO:0043161 proteasome-mediated ubiquitin-dependent protein catabolic process;GO:0043687 post-translational protein modification;GO:0006511 ubiquitin-dependent protein catabolic process			Nucleoplasm(Enhanced)			(M5945)HALLMARK HEME METABOLISM	0.0	0.0	0.0	0.0	0.0	0.0	0.0	0.0	0.0	0.0	0.0	0.0	0.0	0.0	0.0	0.0	0.0	0.0	0.0	0.0
ST8SIA4	7903	symbol	H. sapiens	7903	H. sapiens	ST8SIA4	ST8 alpha-N-acetyl-neuraminide alpha-2,8-sialyltransferase 4	GO:0001574 ganglioside biosynthetic process;GO:0001573 ganglioside metabolic process;GO:0006688 glycosphingolipid biosynthetic process			Golgi apparatus(Approved)			(M5950)HALLMARK ALLOGRAFT REJECTION; (M5913)HALLMARK INTERFERON GAMMA RESPONSE	0.0	0.0	0.0	0.0	0.0	0.0	0.0	0.0	0.0	0.0	0.0	0.0	0.0	0.0	0.0	0.0	0.0	0.0	0.0	0.0
CCBE1	147372	symbol	H. sapiens	147372	H. sapiens	CCBE1	collagen and calcium binding EGF domains 1	GO:1901492 positive regulation of lymphangiogenesis;GO:1901490 regulation of lymphangiogenesis;GO:1900748 positive regulation of vascular endothelial growth factor signaling pathway			Cytosol;Plasma membrane(Enhanced)		(M5883)NABA SECRETED FACTORS; (M5885)NABA MATRISOME ASSOCIATED; (M5889)NABA MATRISOME		0.0	0.0	0.0	0.0	0.0	0.0	0.0	0.0	0.0	0.0	0.0	0.0	0.0	0.0	0.0	0.0	0.0	0.0	0.0	0.0
PARN	5073	symbol	H. sapiens	5073	H. sapiens	PARN	poly(A)-specific ribonuclease	GO:0000495 box H/ACA snoRNA 3'-end processing;GO:0090669 telomerase RNA stabilization;GO:1904872 regulation of telomerase RNA localization to Cajal body		Enzymes/ENZYME proteins/Hydrolases	Nuclear speckles;Nucleoli(Approved)			(M5922)HALLMARK UNFOLDED PROTEIN RESPONSE	1.0	0.0	0.0	0.0	0.0	0.0	0.0	0.0	0.0	0.0	1.0	0.0	0.0	0.0	0.0	0.0	0.0	0.0	0.0	0.0
SEC22C	9117	symbol	H. sapiens	9117	H. sapiens	SEC22C	SEC22 homolog C, vesicle trafficking protein	GO:0006888 ER to Golgi vesicle-mediated transport;GO:0048193 Golgi vesicle transport;GO:0015031 protein transport			Golgi apparatus(Approved)				0.0	0.0	0.0	0.0	0.0	0.0	0.0	0.0	0.0	0.0	0.0	0.0	0.0	0.0	0.0	0.0	0.0	0.0	0.0	1.0
MND1	84057	symbol	H. sapiens	84057	H. sapiens	MND1	meiotic nuclear divisions 1	GO:0007131 reciprocal meiotic recombination;GO:0007127 meiosis I;GO:0035825 homologous recombination							1.0	1.0	0.0	0.0	1.0	0.0	0.0	0.0	0.0	1.0	0.0	0.0	0.0	0.0	0.0	0.0	0.0	0.0	0.0	0.0
SHC3	53358	symbol	H. sapiens	53358	H. sapiens	SHC3	SHC adaptor protein 3	GO:0007411 axon guidance;GO:0035249 synaptic transmission, glutamatergic;GO:0007173 epidermal growth factor receptor signaling pathway		RAS pathway related proteins	Cytosol;Nucleoplasm(Enhanced)		(M187)PID TRKR PATHWAY		0.0	1.0	0.0	0.0	0.0	0.0	0.0	0.0	0.0	0.0	0.0	0.0	0.0	0.0	0.0	0.0	0.0	0.0	0.0	0.0
ATP6AP1	537	symbol	H. sapiens	537	H. sapiens	ATP6AP1	ATPase H+ transporting accessory protein 1	GO:2001206 positive regulation of osteoclast development;GO:2001204 regulation of osteoclast development;GO:0045672 positive regulation of osteoclast differentiation			Cytosol;Microtubules;Plasma membrane(Approved)			(M5909)HALLMARK MYOGENESIS; (M5936)HALLMARK OXIDATIVE PHOSPHORYLATION	0.0	0.0	0.0	0.0	0.0	0.0	0.0	0.0	0.0	0.0	1.0	0.0	0.0	0.0	0.0	0.0	1.0	0.0	0.0	0.0
MRPL15	29088	symbol	H. sapiens	29088	H. sapiens	MRPL15	mitochondrial ribosomal protein L15	GO:0070126 mitochondrial translational termination;GO:0070125 mitochondrial translational elongation;GO:0006415 translational termination		Ribosomal proteins				(M5905)HALLMARK ADIPOGENESIS; (M5936)HALLMARK OXIDATIVE PHOSPHORYLATION	0.0	0.0	0.0	0.0	0.0	0.0	0.0	0.0	0.0	0.0	0.0	0.0	0.0	0.0	0.0	0.0	0.0	0.0	0.0	0.0
UHRF2	115426	symbol	H. sapiens	115426	H. sapiens	UHRF2	ubiquitin like with PHD and ring finger domains 2	GO:0071158 positive regulation of cell cycle arrest;GO:0010216 maintenance of DNA methylation;GO:0071156 regulation of cell cycle arrest		Enzymes/ENZYME proteins/Transferases	Nucleoplasm(Enhanced)				0.0	0.0	0.0	1.0	0.0	0.0	0.0	1.0	0.0	0.0	0.0	0.0	0.0	0.0	0.0	0.0	0.0	0.0	0.0	0.0
WRAP53	55135	symbol	H. sapiens	55135	H. sapiens	WRAP53	WD repeat containing antisense to TP53	GO:1904867 protein localization to Cajal body;GO:1904851 positive regulation of establishment of protein localization to telomere;GO:0032203 telomere formation via telomerase			Cytosol;Nuclear bodies(Enhanced)Nucleoplasm(Approved)				1.0	1.0	0.0	0.0	1.0	0.0	0.0	0.0	0.0	0.0	1.0	1.0	0.0	0.0	0.0	0.0	0.0	1.0	0.0	0.0
GPR1	2825	symbol	H. sapiens	2825	H. sapiens	GPR1	G protein-coupled receptor 1	GO:0007218 neuropeptide signaling pathway;GO:0007186 G protein-coupled receptor signaling pathway;GO:0007165 signal transduction		G-protein coupled receptors/GPCRs excl olfactory receptors	Plasma membrane(Supported)Nucleoplasm;Vesicles(Approved)				0.0	0.0	0.0	0.0	0.0	0.0	0.0	0.0	0.0	0.0	0.0	0.0	0.0	0.0	0.0	0.0	0.0	0.0	0.0	0.0
C14orf169	79697	gene_synonym	H. sapiens	79697	H. sapiens	RIOX1	ribosomal oxygenase 1	GO:0034720 histone H3-K4 demethylation;GO:0070544 histone H3-K36 demethylation;GO:0070076 histone lysine demethylation		Enzymes/ENZYME proteins/Oxidoreductases	Nucleoli(Supported)				0.0	0.0	0.0	0.0	0.0	0.0	0.0	0.0	0.0	0.0	0.0	0.0	0.0	0.0	0.0	0.0	0.0	0.0	0.0	0.0
KIFC1	3833	symbol	H. sapiens	3833	H. sapiens	KIFC1	kinesin family member C1	GO:0007080 mitotic metaphase plate congression;GO:0090307 mitotic spindle assembly;GO:0051310 metaphase plate congression			Centrosome(Approved)				1.0	0.0	0.0	0.0	0.0	0.0	1.0	0.0	0.0	0.0	0.0	0.0	0.0	0.0	1.0	0.0	1.0	0.0	0.0	1.0
EMP3	2014	symbol	H. sapiens	2014	H. sapiens	EMP3	epithelial membrane protein 3	GO:0032060 bleb assembly;GO:0120031 plasma membrane bounded cell projection assembly;GO:0030031 cell projection assembly						(M5932)HALLMARK INFLAMMATORY RESPONSE; (M5930)HALLMARK EPITHELIAL MESENCHYMAL TRANSITION	0.0	0.0	0.0	0.0	0.0	0.0	0.0	0.0	0.0	0.0	0.0	0.0	0.0	0.0	0.0	0.0	0.0	0.0	0.0	0.0
RPLP0P2	113157	symbol	H. sapiens	113157	H. sapiens	RPLP0P2	ribosomal protein lateral stalk subunit P0 pseudogene 2								0.0	0.0	0.0	0.0	0.0	0.0	0.0	0.0	0.0	0.0	0.0	0.0	0.0	0.0	0.0	0.0	0.0	0.0	0.0	0.0
AGPAT3	56894	symbol	H. sapiens	56894	H. sapiens	AGPAT3	1-acylglycerol-3-phosphate O-acyltransferase 3	GO:0016024 CDP-diacylglycerol biosynthetic process;GO:0046341 CDP-diacylglycerol metabolic process;GO:0006654 phosphatidic acid biosynthetic process		Enzymes/ENZYME proteins/Transferases				(M5905)HALLMARK ADIPOGENESIS	0.0	0.0	0.0	0.0	0.0	0.0	0.0	0.0	0.0	0.0	0.0	0.0	0.0	0.0	0.0	0.0	0.0	0.0	0.0	1.0
PKIA	5569	symbol	H. sapiens	5569	H. sapiens	PKIA	cAMP-dependent protein kinase inhibitor alpha	GO:2000480 negative regulation of cAMP-dependent protein kinase activity;GO:0042308 negative regulation of protein import into nucleus;GO:1904590 negative regulation of protein import				3,5-Diiodotyrosine (Protein kinase a catalytic subunit binding);HYDROXYFASUDIL (Protein kinase a catalytic subunit binding);(1S)-2-(1H-INDOL-3-YL)-1-{[(5-ISOQUINOLIN-6-YLPYRIDIN-3-YL)OXY]METHYL}ETHYLAMINE (Protein kinase a catalytic subunit binding);(1S)-2-(1H-INDOL-3-YL)-1-[({5-[(E)-2-PYRIDIN-4-YLVINYL]PYRIDIN-3-YL}OXY)METHYL]ETHYLAMINE (Protein kinase a catalytic subunit binding);(1S)-1-(1H-IND…		(M5909)HALLMARK MYOGENESIS	0.0	1.0	0.0	1.0	0.0	0.0	0.0	0.0	0.0	0.0	0.0	0.0	0.0	0.0	0.0	0.0	0.0	0.0	0.0	0.0
IL1RL1	9173	symbol	H. sapiens	9173	H. sapiens	IL1RL1	interleukin 1 receptor like 1	GO:0090197 positive regulation of chemokine secretion;GO:0002826 negative regulation of T-helper 1 type immune response;GO:0038172 interleukin-33-mediated signaling pathway			Vesicles(Approved)			(M5947)HALLMARK IL2 STAT5 SIGNALING	0.0	0.0	0.0	0.0	0.0	0.0	0.0	0.0	0.0	0.0	0.0	0.0	0.0	0.0	0.0	0.0	0.0	0.0	0.0	0.0
BTBD11	121551	symbol	H. sapiens	121551	H. sapiens	BTBD11	BTB domain containing 11	GO:0060395 SMAD protein signal transduction;GO:0007178 transmembrane receptor protein serine/threonine kinase signaling pathway;GO:0007167 enzyme linked receptor protein signaling pathway			Nucleoplasm(Approved)				0.0	0.0	0.0	0.0	0.0	0.0	0.0	0.0	0.0	0.0	0.0	0.0	0.0	0.0	0.0	0.0	0.0	0.0	0.0	0.0
ID1	3397	symbol	H. sapiens	3397	H. sapiens	ID1	inhibitor of DNA binding 1, HLH protein	GO:0036164 cell-abiotic substrate adhesion;GO:0050774 negative regulation of dendrite morphogenesis;GO:0010621 negative regulation of transcription by transcription factor localization		Transcription factors/Basic domains	Nucleoplasm(Enhanced)Golgi apparatus(Uncertain)		(M185)PID ALK1 PATHWAY; (M182)PID IL3 PATHWAY; (M288)PID HES HEY PATHWAY	(M5896)HALLMARK TGF BETA SIGNALING; (M5942)HALLMARK UV RESPONSE DN	1.0	1.0	0.0	0.0	0.0	0.0	0.0	0.0	0.0	0.0	0.0	0.0	0.0	0.0	0.0	0.0	0.0	0.0	0.0	0.0
PCSK7	9159	symbol	H. sapiens	9159	H. sapiens	PCSK7	proprotein convertase subtilisin/kexin type 7	GO:0016486 peptide hormone processing;GO:0042445 hormone metabolic process;GO:0016485 protein processing		Enzymes/Peptidases/Serine-type peptidases	Nuclear membrane;Nucleoli;Nucleus(Uncertain)				0.0	0.0	0.0	0.0	0.0	0.0	0.0	0.0	0.0	0.0	0.0	0.0	0.0	0.0	0.0	0.0	0.0	0.0	0.0	0.0
GPHN	10243	symbol	H. sapiens	10243	H. sapiens	GPHN	gephyrin	GO:0032324 molybdopterin cofactor biosynthetic process;GO:0072579 glycine receptor clustering;GO:0097112 gamma-aminobutyric acid receptor clustering		Enzymes/ENZYME proteins/Transferases	Cytoplasmic bodies(Uncertain)	Formic Acid (Molybdopterin molybdotransferase activity);Propanoic Acid (Molybdopterin molybdotransferase activity)		(M5905)HALLMARK ADIPOGENESIS	0.0	0.0	0.0	0.0	0.0	0.0	0.0	0.0	0.0	0.0	0.0	0.0	0.0	0.0	0.0	0.0	0.0	0.0	0.0	0.0
POLE	5426	symbol	H. sapiens	5426	H. sapiens	POLE	DNA polymerase epsilon, catalytic subunit	GO:0045004 DNA replication proofreading;GO:0032201 telomere maintenance via semi-conservative replication;GO:0006287 base-excision repair, gap-filling		Enzymes/ENZYME proteins/Transferases	Nucleus;Plasma membrane(Enhanced)	Cladribine (Zinc ion binding)		(M5901)HALLMARK G2M CHECKPOINT; (M5925)HALLMARK E2F TARGETS	1.0	1.0	1.0	1.0	1.0	1.0	0.0	0.0	0.0	0.0	1.0	0.0	0.0	0.0	0.0	0.0	0.0	0.0	0.0	0.0
HNRNPR	10236	symbol	H. sapiens	10236	H. sapiens	HNRNPR	heterogeneous nuclear ribonucleoprotein R	GO:0061157 mRNA destabilization;GO:0061014 positive regulation of mRNA catabolic process;GO:0050779 RNA destabilization			Nucleoplasm(Enhanced)			(M5926)HALLMARK MYC TARGETS V1	0.0	0.0	0.0	0.0	0.0	0.0	0.0	0.0	0.0	0.0	0.0	0.0	0.0	0.0	0.0	0.0	0.0	0.0	0.0	0.0
KIF13B	23303	symbol	H. sapiens	23303	H. sapiens	KIF13B	kinesin family member 13B	GO:0050770 regulation of axonogenesis;GO:0007409 axonogenesis;GO:0010975 regulation of neuron projection development					(M86)PID ARF6 PATHWAY	(M5939)HALLMARK P53 PATHWAY	0.0	0.0	0.0	0.0	0.0	0.0	1.0	0.0	0.0	0.0	0.0	0.0	0.0	0.0	1.0	0.0	0.0	0.0	0.0	1.0
PDE5A	8654	symbol	H. sapiens	8654	H. sapiens	PDE5A	phosphodiesterase 5A	GO:0060282 positive regulation of oocyte development;GO:0046069 cGMP catabolic process;GO:0055118 negative regulation of cardiac muscle contraction		Enzymes/ENZYME proteins/Hydrolases	Cytosol(Approved)	Sildenafil (Metal ion binding);Theophylline (Metal ion binding);Pentoxifylline (Metal ion binding);Tadalafil (Metal ion binding);Vardenafil (Metal ion binding);Dipyridamole (Metal ion binding);Guanosine-5'-Monophosphate (Metal ion binding);Gamma-Glutamyl[S-(2-Iodobenzyl)Cysteinyl]Glycine (Metal ion binding);Citric Acid (Metal ion binding);OSI-461 (Metal ion binding);Avanafil (Metal ion binding);U…			0.0	0.0	0.0	0.0	0.0	0.0	0.0	0.0	0.0	0.0	0.0	0.0	0.0	0.0	1.0	0.0	0.0	0.0	0.0	0.0
B3GNT9	84752	symbol	H. sapiens	84752	H. sapiens	B3GNT9	UDP-GlcNAc:betaGal beta-1,3-N-acetylglucosaminyltransferase 9	GO:0030311 poly-N-acetyllactosamine biosynthetic process;GO:0030309 poly-N-acetyllactosamine metabolic process;GO:0033692 cellular polysaccharide biosynthetic process			Golgi apparatus(Supported)Nucleoli fibrillar center(Approved)				0.0	0.0	0.0	0.0	0.0	0.0	0.0	0.0	0.0	0.0	0.0	0.0	0.0	0.0	0.0	0.0	0.0	0.0	0.0	0.0
MTX3	345778	symbol	H. sapiens	345778	H. sapiens	MTX3	metaxin 3	GO:0015031 protein transport;GO:0015833 peptide transport;GO:0042886 amide transport			Mitochondria(Approved)				0.0	0.0	0.0	0.0	0.0	0.0	0.0	0.0	0.0	0.0	0.0	0.0	0.0	0.0	0.0	0.0	0.0	0.0	0.0	0.0
KPNA2	3838	symbol	H. sapiens	3838	H. sapiens	KPNA2	karyopherin subunit alpha 2	GO:0075506 entry of viral genome into host nucleus through nuclear pore complex via importin;GO:0075732 viral penetration into host nucleus;GO:1902594 multi-organism nuclear import		Transporters/Transporter channels and pores	Cytosol;Nucleoplasm(Enhanced)		(M228)PID SMAD2 3PATHWAY; (M91)PID TCPTP PATHWAY; (M113)PID NFAT 3PATHWAY	(M5901)HALLMARK G2M CHECKPOINT; (M5926)HALLMARK MYC TARGETS V1; (M5925)HALLMARK E2F TARGETS	0.0	1.0	0.0	0.0	1.0	1.0	0.0	0.0	0.0	0.0	1.0	0.0	0.0	0.0	0.0	0.0	0.0	0.0	0.0	0.0
METTL2A	339175	symbol	H. sapiens	339175	H. sapiens	METTL2A	methyltransferase like 2A	GO:0030488 tRNA methylation;GO:0006400 tRNA modification;GO:0001510 RNA methylation							0.0	0.0	0.0	0.0	0.0	0.0	0.0	0.0	0.0	0.0	0.0	0.0	0.0	0.0	0.0	0.0	0.0	0.0	0.0	0.0
CDC23	8697	symbol	H. sapiens	8697	H. sapiens	CDC23	cell division cycle 23	GO:0030071 regulation of mitotic metaphase/anaphase transition;GO:0031145 anaphase-promoting complex-dependent catabolic process;GO:0007091 metaphase/anaphase transition of mitotic cell cycle							1.0	1.0	1.0	1.0	0.0	0.0	0.0	0.0	0.0	0.0	0.0	1.0	0.0	0.0	0.0	0.0	1.0	0.0	0.0	0.0
SLC14A1	6563	symbol	H. sapiens	6563	H. sapiens	SLC14A1	solute carrier family 14 member 1 (Kidd blood group)	GO:0071918 urea transmembrane transport;GO:0015840 urea transport;GO:0019755 one-carbon compound transport		Blood group antigen proteins;Transporters/Transporter channels and pores	Vesicles(Supported)				0.0	0.0	0.0	0.0	0.0	0.0	0.0	0.0	0.0	0.0	0.0	0.0	0.0	0.0	0.0	0.0	0.0	0.0	0.0	0.0
GBP2	2634	symbol	H. sapiens	2634	H. sapiens	GBP2	guanylate binding protein 2	GO:0042832 defense response to protozoan;GO:0060333 interferon-gamma-mediated signaling pathway;GO:0060337 type I interferon signaling pathway			Actin filaments;Cytosol;Nucleoplasm(Supported)			(M5911)HALLMARK INTERFERON ALPHA RESPONSE; (M5950)HALLMARK ALLOGRAFT REJECTION	0.0	0.0	0.0	0.0	0.0	0.0	0.0	0.0	0.0	0.0	0.0	0.0	0.0	0.0	0.0	0.0	0.0	0.0	0.0	0.0
RN5S323	100873589	gene_synonym	H. sapiens	100873589	H. sapiens	RNA5SP323	RNA, 5S ribosomal pseudogene 323								0.0	0.0	0.0	0.0	0.0	0.0	0.0	0.0	0.0	0.0	0.0	0.0	0.0	0.0	0.0	0.0	0.0	0.0	0.0	0.0
HIST1H2BN	8341	gene_synonym	H. sapiens	8341	H. sapiens	H2BC15	H2B clustered histone 15	GO:0006334 nucleosome assembly;GO:0031497 chromatin assembly;GO:0034728 nucleosome organization			Cytosol;Nucleoplasm(Approved)				1.0	1.0	0.0	0.0	0.0	1.0	0.0	0.0	0.0	0.0	0.0	0.0	0.0	0.0	0.0	0.0	0.0	0.0	0.0	0.0
PRIM1	5557	symbol	H. sapiens	5557	H. sapiens	PRIM1	DNA primase subunit 1	GO:0032201 telomere maintenance via semi-conservative replication;GO:0006269 DNA replication, synthesis of RNA primer;GO:0033260 nuclear DNA replication			Vesicles(Supported)			(M5898)HALLMARK DNA REPAIR	1.0	1.0	1.0	1.0	0.0	0.0	0.0	0.0	0.0	0.0	1.0	0.0	0.0	0.0	0.0	0.0	0.0	0.0	0.0	0.0
TGFA	7039	symbol	H. sapiens	7039	H. sapiens	TGFA	transforming growth factor alpha	GO:0045741 positive regulation of epidermal growth factor-activated receptor activity;GO:0048208 COPII vesicle coating;GO:0007176 regulation of epidermal growth factor-activated receptor activity			Vesicles(Approved)		(M201)PID ERBB NETWORK PATHWAY; (M176)PID FOXM1 PATHWAY; (M145)PID P53 DOWNSTREAM PATHWAY	(M5939)HALLMARK P53 PATHWAY; (M5937)HALLMARK GLYCOLYSIS	1.0	1.0	0.0	1.0	0.0	0.0	0.0	1.0	0.0	0.0	0.0	1.0	0.0	0.0	0.0	0.0	1.0	0.0	0.0	1.0
CHAF1B	8208	symbol	H. sapiens	8208	H. sapiens	CHAF1B	chromatin assembly factor 1 subunit B	GO:0006335 DNA replication-dependent nucleosome assembly;GO:0034723 DNA replication-dependent nucleosome organization;GO:0006334 nucleosome assembly			Nucleoplasm(Supported)				0.0	1.0	1.0	0.0	1.0	0.0	0.0	0.0	0.0	0.0	0.0	0.0	0.0	0.0	0.0	0.0	0.0	0.0	0.0	0.0
TMEM168	64418	symbol	H. sapiens	64418	H. sapiens	TMEM168	transmembrane protein 168								0.0	0.0	0.0	0.0	0.0	0.0	0.0	0.0	0.0	0.0	0.0	0.0	0.0	0.0	0.0	0.0	0.0	0.0	0.0	0.0
JAM3	83700	symbol	H. sapiens	83700	H. sapiens	JAM3	junctional adhesion molecule 3	GO:0090138 regulation of actin cytoskeleton organization by cell-cell adhesion;GO:0090022 regulation of neutrophil chemotaxis;GO:0002318 myeloid progenitor cell differentiation			Golgi apparatus(Enhanced)		(M169)PID INTEGRIN2 PATHWAY; (M159)PID AMB2 NEUTROPHILS PATHWAY	(M5951)HALLMARK SPERMATOGENESIS; (M5915)HALLMARK APICAL JUNCTION	0.0	0.0	0.0	0.0	0.0	0.0	0.0	0.0	0.0	0.0	0.0	0.0	0.0	0.0	1.0	0.0	0.0	0.0	0.0	0.0
XPR1	9213	symbol	H. sapiens	9213	H. sapiens	XPR1	xenotropic and polytropic retrovirus receptor 1	GO:0030643 cellular phosphate ion homeostasis;GO:0072502 cellular trivalent inorganic anion homeostasis;GO:0072501 cellular divalent inorganic anion homeostasis							0.0	0.0	0.0	0.0	0.0	0.0	0.0	0.0	0.0	0.0	0.0	0.0	0.0	0.0	0.0	0.0	0.0	0.0	0.0	0.0
SLC7A1	6541	symbol	H. sapiens	6541	H. sapiens	SLC7A1	solute carrier family 7 member 1	GO:0097638 L-arginine import across plasma membrane;GO:1903400 L-arginine transmembrane transport;GO:1903401 L-lysine transmembrane transport		Transporters/Electrochemical Potential-driven transporters		L-Lysine (L-ornithine transmembrane transporter activity);L-Arginine (L-ornithine transmembrane transporter activity);L-Ornithine (L-ornithine transmembrane transporter activity)		(M5942)HALLMARK UV RESPONSE DN; (M5901)HALLMARK G2M CHECKPOINT; (M5932)HALLMARK INFLAMMATORY RESPONSE	0.0	0.0	0.0	0.0	0.0	0.0	0.0	0.0	0.0	0.0	0.0	0.0	0.0	0.0	0.0	0.0	0.0	0.0	0.0	0.0
LOC653562	653562	Gene_ID	H. sapiens	653562	H. sapiens	SLC6A10PB	solute carrier family 6 member 8 pseudogene								0.0	0.0	0.0	0.0	0.0	0.0	0.0	0.0	0.0	0.0	0.0	0.0	0.0	0.0	0.0	0.0	0.0	0.0	0.0	0.0
CENPJ	55835	symbol	H. sapiens	55835	H. sapiens	CENPJ	centromere protein J	GO:1903724 positive regulation of centriole elongation;GO:0046601 positive regulation of centriole replication;GO:1903722 regulation of centriole elongation			Centrosome(Supported)Nucleoplasm;Plasma membrane(Uncertain)			(M5893)HALLMARK MITOTIC SPINDLE	1.0	0.0	0.0	1.0	0.0	1.0	1.0	1.0	0.0	0.0	0.0	0.0	0.0	0.0	0.0	0.0	1.0	0.0	0.0	0.0
ZYG11B	79699	symbol	H. sapiens	79699	H. sapiens	ZYG11B	zyg-11 family member B, cell cycle regulator				Golgi apparatus;Intermediate filaments(Approved)				0.0	0.0	0.0	0.0	0.0	0.0	0.0	0.0	0.0	0.0	0.0	0.0	0.0	0.0	0.0	0.0	0.0	0.0	0.0	0.0
C6orf89	221477	symbol	H. sapiens	221477	H. sapiens	C6orf89	chromosome 6 open reading frame 89	GO:1901727 positive regulation of histone deacetylase activity;GO:1901725 regulation of histone deacetylase activity;GO:0031065 positive regulation of histone deacetylation							1.0	0.0	0.0	0.0	0.0	0.0	0.0	1.0	0.0	0.0	0.0	0.0	0.0	0.0	1.0	0.0	0.0	0.0	0.0	0.0
MTERFD1	51001	gene_synonym	H. sapiens	51001	H. sapiens	MTERF3	mitochondrial transcription termination factor 3	GO:0061668 mitochondrial ribosome assembly;GO:0006390 mitochondrial transcription;GO:0042255 ribosome assembly			Mitochondria(Supported)Nucleoplasm(Approved)				0.0	1.0	0.0	0.0	0.0	0.0	0.0	0.0	0.0	0.0	0.0	0.0	0.0	0.0	0.0	0.0	0.0	0.0	0.0	0.0
DSCC1	79075	symbol	H. sapiens	79075	H. sapiens	DSCC1	DNA replication and sister chromatid cohesion 1	GO:1900264 positive regulation of DNA-directed DNA polymerase activity;GO:1900262 regulation of DNA-directed DNA polymerase activity;GO:0034421 post-translational protein acetylation			Nucleoplasm(Approved)			(M5925)HALLMARK E2F TARGETS	1.0	1.0	1.0	0.0	1.0	0.0	0.0	0.0	0.0	0.0	1.0	0.0	1.0	0.0	0.0	0.0	0.0	0.0	0.0	0.0
MT1X	4501	symbol	H. sapiens	4501	H. sapiens	MT1X	metallothionein 1X	GO:0010273 detoxification of copper ion;GO:0036018 cellular response to erythropoietin;GO:0006882 cellular zinc ion homeostasis							0.0	1.0	0.0	0.0	0.0	0.0	0.0	0.0	0.0	0.0	0.0	0.0	0.0	0.0	0.0	0.0	0.0	0.0	0.0	0.0
QSER1	79832	symbol	H. sapiens	79832	H. sapiens	QSER1	glutamine and serine rich 1				Cytosol;Nucleoplasm(Approved)				0.0	0.0	0.0	0.0	0.0	0.0	0.0	0.0	0.0	0.0	0.0	0.0	0.0	0.0	0.0	0.0	0.0	0.0	0.0	0.0
CCDC99	54908	gene_synonym	H. sapiens	54908	H. sapiens	SPDL1	spindle apparatus coiled-coil protein 1	GO:0007094 mitotic spindle assembly checkpoint;GO:0071174 mitotic spindle checkpoint;GO:0045841 negative regulation of mitotic metaphase/anaphase transition			Cytosol(Approved)				1.0	0.0	0.0	1.0	0.0	0.0	1.0	0.0	0.0	0.0	0.0	0.0	0.0	0.0	0.0	0.0	1.0	1.0	0.0	0.0
PREB	10113	symbol	H. sapiens	10113	H. sapiens	PREB	prolactin regulatory element binding	GO:0003400 regulation of COPII vesicle coating;GO:0048209 regulation of vesicle targeting, to, from or within Golgi;GO:0048208 COPII vesicle coating			Endoplasmic reticulum(Approved)			(M5922)HALLMARK UNFOLDED PROTEIN RESPONSE; (M5905)HALLMARK ADIPOGENESIS	0.0	0.0	0.0	0.0	0.0	0.0	0.0	0.0	0.0	0.0	0.0	0.0	0.0	0.0	0.0	0.0	1.0	0.0	0.0	1.0
LOC647946	647946	Gene_ID	H. sapiens	647946	H. sapiens	MIR924HG	MIR924 host gene								0.0	0.0	0.0	0.0	0.0	0.0	0.0	0.0	0.0	0.0	0.0	0.0	0.0	0.0	0.0	0.0	0.0	0.0	0.0	0.0
HIST1H1C	3006	gene_synonym	H. sapiens	3006	H. sapiens	H1-2	H1.2 linker histone, cluster member	GO:0098532 histone H3-K27 trimethylation;GO:0080182 histone H3-K4 trimethylation;GO:0031936 negative regulation of chromatin silencing			Nucleoli;Nucleus(Supported)			(M5939)HALLMARK P53 PATHWAY	1.0	1.0	0.0	0.0	1.0	0.0	0.0	0.0	1.0	0.0	1.0	0.0	0.0	0.0	0.0	0.0	0.0	0.0	0.0	0.0
CDC42SE2	56990	symbol	H. sapiens	56990	H. sapiens	CDC42SE2	CDC42 small effector 2	GO:0035023 regulation of Rho protein signal transduction;GO:0008360 regulation of cell shape;GO:0007266 Rho protein signal transduction						(M5947)HALLMARK IL2 STAT5 SIGNALING	0.0	0.0	0.0	0.0	0.0	0.0	0.0	0.0	0.0	0.0	0.0	0.0	0.0	0.0	0.0	0.0	0.0	0.0	0.0	0.0
IGF2BP3	10643	symbol	H. sapiens	10643	H. sapiens	IGF2BP3	insulin like growth factor 2 mRNA binding protein 3	GO:0043488 regulation of mRNA stability;GO:0061013 regulation of mRNA catabolic process;GO:0042035 regulation of cytokine biosynthetic process			Cytosol(Enhanced)				0.0	0.0	0.0	0.0	0.0	0.0	0.0	0.0	0.0	0.0	0.0	0.0	0.0	0.0	0.0	0.0	0.0	0.0	0.0	0.0
TAF5	6877	symbol	H. sapiens	6877	H. sapiens	TAF5	TATA-box binding protein associated factor 5	GO:0042795 snRNA transcription by RNA polymerase II;GO:0009301 snRNA transcription;GO:0016573 histone acetylation			Nucleoplasm(Supported)				0.0	0.0	0.0	0.0	0.0	1.0	0.0	0.0	0.0	0.0	0.0	0.0	0.0	0.0	0.0	0.0	0.0	0.0	0.0	0.0
MDH1	4190	symbol	H. sapiens	4190	H. sapiens	MDH1	malate dehydrogenase 1	GO:0006734 NADH metabolic process;GO:0006107 oxaloacetate metabolic process;GO:0006108 malate metabolic process		Citric acid cycle related proteins;Enzymes/ENZYME proteins/Oxidoreductases	Cytosol(Supported)Centrosome(Approved)	NADH (Nad binding);2'-Monophosphoadenosine 5'-Diphosphoribose (Nad binding)		(M5935)HALLMARK FATTY ACID METABOLISM; (M5937)HALLMARK GLYCOLYSIS; (M5936)HALLMARK OXIDATIVE PHOSPHORYLATION	0.0	0.0	0.0	0.0	0.0	0.0	0.0	0.0	0.0	0.0	0.0	0.0	0.0	0.0	0.0	0.0	0.0	0.0	0.0	0.0
VPS37A	137492	symbol	H. sapiens	137492	H. sapiens	VPS37A	VPS37A subunit of ESCRT-I	GO:0039702 viral budding via host ESCRT complex;GO:0046755 viral budding;GO:0036258 multivesicular body assembly			Centrosome;Cytosol;Vesicles(Approved)				0.0	0.0	0.0	0.0	0.0	0.0	0.0	0.0	0.0	0.0	0.0	1.0	0.0	0.0	0.0	0.0	0.0	0.0	0.0	1.0
C12orf66	144577	symbol	H. sapiens	144577	H. sapiens	C12orf66	chromosome 12 open reading frame 66	GO:1904262 negative regulation of TORC1 signaling;GO:0042149 cellular response to glucose starvation;GO:0034198 cellular response to amino acid starvation			Cytokinetic bridge;Microtubules;Mitotic spindle(Enhanced)				0.0	0.0	0.0	0.0	0.0	0.0	0.0	0.0	0.0	0.0	0.0	0.0	0.0	0.0	0.0	0.0	0.0	0.0	0.0	0.0
KYNU	8942	symbol	H. sapiens	8942	H. sapiens	KYNU	kynureninase	GO:0019442 tryptophan catabolic process to acetyl-CoA;GO:0034354 'de novo' NAD biosynthetic process from tryptophan;GO:0097053 L-kynurenine catabolic process		Enzymes/ENZYME proteins/Hydrolases	Cytosol(Supported)Nucleoplasm(Approved)	Pyridoxal Phosphate (Pyridoxal phosphate binding);L-Alanine (Pyridoxal phosphate binding);3-Hydroxyhippuric acid (Pyridoxal phosphate binding)		(M5890)HALLMARK TNFA SIGNALING VIA NFKB; (M5921)HALLMARK COMPLEMENT; (M5934)HALLMARK XENOBIOTIC METABOLISM	0.0	0.0	0.0	0.0	0.0	0.0	0.0	0.0	0.0	0.0	0.0	0.0	0.0	0.0	0.0	0.0	0.0	0.0	0.0	0.0
RFC4	5984	symbol	H. sapiens	5984	H. sapiens	RFC4	replication factor C subunit 4	GO:1900264 positive regulation of DNA-directed DNA polymerase activity;GO:0032201 telomere maintenance via semi-conservative replication;GO:1900262 regulation of DNA-directed DNA polymerase activity			Nucleoplasm(Enhanced)		(M46)PID ATR PATHWAY; (M1)PID FANCONI PATHWAY	(M5951)HALLMARK SPERMATOGENESIS; (M5898)HALLMARK DNA REPAIR; (M5941)HALLMARK UV RESPONSE UP	1.0	1.0	1.0	0.0	1.0	1.0	0.0	0.0	0.0	0.0	1.0	0.0	1.0	0.0	0.0	1.0	0.0	0.0	0.0	0.0
RNU5E-1	26829	symbol	H. sapiens	26829	H. sapiens	RNU5E-1	RNA, U5E small nuclear 1	GO:0000353 formation of quadruple SL/U4/U5/U6 snRNP;GO:0045291 mRNA trans splicing, SL addition;GO:0000365 mRNA trans splicing, via spliceosome							0.0	0.0	0.0	0.0	0.0	0.0	0.0	0.0	0.0	0.0	0.0	0.0	0.0	0.0	0.0	0.0	0.0	0.0	0.0	0.0
CSNK2A2	1459	symbol	H. sapiens	1459	H. sapiens	CSNK2A2	casein kinase 2 alpha 2	GO:1903955 positive regulation of protein targeting to mitochondrion;GO:1903214 regulation of protein targeting to mitochondrion;GO:1903749 positive regulation of establishment of protein localization to mitochondrion	Other	Enzymes/{ENZYME proteins/Transferases,Kinases}	Cytosol;Nucleoplasm;Vesicles(Approved)	[1-(6-{6-[(1-methylethyl)amino]-1H-indazol-1-yl}pyrazin-2-yl)-1H-pyrrol-3-yl]acetic acid (Protein serine/threonine kinase activity)	(M42)PID DNA PK PATHWAY; (M26)PID NFKAPPAB ATYPICAL PATHWAY; (M229)PID P38 ALPHA BETA DOWNSTREAM PATHWAY	(M5951)HALLMARK SPERMATOGENESIS	1.0	1.0	0.0	1.0	0.0	1.0	0.0	0.0	1.0	0.0	0.0	0.0	0.0	0.0	0.0	0.0	0.0	0.0	0.0	0.0
INCENP	3619	symbol	H. sapiens	3619	H. sapiens	INCENP	inner centromere protein	GO:1902412 regulation of mitotic cytokinesis;GO:0000281 mitotic cytokinesis;GO:0032465 regulation of cytokinesis			Midbody;Nuclear bodies;Nucleus(Supported)	N~6~-cyclohexyl-N~2~-(4-morpholin-4-ylphenyl)-9H-purine-2,6-diamine	(M14)PID AURORA B PATHWAY; (M129)PID PLK1 PATHWAY; (M223)PID BETA CATENIN NUC PATHWAY	(M5893)HALLMARK MITOTIC SPINDLE; (M5901)HALLMARK G2M CHECKPOINT	1.0	0.0	0.0	1.0	0.0	0.0	0.0	0.0	1.0	0.0	0.0	0.0	0.0	0.0	0.0	0.0	0.0	0.0	0.0	0.0
INHBA	3624	symbol	H. sapiens	3624	H. sapiens	INHBA	inhibin subunit beta A	GO:0046882 negative regulation of follicle-stimulating hormone secretion;GO:0046881 positive regulation of follicle-stimulating hormone secretion;GO:0021773 striatal medium spiny neuron differentiation					(M185)PID ALK1 PATHWAY; (M5883)NABA SECRETED FACTORS; (M5885)NABA MATRISOME ASSOCIATED	(M5953)HALLMARK KRAS SIGNALING UP; (M5930)HALLMARK EPITHELIAL MESENCHYMAL TRANSITION; (M5890)HALLMARK TNFA SIGNALING VIA NFKB	0.0	1.0	1.0	1.0	0.0	0.0	0.0	0.0	0.0	0.0	0.0	0.0	0.0	0.0	1.0	0.0	0.0	0.0	0.0	0.0
FBXO27	126433	symbol	H. sapiens	126433	H. sapiens	FBXO27	F-box protein 27	GO:0031146 SCF-dependent proteasomal ubiquitin-dependent protein catabolic process;GO:0030433 ubiquitin-dependent ERAD pathway;GO:0006516 glycoprotein catabolic process			Nucleoplasm(Approved)				0.0	0.0	0.0	0.0	0.0	0.0	0.0	0.0	0.0	0.0	0.0	0.0	0.0	0.0	0.0	0.0	0.0	0.0	0.0	0.0
VIM	7431	symbol	H. sapiens	7431	H. sapiens	VIM	vimentin	GO:0070307 lens fiber cell development;GO:0060020 Bergmann glial cell differentiation;GO:0071225 cellular response to muramyl dipeptide			Intermediate filaments(Approved)		(M14)PID AURORA B PATHWAY; (M220)PID CASPASE PATHWAY	(M5930)HALLMARK EPITHELIAL MESENCHYMAL TRANSITION	1.0	0.0	0.0	0.0	0.0	0.0	0.0	0.0	1.0	0.0	0.0	0.0	0.0	0.0	0.0	0.0	0.0	0.0	0.0	0.0
YY2	404281	symbol	H. sapiens	404281	H. sapiens	YY2	YY2 transcription factor	GO:0045944 positive regulation of transcription by RNA polymerase II;GO:0045893 positive regulation of transcription, DNA-templated;GO:1903508 positive regulation of nucleic acid-templated transcription		Transcription factors/Zinc-coordinating DNA-binding domains	Nuclear bodies(Approved)				0.0	0.0	0.0	0.0	0.0	0.0	0.0	0.0	0.0	0.0	0.0	0.0	0.0	0.0	0.0	0.0	0.0	0.0	0.0	0.0
FBXL7	23194	symbol	H. sapiens	23194	H. sapiens	FBXL7	F-box and leucine rich repeat protein 7	GO:0010265 SCF complex assembly;GO:0010972 negative regulation of G2/M transition of mitotic cell cycle;GO:0031146 SCF-dependent proteasomal ubiquitin-dependent protein catabolic process							1.0	0.0	0.0	1.0	0.0	0.0	0.0	0.0	0.0	0.0	0.0	0.0	0.0	0.0	0.0	0.0	0.0	0.0	0.0	0.0
SCAMP2	10066	symbol	H. sapiens	10066	H. sapiens	SCAMP2	secretory carrier membrane protein 2	GO:0006892 post-Golgi vesicle-mediated transport;GO:0048193 Golgi vesicle transport;GO:0015031 protein transport			Golgi apparatus;Vesicles(Supported)		(M67)PID ARF6 TRAFFICKING PATHWAY		0.0	0.0	0.0	0.0	0.0	0.0	0.0	0.0	0.0	0.0	0.0	0.0	0.0	0.0	0.0	0.0	0.0	0.0	0.0	0.0
HIST1H2AM	8336	gene_synonym	H. sapiens	8336	H. sapiens	H2AC17	H2A clustered histone 17	GO:0006325 chromatin organization;GO:0051276 chromosome organization;GO:0006996 organelle organization							0.0	1.0	0.0	0.0	0.0	0.0	0.0	0.0	0.0	0.0	0.0	0.0	0.0	0.0	0.0	0.0	0.0	0.0	0.0	0.0
WFS1	7466	symbol	H. sapiens	7466	H. sapiens	WFS1	wolframin ER transmembrane glycoprotein	GO:1903892 negative regulation of ATF6-mediated unfolded protein response;GO:1903891 regulation of ATF6-mediated unfolded protein response;GO:2000675 negative regulation of type B pancreatic cell apoptotic process		Transporters/Accessory Factors Involved in Transport				(M5922)HALLMARK UNFOLDED PROTEIN RESPONSE; (M5907)HALLMARK ESTROGEN RESPONSE LATE; (M5906)HALLMARK ESTROGEN RESPONSE EARLY	0.0	0.0	0.0	0.0	0.0	0.0	0.0	0.0	0.0	0.0	0.0	0.0	0.0	0.0	1.0	0.0	0.0	0.0	0.0	0.0
RXFP2	122042	symbol	H. sapiens	122042	H. sapiens	RXFP2	relaxin family peptide receptor 2	GO:0001556 oocyte maturation;GO:0043950 positive regulation of cAMP-mediated signaling;GO:0048599 oocyte development		G-protein coupled receptors/GPCRs excl olfactory receptors					0.0	0.0	0.0	0.0	0.0	0.0	0.0	0.0	0.0	0.0	0.0	0.0	0.0	0.0	0.0	0.0	0.0	0.0	0.0	0.0
C5orf34	375444	symbol	H. sapiens	375444	H. sapiens	C5orf34	chromosome 5 open reading frame 34								0.0	0.0	0.0	0.0	0.0	0.0	0.0	0.0	0.0	0.0	0.0	0.0	0.0	0.0	0.0	0.0	0.0	0.0	0.0	0.0
RGS4	5999	symbol	H. sapiens	5999	H. sapiens	RGS4	regulator of G protein signaling 4	GO:1900924 negative regulation of glycine import across plasma membrane;GO:1900923 regulation of glycine import across plasma membrane;GO:0061052 negative regulation of cell growth involved in cardiac muscle cell development			Intermediate filaments(Approved)			(M5942)HALLMARK UV RESPONSE DN; (M5930)HALLMARK EPITHELIAL MESENCHYMAL TRANSITION	0.0	0.0	0.0	0.0	0.0	0.0	0.0	0.0	0.0	0.0	0.0	0.0	0.0	0.0	0.0	0.0	0.0	0.0	0.0	0.0
EMP2	2013	symbol	H. sapiens	2013	H. sapiens	EMP2	epithelial membrane protein 2	GO:0003093 regulation of glomerular filtration;GO:0070836 caveola assembly;GO:2001212 regulation of vasculogenesis			Cytosol;Nucleoplasm(Approved)			(M5907)HALLMARK ESTROGEN RESPONSE LATE	0.0	0.0	0.0	0.0	0.0	0.0	0.0	0.0	0.0	0.0	0.0	1.0	0.0	0.0	1.0	0.0	0.0	0.0	0.0	0.0
GLT25D1	79709	gene_synonym	H. sapiens	79709	H. sapiens	COLGALT1	collagen beta(1-O)galactosyltransferase 1	GO:1904028 positive regulation of collagen fibril organization;GO:1904026 regulation of collagen fibril organization;GO:1903055 positive regulation of extracellular matrix organization		Enzymes/ENZYME proteins/Transferases	Vesicles(Approved)			(M5930)HALLMARK EPITHELIAL MESENCHYMAL TRANSITION	0.0	0.0	0.0	0.0	0.0	0.0	0.0	0.0	0.0	0.0	0.0	0.0	0.0	0.0	0.0	0.0	0.0	0.0	0.0	0.0
RAD18	56852	symbol	H. sapiens	56852	H. sapiens	RAD18	RAD18 E3 ubiquitin protein ligase	GO:0042769 DNA damage response, detection of DNA damage;GO:0006513 protein monoubiquitination;GO:0051865 protein autoubiquitination		Enzymes/ENZYME proteins/Transferases	Nuclear bodies;Nucleoplasm(Enhanced)				1.0	1.0	0.0	0.0	1.0	1.0	0.0	0.0	0.0	0.0	0.0	0.0	0.0	0.0	0.0	0.0	0.0	0.0	0.0	0.0
FHL2	2274	symbol	H. sapiens	2274	H. sapiens	FHL2	four and a half LIM domains 2	GO:0070885 negative regulation of calcineurin-NFAT signaling cascade;GO:0106057 negative regulation of calcineurin-mediated signaling;GO:0070884 regulation of calcineurin-NFAT signaling cascade			Actin filaments;Focal adhesion sites(Enhanced)		(M32)PID HDAC CLASSIII PATHWAY; (M58)PID AR PATHWAY	(M5942)HALLMARK UV RESPONSE DN; (M5906)HALLMARK ESTROGEN RESPONSE EARLY	0.0	0.0	0.0	0.0	0.0	0.0	0.0	0.0	0.0	0.0	0.0	0.0	0.0	0.0	0.0	0.0	0.0	0.0	0.0	0.0
LRRTM2	26045	symbol	H. sapiens	26045	H. sapiens	LRRTM2	leucine rich repeat transmembrane neuronal 2	GO:0099151 regulation of postsynaptic density assembly;GO:0002091 negative regulation of receptor internalization;GO:0099150 regulation of postsynaptic specialization assembly							1.0	0.0	0.0	0.0	0.0	0.0	0.0	0.0	0.0	0.0	0.0	0.0	0.0	0.0	0.0	0.0	0.0	0.0	0.0	0.0
ZMPSTE24	10269	symbol	H. sapiens	10269	H. sapiens	ZMPSTE24	zinc metallopeptidase STE24	GO:0043979 histone H2B-K5 acetylation;GO:0044029 hypomethylation of CpG island;GO:2000618 regulation of histone H4-K16 acetylation		Enzymes/{ENZYME proteins/Hydrolases,Peptidases/Metallopeptidases};Transporters	Cytosol;Golgi apparatus(Approved)				1.0	1.0	1.0	1.0	1.0	1.0	0.0	0.0	0.0	0.0	1.0	1.0	1.0	1.0	0.0	0.0	0.0	0.0	0.0	0.0
OXSR1	9943	symbol	H. sapiens	9943	H. sapiens	OXSR1	oxidative stress responsive kinase 1	GO:0010820 positive regulation of T cell chemotaxis;GO:0038116 chemokine (C-C motif) ligand 21 signaling pathway;GO:1901017 negative regulation of potassium ion transmembrane transporter activity	STE Ser/Thr protein kinase family	Enzymes/{ENZYME proteins/Transferases,Kinases/STE Ser/Thr protein kinases}	Cytosol(Enhanced)			(M5938)HALLMARK REACTIVE OXIGEN SPECIES PATHWAY	0.0	0.0	0.0	0.0	0.0	0.0	0.0	0.0	0.0	0.0	0.0	0.0	0.0	0.0	0.0	0.0	0.0	0.0	0.0	0.0
HIF1A	3091	symbol	H. sapiens	3091	H. sapiens	HIF1A	hypoxia inducible factor 1 subunit alpha	GO:0021502 neural fold elevation formation;GO:0070101 positive regulation of chemokine-mediated signaling pathway;GO:1903377 negative regulation of oxidative stress-induced neuron intrinsic apoptotic signaling pathway		Transcription factors/Basic domains	Nuclear bodies;Nucleoplasm(Supported)Plasma membrane(Approved)	Carvedilol (Ubiquitin protein ligase binding);2-Methoxyestradiol (Ubiquitin protein ligase binding);N-[(1-CHLORO-4-HYDROXYISOQUINOLIN-3-YL)CARBONYL]GLYCINE (Ubiquitin protein ligase binding)	(M180)PID HIF1A PATHWAY; (M226)PID VEGFR1 PATHWAY; (M288)PID HES HEY PATHWAY	(M5901)HALLMARK G2M CHECKPOINT; (M5932)HALLMARK INFLAMMATORY RESPONSE; (M5950)HALLMARK ALLOGRAFT REJECTION	0.0	1.0	0.0	0.0	0.0	0.0	1.0	0.0	0.0	0.0	1.0	0.0	0.0	0.0	1.0	0.0	1.0	0.0	0.0	1.0
MIR221	407006	symbol	H. sapiens	407006	H. sapiens	MIR221	microRNA 221	GO:1905046 positive regulation of Schwann cell proliferation involved in axon regeneration;GO:1903691 positive regulation of wound healing, spreading of epidermal cells;GO:1905044 regulation of Schwann cell proliferation involved in axon regeneration							0.0	0.0	1.0	1.0	1.0	0.0	0.0	1.0	0.0	0.0	1.0	0.0	0.0	0.0	1.0	0.0	0.0	0.0	0.0	0.0
STX1A	6804	symbol	H. sapiens	6804	H. sapiens	STX1A	syntaxin 1A	GO:0010701 positive regulation of norepinephrine secretion;GO:0010807 regulation of synaptic vesicle priming;GO:0014061 regulation of norepinephrine secretion		Transporters/Transporter channels and pores					0.0	0.0	0.0	0.0	0.0	0.0	0.0	0.0	0.0	0.0	0.0	0.0	0.0	0.0	0.0	0.0	1.0	0.0	0.0	0.0
CHCHD2	51142	symbol	H. sapiens	51142	H. sapiens	CHCHD2	coiled-coil-helix-coiled-coil-helix domain containing 2	GO:1900037 regulation of cellular response to hypoxia;GO:0071456 cellular response to hypoxia;GO:0036294 cellular response to decreased oxygen levels			Mitochondria(Enhanced)				0.0	0.0	0.0	0.0	0.0	0.0	0.0	0.0	0.0	0.0	0.0	0.0	0.0	0.0	0.0	0.0	0.0	0.0	0.0	0.0
TRAM2	9697	symbol	H. sapiens	9697	H. sapiens	TRAM2	translocation associated membrane protein 2	GO:0006616 SRP-dependent cotranslational protein targeting to membrane, translocation;GO:0045048 protein insertion into ER membrane;GO:0006614 SRP-dependent cotranslational protein targeting to membrane			Cytosol(Approved)				0.0	0.0	0.0	0.0	0.0	0.0	0.0	0.0	0.0	0.0	0.0	1.0	0.0	0.0	0.0	0.0	0.0	0.0	0.0	0.0
SLFN11	91607	symbol	H. sapiens	91607	H. sapiens	SLFN11	schlafen family member 11	GO:0043111 replication fork arrest;GO:2000104 negative regulation of DNA-dependent DNA replication;GO:2000134 negative regulation of G1/S transition of mitotic cell cycle			Nucleoplasm(Enhanced)				0.0	0.0	1.0	1.0	0.0	0.0	0.0	0.0	0.0	0.0	1.0	0.0	1.0	0.0	0.0	0.0	0.0	0.0	0.0	0.0
LTV1	84946	symbol	H. sapiens	84946	H. sapiens	LTV1	LTV1 ribosome biogenesis factor	GO:0000056 ribosomal small subunit export from nucleus;GO:0000054 ribosomal subunit export from nucleus;GO:0071428 rRNA-containing ribonucleoprotein complex export from nucleus			Cytosol;Nucleoplasm(Enhanced)				0.0	0.0	0.0	0.0	0.0	0.0	0.0	0.0	0.0	0.0	0.0	0.0	0.0	0.0	0.0	0.0	1.0	0.0	0.0	0.0
ABCB10	23456	symbol	H. sapiens	23456	H. sapiens	ABCB10	ATP binding cassette subfamily B member 10	GO:0006839 mitochondrial transport;GO:0034220 ion transmembrane transport;GO:0006811 ion transport		Transporters/Primary Active Transporters					0.0	0.0	0.0	0.0	0.0	0.0	0.0	0.0	0.0	0.0	0.0	0.0	0.0	0.0	0.0	0.0	0.0	0.0	0.0	0.0
RFFL	117584	symbol	H. sapiens	117584	H. sapiens	RFFL	ring finger and FYVE like domain containing E3 ubiquitin protein ligase	GO:2001271 negative regulation of cysteine-type endopeptidase activity involved in execution phase of apoptosis;GO:2001270 regulation of cysteine-type endopeptidase activity involved in execution phase of apoptosis;GO:0010804 negative regulation of tumor necrosis factor-mediated signaling pathway		Enzymes/ENZYME proteins/Transferases	Vesicles(Approved)		(M128)PID TNF PATHWAY		0.0	0.0	0.0	0.0	0.0	1.0	0.0	0.0	0.0	0.0	0.0	0.0	0.0	0.0	0.0	0.0	0.0	0.0	0.0	0.0
AURKA	6790	symbol	H. sapiens	6790	H. sapiens	AURKA	aurora kinase A	GO:1900195 positive regulation of oocyte maturation;GO:0006977 DNA damage response, signal transduction by p53 class mediator resulting in cell cycle arrest;GO:0007057 spindle assembly involved in female meiosis I	Other	Enzymes/{ENZYME proteins/Transferases,Kinases}	Centrosome;Cytosol;Nucleus(Approved)	Phosphonothreonine (Protein serine/threonine/tyrosine kinase activity);AT9283 (Protein serine/threonine/tyrosine kinase activity);CYC116 (Protein serine/threonine/tyrosine kinase activity);MLN8237 (Protein serine/threonine/tyrosine kinase activity);4-(4-METHYLPIPERAZIN-1-YL)-N-[5-(2-THIENYLACETYL)-1,5-DIHYDROPYRROLO[3,4-C]PYRAZOL-3-YL]BENZAMIDE (Protein serine/threonine/tyrosine kinase activity);…	(M242)PID AURORA A PATHWAY; (M14)PID AURORA B PATHWAY; (M71)PID ILK PATHWAY	(M5951)HALLMARK SPERMATOGENESIS; (M5893)HALLMARK MITOTIC SPINDLE; (M5901)HALLMARK G2M CHECKPOINT	1.0	0.0	1.0	1.0	0.0	1.0	1.0	1.0	1.0	1.0	0.0	1.0	0.0	0.0	1.0	0.0	1.0	0.0	0.0	0.0
TMEM167B	56900	symbol	H. sapiens	56900	H. sapiens	TMEM167B	transmembrane protein 167B								0.0	0.0	0.0	0.0	0.0	0.0	0.0	0.0	0.0	0.0	0.0	0.0	0.0	0.0	0.0	0.0	0.0	0.0	0.0	0.0
ECI2	10455	symbol	H. sapiens	10455	H. sapiens	ECI2	enoyl-CoA delta isomerase 2	GO:0033540 fatty acid beta-oxidation using acyl-CoA oxidase;GO:0006625 protein targeting to peroxisome;GO:0006635 fatty acid beta-oxidation		Enzymes/ENZYME proteins/Isomerase	Peroxisomes(Enhanced)	MYRISTIC ACID (Receptor binding)		(M5949)HALLMARK PEROXISOME; (M5935)HALLMARK FATTY ACID METABOLISM	0.0	0.0	0.0	0.0	0.0	0.0	0.0	0.0	0.0	0.0	0.0	0.0	0.0	0.0	0.0	0.0	0.0	0.0	0.0	0.0
PI3	5266	symbol	H. sapiens	5266	H. sapiens	PI3	peptidase inhibitor 3	GO:0070268 cornification;GO:0007620 copulation;GO:0031424 keratinization			Plasma membrane(Approved)		(M9378)ST INTERLEUKIN 4 PATHWAY; (M18342)ST G ALPHA I PATHWAY; (M12645)ST GA13 PATHWAY		0.0	0.0	0.0	0.0	0.0	0.0	0.0	0.0	0.0	0.0	0.0	0.0	0.0	0.0	0.0	0.0	0.0	0.0	0.0	0.0
RNASEH2A	10535	symbol	H. sapiens	10535	H. sapiens	RNASEH2A	ribonuclease H2 subunit A	GO:0043137 DNA replication, removal of RNA primer;GO:0033567 DNA replication, Okazaki fragment processing;GO:0006273 lagging strand elongation		Enzymes/ENZYME proteins/Hydrolases	Cytosol;Nucleus(Enhanced)			(M5925)HALLMARK E2F TARGETS; (M5907)HALLMARK ESTROGEN RESPONSE LATE	0.0	0.0	1.0	0.0	1.0	0.0	0.0	0.0	0.0	0.0	0.0	0.0	0.0	0.0	0.0	0.0	0.0	0.0	0.0	0.0
ZDHHC4	55146	symbol	H. sapiens	55146	H. sapiens	ZDHHC4	zinc finger DHHC-type containing 4	GO:0018230 peptidyl-L-cysteine S-palmitoylation;GO:0018345 protein palmitoylation;GO:0018231 peptidyl-S-diacylglycerol-L-cysteine biosynthetic process from peptidyl-cysteine		Enzymes/ENZYME proteins/Transferases	Nuclear bodies(Approved)				0.0	0.0	0.0	0.0	0.0	0.0	0.0	0.0	0.0	0.0	0.0	0.0	0.0	0.0	0.0	0.0	0.0	0.0	0.0	0.0
ZMYM3	9203	symbol	H. sapiens	9203	H. sapiens	ZMYM3	zinc finger MYM-type containing 3	GO:0022604 regulation of cell morphogenesis;GO:0000902 cell morphogenesis;GO:0022603 regulation of anatomical structure morphogenesis			Nucleoplasm(Enhanced)				0.0	0.0	0.0	0.0	0.0	0.0	0.0	0.0	0.0	0.0	0.0	0.0	0.0	0.0	0.0	0.0	0.0	0.0	0.0	0.0
FBXO43	286151	symbol	H. sapiens	286151	H. sapiens	FBXO43	F-box protein 43	GO:0045835 negative regulation of meiotic nuclear division;GO:0051447 negative regulation of meiotic cell cycle;GO:0040020 regulation of meiotic nuclear division							1.0	0.0	0.0	1.0	0.0	0.0	0.0	0.0	0.0	1.0	0.0	1.0	0.0	0.0	0.0	0.0	0.0	0.0	0.0	0.0
PRMT6	55170	symbol	H. sapiens	55170	H. sapiens	PRMT6	protein arginine methyltransferase 6	GO:0051572 negative regulation of histone H3-K4 methylation;GO:0034970 histone H3-R2 methylation;GO:0043985 histone H4-R3 methylation		Enzymes/ENZYME proteins/Transferases	Nucleoli;Nucleus(Supported)				1.0	1.0	0.0	0.0	1.0	1.0	0.0	0.0	0.0	0.0	0.0	0.0	0.0	0.0	0.0	0.0	0.0	0.0	0.0	0.0
MECOM	2122	symbol	H. sapiens	2122	H. sapiens	MECOM	MDS1 and EVI1 complex locus	GO:0046329 negative regulation of JNK cascade;GO:0032873 negative regulation of stress-activated MAPK cascade;GO:0051567 histone H3-K9 methylation		Transcription factors/Zinc-coordinating DNA-binding domains	Nuclear speckles(Supported)				0.0	1.0	0.0	0.0	0.0	0.0	0.0	0.0	0.0	0.0	0.0	0.0	0.0	0.0	0.0	0.0	0.0	0.0	0.0	0.0
ZNF804A	91752	symbol	H. sapiens	91752	H. sapiens	ZNF804A	zinc finger protein 804A	GO:1902952 positive regulation of dendritic spine maintenance;GO:1902950 regulation of dendritic spine maintenance;GO:0097062 dendritic spine maintenance			Endoplasmic reticulum(Approved)				0.0	0.0	0.0	0.0	0.0	0.0	0.0	0.0	0.0	0.0	0.0	0.0	0.0	0.0	0.0	0.0	0.0	0.0	0.0	0.0
MIER2	54531	symbol	H. sapiens	54531	H. sapiens	MIER2	MIER family member 2	GO:0016575 histone deacetylation;GO:0006476 protein deacetylation;GO:0035601 protein deacylation		Transcription factors/Helix-turn-helix domains	Cytosol;Nucleoplasm(Approved)				0.0	0.0	0.0	0.0	0.0	0.0	0.0	0.0	0.0	0.0	0.0	0.0	0.0	0.0	0.0	0.0	0.0	0.0	0.0	0.0
TTF2	8458	symbol	H. sapiens	8458	H. sapiens	TTF2	transcription termination factor 2	GO:0006369 termination of RNA polymerase II transcription;GO:0006353 DNA-templated transcription, termination;GO:0008380 RNA splicing			Cytosol(Supported)				0.0	0.0	0.0	0.0	0.0	0.0	0.0	0.0	0.0	0.0	0.0	0.0	0.0	0.0	0.0	0.0	0.0	0.0	0.0	0.0
XPO4	64328	symbol	H. sapiens	64328	H. sapiens	XPO4	exportin 4	GO:0046827 positive regulation of protein export from nucleus;GO:0046825 regulation of protein export from nucleus;GO:0046824 positive regulation of nucleocytoplasmic transport		Transporters/Transporter channels and pores	Cytosol;Nucleoplasm(Supported)				0.0	0.0	0.0	0.0	0.0	0.0	0.0	0.0	0.0	0.0	0.0	0.0	0.0	0.0	0.0	0.0	0.0	0.0	0.0	0.0
LOC100506257						None	None	None	None	None	None	None	None	None	nan	nan	nan	nan	nan	nan	nan	nan	nan	nan	nan	nan	nan	nan	nan	nan	nan	nan	nan	nan
INTS5	80789	symbol	H. sapiens	80789	H. sapiens	INTS5	integrator complex subunit 5	GO:0042795 snRNA transcription by RNA polymerase II;GO:0034472 snRNA 3'-end processing;GO:0009301 snRNA transcription			Nucleus(Supported)				0.0	0.0	0.0	0.0	0.0	0.0	0.0	0.0	0.0	0.0	0.0	0.0	0.0	0.0	0.0	0.0	0.0	0.0	0.0	0.0
ATP1B2	482	symbol	H. sapiens	482	H. sapiens	ATP1B2	ATPase Na+/K+ transporting subunit beta 2	GO:1903278 positive regulation of sodium ion export across plasma membrane;GO:1903288 positive regulation of potassium ion import;GO:1903276 regulation of sodium ion export across plasma membrane							0.0	0.0	0.0	0.0	0.0	0.0	0.0	0.0	0.0	0.0	0.0	0.0	0.0	0.0	1.0	0.0	0.0	0.0	0.0	0.0
BEST1	7439	symbol	H. sapiens	7439	H. sapiens	BEST1	bestrophin 1	GO:0030321 transepithelial chloride transport;GO:0050908 detection of light stimulus involved in visual perception;GO:0050962 detection of light stimulus involved in sensory perception		Transporters/Transporter channels and pores				(M5932)HALLMARK INFLAMMATORY RESPONSE	0.0	0.0	0.0	0.0	0.0	0.0	0.0	0.0	0.0	0.0	0.0	0.0	0.0	0.0	0.0	0.0	0.0	0.0	0.0	0.0
TAGLN3	29114	symbol	H. sapiens	29114	H. sapiens	TAGLN3	transgelin 3	GO:0000122 negative regulation of transcription by RNA polymerase II;GO:0045892 negative regulation of transcription, DNA-templated;GO:1903507 negative regulation of nucleic acid-templated transcription							0.0	0.0	0.0	0.0	0.0	0.0	0.0	0.0	0.0	0.0	0.0	0.0	0.0	0.0	0.0	0.0	0.0	0.0	0.0	0.0
C1orf112	55732	symbol	H. sapiens	55732	H. sapiens	C1orf112	chromosome 1 open reading frame 112				Mitochondria(Approved)				0.0	0.0	0.0	0.0	0.0	0.0	0.0	0.0	0.0	0.0	0.0	0.0	0.0	0.0	0.0	0.0	0.0	0.0	0.0	0.0
TMEM128	85013	symbol	H. sapiens	85013	H. sapiens	TMEM128	transmembrane protein 128	GO:0008150 biological_process		Transporters					0.0	0.0	0.0	0.0	0.0	0.0	0.0	0.0	0.0	0.0	0.0	0.0	0.0	0.0	0.0	0.0	0.0	0.0	0.0	0.0
RNU6-74	106480752	gene_synonym	H. sapiens	106480752	H. sapiens	RNU6-74P	RNA, U6 small nuclear 74, pseudogene								0.0	0.0	0.0	0.0	0.0	0.0	0.0	0.0	0.0	0.0	0.0	0.0	0.0	0.0	0.0	0.0	0.0	0.0	0.0	0.0
HERC2	8924	symbol	H. sapiens	8924	H. sapiens	HERC2	HECT and RLD domain containing E3 ubiquitin protein ligase 2	GO:0006303 double-strand break repair via nonhomologous end joining;GO:0000726 non-recombinational repair;GO:0043161 proteasome-mediated ubiquitin-dependent protein catabolic process		Enzymes/ENZYME proteins/Transferases	Vesicles(Approved)				1.0	1.0	0.0	0.0	1.0	1.0	0.0	0.0	0.0	0.0	0.0	0.0	0.0	0.0	0.0	0.0	0.0	0.0	0.0	0.0
TGFBR1	7046	symbol	H. sapiens	7046	H. sapiens	TGFBR1	transforming growth factor beta receptor 1	GO:1905007 positive regulation of epithelial to mesenchymal transition involved in endocardial cushion formation;GO:1905075 positive regulation of tight junction disassembly;GO:1905005 regulation of epithelial to mesenchymal transition involved in endocardial cushion formation	TKL Ser/Thr protein kinase family	Enzymes/{ENZYME proteins/Transferases,Kinases/TKL Ser/Thr protein kinases}	Plasma membrane(Supported)Vesicles(Approved)	4-(3-Pyridin-2-Yl-1h-Pyrazol-4-Yl)Quinoline (Type ii transforming growth factor beta receptor binding);Naphthyridine Inhibitor (Type ii transforming growth factor beta receptor binding);3-(4-Fluorophenyl)-2-(6-Methylpyridin-2-Yl)-5,6-Dihydro-4h-Pyrrolo[1,2-B]Pyrazole (Type ii transforming growth factor beta receptor binding);N-[4-(5-fluoro-6-methylpyridin-2-yl)-5-quinoxalin-6-yl-1H-imidazol-2-yl]…	(M212)PID INTEGRIN5 PATHWAY; (M185)PID ALK1 PATHWAY; (M33)PID GLYPICAN 1PATHWAY	(M5896)HALLMARK TGF BETA SIGNALING	0.0	0.0	0.0	1.0	0.0	0.0	0.0	0.0	0.0	0.0	0.0	0.0	0.0	0.0	1.0	0.0	0.0	0.0	0.0	0.0
SYNGR2	9144	symbol	H. sapiens	9144	H. sapiens	SYNGR2	synaptogyrin 2	GO:0048499 synaptic vesicle membrane organization;GO:0045055 regulated exocytosis;GO:0006887 exocytosis			Golgi apparatus(Approved)			(M5947)HALLMARK IL2 STAT5 SIGNALING; (M5909)HALLMARK MYOGENESIS	0.0	0.0	0.0	0.0	0.0	0.0	0.0	0.0	0.0	0.0	0.0	1.0	0.0	0.0	0.0	0.0	0.0	0.0	0.0	0.0
EDNRA	1909	symbol	H. sapiens	1909	H. sapiens	EDNRA	endothelin receptor type A	GO:0014824 artery smooth muscle contraction;GO:0007202 activation of phospholipase C activity;GO:0014829 vascular smooth muscle contraction		G-protein coupled receptors/GPCRs excl olfactory receptors		Bosentan (Phosphatidylinositol phospholipase c activity);Acetylsalicylic acid (Phosphatidylinositol phospholipase c activity);2-HYDROXY-3,5-DIIODOBENZOIC ACID (Phosphatidylinositol phospholipase c activity);Darusentan (Phosphatidylinositol phospholipase c activity);PS433540 (Phosphatidylinositol phospholipase c activity);SPP 301 (Phosphatidylinositol phospholipase c activity);Actelion-1 (Phosphat…	(M8)PID ENDOTHELIN PATHWAY		0.0	0.0	0.0	0.0	0.0	0.0	0.0	0.0	0.0	0.0	0.0	0.0	0.0	0.0	0.0	0.0	0.0	0.0	0.0	0.0
OLFML2A	169611	symbol	H. sapiens	169611	H. sapiens	OLFML2A	olfactomedin like 2A	GO:0030198 extracellular matrix organization;GO:0043062 extracellular structure organization;GO:0016043 cellular component organization			Cytosol;Nucleoplasm(Approved)				0.0	0.0	0.0	0.0	0.0	0.0	0.0	0.0	0.0	0.0	0.0	0.0	0.0	0.0	0.0	0.0	0.0	0.0	0.0	0.0
UCN2	90226	symbol	H. sapiens	90226	H. sapiens	UCN2	urocortin 2	GO:0007189 adenylate cyclase-activating G protein-coupled receptor signaling pathway;GO:0019933 cAMP-mediated signaling;GO:0007586 digestion			Vesicles(Approved)				0.0	0.0	0.0	0.0	0.0	0.0	0.0	0.0	0.0	0.0	0.0	0.0	0.0	0.0	0.0	0.0	0.0	0.0	0.0	0.0
HTR7	3363	symbol	H. sapiens	3363	H. sapiens	HTR7	5-hydroxytryptamine receptor 7	GO:0042310 vasoconstriction;GO:0097756 negative regulation of blood vessel diameter;GO:0098664 G protein-coupled serotonin receptor signaling pathway		G-protein coupled receptors/{GPCRs excl olfactory receptors,Serotonin receptors};RAS pathway related proteins	Plasma membrane(Supported)Cytosol;Nuclear speckles(Approved)	Eletriptan (Serotonin receptor activity);Ziprasidone (Serotonin receptor activity);Methysergide (Serotonin receptor activity);Cabergoline (Serotonin receptor activity);Amitriptyline (Serotonin receptor activity);Olanzapine (Serotonin receptor activity);Clozapine (Serotonin receptor activity);Mirtazapine (Serotonin receptor activity);Loxapine (Serotonin receptor activity);Imipramine (Serotonin rec…		(M5941)HALLMARK UV RESPONSE UP	0.0	0.0	0.0	0.0	0.0	0.0	0.0	0.0	0.0	0.0	0.0	0.0	0.0	0.0	0.0	0.0	0.0	0.0	0.0	0.0
QSOX2	169714	symbol	H. sapiens	169714	H. sapiens	QSOX2	quiescin sulfhydryl oxidase 2	GO:0045454 cell redox homeostasis;GO:0019725 cellular homeostasis;GO:0055114 oxidation-reduction process		Enzymes/ENZYME proteins/Oxidoreductases	Golgi apparatus(Enhanced)Nucleoplasm(Approved)				0.0	0.0	0.0	0.0	0.0	0.0	0.0	0.0	0.0	0.0	0.0	0.0	0.0	0.0	0.0	0.0	0.0	0.0	0.0	0.0
MLEC	9761	symbol	H. sapiens	9761	H. sapiens	MLEC	malectin	GO:0043312 neutrophil degranulation;GO:0002283 neutrophil activation involved in immune response;GO:0042119 neutrophil activation							0.0	0.0	0.0	0.0	0.0	0.0	0.0	0.0	0.0	0.0	0.0	0.0	0.0	0.0	0.0	0.0	0.0	0.0	0.0	0.0
ARHGAP42	143872	symbol	H. sapiens	143872	H. sapiens	ARHGAP42	Rho GTPase activating protein 42	GO:1904694 negative regulation of vascular smooth muscle contraction;GO:0003056 regulation of vascular smooth muscle contraction;GO:0045906 negative regulation of vasoconstriction			Cytosol;Nuclear speckles(Approved)				1.0	0.0	0.0	0.0	0.0	0.0	0.0	0.0	0.0	0.0	0.0	0.0	0.0	0.0	0.0	0.0	0.0	0.0	0.0	0.0
LOC100507624						None	None	None	None	None	None	None	None	None	nan	nan	nan	nan	nan	nan	nan	nan	nan	nan	nan	nan	nan	nan	nan	nan	nan	nan	nan	nan
EHD3	30845	symbol	H. sapiens	30845	H. sapiens	EHD3	EH domain containing 3	GO:1901387 positive regulation of voltage-gated calcium channel activity;GO:1901021 positive regulation of calcium ion transmembrane transporter activity;GO:1901385 regulation of voltage-gated calcium channel activity			Plasma membrane(Approved)				0.0	0.0	0.0	0.0	0.0	0.0	0.0	0.0	0.0	0.0	0.0	1.0	0.0	0.0	1.0	0.0	0.0	0.0	0.0	1.0
IMPACT	55364	symbol	H. sapiens	55364	H. sapiens	IMPACT	impact RWD domain protein	GO:0071264 positive regulation of translational initiation in response to starvation;GO:0060733 regulation of eIF2 alpha phosphorylation by amino acid starvation;GO:0071262 regulation of translational initiation in response to starvation			Nucleoplasm(Approved)				1.0	0.0	0.0	0.0	0.0	0.0	0.0	0.0	0.0	0.0	0.0	0.0	0.0	0.0	0.0	0.0	0.0	0.0	0.0	0.0
CGB	1082	gene_synonym	H. sapiens	1082	H. sapiens	CGB3	chorionic gonadotropin subunit beta 3	GO:0016486 peptide hormone processing;GO:0007292 female gamete generation;GO:0042445 hormone metabolic process			Cytosol(Approved)				0.0	0.0	0.0	0.0	0.0	0.0	0.0	0.0	0.0	0.0	0.0	0.0	0.0	0.0	0.0	0.0	0.0	0.0	0.0	0.0
BTBD2	55643	symbol	H. sapiens	55643	H. sapiens	BTBD2	BTB domain containing 2	GO:0022008 neurogenesis;GO:0007399 nervous system development;GO:0030154 cell differentiation							0.0	0.0	0.0	0.0	0.0	0.0	0.0	0.0	0.0	0.0	0.0	0.0	0.0	0.0	0.0	0.0	0.0	0.0	0.0	0.0
TMEM104	54868	symbol	H. sapiens	54868	H. sapiens	TMEM104	transmembrane protein 104	GO:0008150 biological_process		Transporters/Electrochemical Potential-driven transporters	Golgi apparatus;Nucleoplasm(Approved)				0.0	0.0	0.0	0.0	0.0	0.0	0.0	0.0	0.0	0.0	0.0	0.0	0.0	0.0	0.0	0.0	0.0	0.0	0.0	0.0
HIST1H3E	8353	gene_synonym	H. sapiens	8353	H. sapiens	H3C6	H3 clustered histone 6	GO:0038111 interleukin-7-mediated signaling pathway;GO:0006335 DNA replication-dependent nucleosome assembly;GO:0000183 chromatin silencing at rDNA							1.0	1.0	0.0	0.0	0.0	0.0	0.0	0.0	0.0	0.0	1.0	0.0	0.0	0.0	1.0	0.0	0.0	0.0	0.0	1.0
H2AFV	94239	gene_synonym	H. sapiens	94239	H. sapiens	H2AZ2	H2A.Z variant histone 2	GO:0006325 chromatin organization;GO:0051276 chromosome organization;GO:0006996 organelle organization						(M5901)HALLMARK G2M CHECKPOINT	1.0	1.0	0.0	0.0	0.0	1.0	0.0	0.0	0.0	0.0	0.0	0.0	0.0	0.0	0.0	0.0	0.0	0.0	0.0	0.0
UBXN2B	137886	symbol	H. sapiens	137886	H. sapiens	UBXN2B	UBX domain protein 2B	GO:1904780 negative regulation of protein localization to centrosome;GO:0046604 positive regulation of mitotic centrosome separation;GO:1904779 regulation of protein localization to centrosome			Nucleoplasm(Approved)				1.0	0.0	0.0	1.0	0.0	0.0	1.0	1.0	0.0	0.0	0.0	1.0	0.0	0.0	0.0	0.0	1.0	0.0	0.0	0.0
SLC4A4	8671	symbol	H. sapiens	8671	H. sapiens	SLC4A4	solute carrier family 4 member 4	GO:0051453 regulation of intracellular pH;GO:0015701 bicarbonate transport;GO:0030641 regulation of cellular pH		Transporters/Electrochemical Potential-driven transporters				(M5932)HALLMARK INFLAMMATORY RESPONSE	0.0	0.0	0.0	0.0	0.0	0.0	0.0	0.0	0.0	0.0	0.0	0.0	0.0	0.0	0.0	0.0	0.0	0.0	0.0	0.0
IFI44	10561	symbol	H. sapiens	10561	H. sapiens	IFI44	interferon induced protein 44	GO:0009615 response to virus;GO:0009617 response to bacterium;GO:0051707 response to other organism			Nucleoplasm(Approved)			(M5911)HALLMARK INTERFERON ALPHA RESPONSE; (M5913)HALLMARK INTERFERON GAMMA RESPONSE	0.0	0.0	0.0	0.0	0.0	0.0	0.0	0.0	0.0	0.0	0.0	0.0	0.0	0.0	0.0	0.0	0.0	0.0	0.0	0.0
HIST1H3J	8356	gene_synonym	H. sapiens	8356	H. sapiens	H3C12	H3 clustered histone 12	GO:0038111 interleukin-7-mediated signaling pathway;GO:0006335 DNA replication-dependent nucleosome assembly;GO:0000183 chromatin silencing at rDNA							1.0	1.0	0.0	0.0	0.0	0.0	0.0	0.0	0.0	0.0	1.0	0.0	0.0	0.0	1.0	0.0	0.0	0.0	0.0	1.0
HCP5	10866	symbol	H. sapiens	10866	H. sapiens	HCP5	HLA complex P5								0.0	0.0	0.0	0.0	0.0	0.0	0.0	0.0	0.0	0.0	0.0	0.0	0.0	0.0	0.0	0.0	0.0	0.0	0.0	0.0
PRRC2A	7916	symbol	H. sapiens	7916	H. sapiens	PRRC2A	proline rich coiled-coil 2A				Cytosol;Nucleoplasm(Supported)Plasma membrane(Uncertain)				0.0	0.0	0.0	0.0	0.0	0.0	0.0	0.0	0.0	0.0	0.0	0.0	0.0	0.0	0.0	0.0	0.0	0.0	0.0	0.0
LUM	4060	symbol	H. sapiens	4060	H. sapiens	LUM	lumican	GO:0042340 keratan sulfate catabolic process;GO:0032914 positive regulation of transforming growth factor beta1 production;GO:0018146 keratan sulfate biosynthetic process					(M5882)NABA PROTEOGLYCANS; (M5884)NABA CORE MATRISOME; (M5889)NABA MATRISOME	(M5944)HALLMARK ANGIOGENESIS; (M5902)HALLMARK APOPTOSIS; (M5930)HALLMARK EPITHELIAL MESENCHYMAL TRANSITION	0.0	0.0	0.0	0.0	0.0	0.0	0.0	0.0	0.0	0.0	0.0	0.0	0.0	0.0	0.0	0.0	0.0	0.0	0.0	0.0
RAB28	9364	symbol	H. sapiens	9364	H. sapiens	RAB28	RAB28, member RAS oncogene family	GO:1901998 toxin transport;GO:0032482 Rab protein signal transduction;GO:0007265 Ras protein signal transduction							0.0	0.0	0.0	0.0	0.0	0.0	0.0	0.0	0.0	0.0	0.0	0.0	0.0	0.0	0.0	0.0	0.0	0.0	0.0	0.0
FAM54A	113115	gene_synonym	H. sapiens	113115	H. sapiens	MTFR2	mitochondrial fission regulator 2	GO:0000266 mitochondrial fission;GO:0009060 aerobic respiration;GO:0045333 cellular respiration			Vesicles(Uncertain)				1.0	0.0	0.0	0.0	0.0	0.0	0.0	0.0	0.0	0.0	0.0	0.0	0.0	0.0	0.0	0.0	0.0	0.0	0.0	0.0
ITK	3702	symbol	H. sapiens	3702	H. sapiens	ITK	IL2 inducible T cell kinase	GO:0001865 NK T cell differentiation;GO:0007202 activation of phospholipase C activity;GO:0010863 positive regulation of phospholipase C activity	Tyr protein kinase family	Enzymes/{ENZYME proteins/Transferases,Kinases/Tyr protein kinases}		Staurosporine (Non-membrane spanning protein tyrosine kinase activity);Pazopanib (Non-membrane spanning protein tyrosine kinase activity)	(M9526)ST T CELL SIGNAL TRANSDUCTION; (M141)PID PI3KCI PATHWAY; (M7)PID FCER1 PATHWAY	(M5950)HALLMARK ALLOGRAFT REJECTION	0.0	0.0	0.0	0.0	0.0	0.0	0.0	0.0	0.0	0.0	0.0	0.0	0.0	0.0	0.0	0.0	0.0	0.0	0.0	0.0
MBTPS2	51360	symbol	H. sapiens	51360	H. sapiens	MBTPS2	membrane bound transcription factor peptidase, site 2	GO:0036500 ATF6-mediated unfolded protein response;GO:1990440 positive regulation of transcription from RNA polymerase II promoter in response to endoplasmic reticulum stress;GO:0045540 regulation of cholesterol biosynthetic process		Enzymes/{ENZYME proteins/Hydrolases,Peptidases/Metallopeptidases}	Cytosol;Mitochondria;Nucleoplasm(Approved)				0.0	0.0	0.0	0.0	0.0	0.0	0.0	0.0	0.0	0.0	0.0	0.0	0.0	0.0	0.0	0.0	0.0	0.0	0.0	0.0
WHSC1	7468	gene_synonym	H. sapiens	7468	H. sapiens	NSD2	nuclear receptor binding SET domain protein 2	GO:0048298 positive regulation of isotype switching to IgA isotypes;GO:0048296 regulation of isotype switching to IgA isotypes;GO:0045830 positive regulation of isotype switching		Enzymes/ENZYME proteins/Transferases;Transcription factors/Other all-alpha-helical DNA-binding domains	Nucleus(Supported)			(M5901)HALLMARK G2M CHECKPOINT	1.0	1.0	0.0	0.0	1.0	1.0	0.0	0.0	0.0	0.0	1.0	0.0	0.0	0.0	1.0	0.0	0.0	0.0	0.0	0.0
WBP1	23559	symbol	H. sapiens	23559	H. sapiens	WBP1	WW domain binding protein 1	GO:0008150 biological_process			Cytosol(Approved)				0.0	0.0	0.0	0.0	0.0	0.0	0.0	0.0	0.0	0.0	0.0	0.0	0.0	0.0	0.0	0.0	0.0	0.0	0.0	0.0
LOC152742	152742	Gene_ID	H. sapiens	152742	H. sapiens	LINC01085	long intergenic non-protein coding RNA 1085								0.0	0.0	0.0	0.0	0.0	0.0	0.0	0.0	0.0	0.0	0.0	0.0	0.0	0.0	0.0	0.0	0.0	0.0	0.0	0.0
FAM122B	159090	symbol	H. sapiens	159090	H. sapiens	FAM122B	family with sequence similarity 122B				Nucleoplasm(Approved)				0.0	0.0	0.0	0.0	0.0	0.0	0.0	0.0	0.0	0.0	0.0	0.0	0.0	0.0	0.0	0.0	0.0	0.0	0.0	0.0
ST8SIA5	29906	symbol	H. sapiens	29906	H. sapiens	ST8SIA5	ST8 alpha-N-acetyl-neuraminide alpha-2,8-sialyltransferase 5	GO:0006688 glycosphingolipid biosynthetic process;GO:0097503 sialylation;GO:0006687 glycosphingolipid metabolic process			Midbody;Plasma membrane(Approved)				0.0	0.0	0.0	0.0	0.0	0.0	0.0	0.0	0.0	0.0	0.0	0.0	0.0	0.0	0.0	0.0	0.0	0.0	0.0	0.0
RN5S54	100873292	gene_synonym	H. sapiens	100873292	H. sapiens	RNA5SP54	RNA, 5S ribosomal pseudogene 54								0.0	0.0	0.0	0.0	0.0	0.0	0.0	0.0	0.0	0.0	0.0	0.0	0.0	0.0	0.0	0.0	0.0	0.0	0.0	0.0
SLC27A4	10999	symbol	H. sapiens	10999	H. sapiens	SLC27A4	solute carrier family 27 member 4	GO:0001579 medium-chain fatty acid transport;GO:0044539 long-chain fatty acid import;GO:0042760 very long-chain fatty acid catabolic process		Transporters	Vesicles(Supported)				0.0	0.0	0.0	0.0	0.0	0.0	0.0	0.0	0.0	0.0	0.0	0.0	0.0	0.0	0.0	0.0	0.0	0.0	0.0	0.0
KNTC1	9735	symbol	H. sapiens	9735	H. sapiens	KNTC1	kinetochore associated 1	GO:0007096 regulation of exit from mitosis;GO:0010458 exit from mitosis;GO:0007093 mitotic cell cycle checkpoint			Cytosol;Plasma membrane(Supported)			(M5893)HALLMARK MITOTIC SPINDLE	1.0	0.0	0.0	1.0	0.0	0.0	0.0	0.0	0.0	0.0	0.0	0.0	0.0	0.0	0.0	0.0	0.0	0.0	0.0	0.0
OGDH	4967	symbol	H. sapiens	4967	H. sapiens	OGDH	oxoglutarate dehydrogenase	GO:0006554 lysine catabolic process;GO:0106077 histone succinylation;GO:0006104 succinyl-CoA metabolic process		Citric acid cycle related proteins;Enzymes/ENZYME proteins/Oxidoreductases	Mitochondria(Enhanced)	NADH (Thiamine pyrophosphate binding);Valproic Acid (Thiamine pyrophosphate binding)		(M5936)HALLMARK OXIDATIVE PHOSPHORYLATION	0.0	0.0	0.0	0.0	0.0	0.0	0.0	0.0	0.0	0.0	0.0	0.0	0.0	0.0	0.0	0.0	0.0	0.0	0.0	0.0
FAM70A	55026	gene_synonym	H. sapiens	55026	H. sapiens	TMEM255A	transmembrane protein 255A	GO:0009617 response to bacterium;GO:0051707 response to other organism;GO:0043207 response to external biotic stimulus		Transporters	Nuclear bodies;Nucleus(Uncertain)				0.0	0.0	0.0	0.0	0.0	0.0	0.0	0.0	0.0	0.0	0.0	0.0	0.0	0.0	0.0	0.0	0.0	0.0	0.0	0.0
DSN1	79980	symbol	H. sapiens	79980	H. sapiens	DSN1	DSN1 component of MIS12 kinetochore complex	GO:0043312 neutrophil degranulation;GO:0002283 neutrophil activation involved in immune response;GO:0042119 neutrophil activation			Nuclear bodies;Nucleus(Supported)Cytosol;Nucleoli fibrillar center(Approved)				1.0	0.0	0.0	0.0	0.0	0.0	0.0	0.0	0.0	0.0	0.0	0.0	0.0	0.0	0.0	0.0	0.0	0.0	0.0	0.0
FANCG	2189	symbol	H. sapiens	2189	H. sapiens	FANCG	FA complementation group G	GO:0001541 ovarian follicle development;GO:0008585 female gonad development;GO:0007286 spermatid development			Cytosol;Nucleoli(Supported)Plasma membrane(Approved)		(M258)PID BARD1 PATHWAY; (M1)PID FANCONI PATHWAY		0.0	0.0	0.0	0.0	1.0	1.0	0.0	0.0	0.0	0.0	0.0	0.0	0.0	0.0	0.0	1.0	0.0	0.0	0.0	0.0
ANGPT1	284	symbol	H. sapiens	284	H. sapiens	ANGPT1	angiopoietin 1	GO:0002740 negative regulation of cytokine secretion involved in immune response;GO:2000446 regulation of macrophage migration inhibitory factor signaling pathway;GO:0030210 heparin biosynthetic process		RAS pathway related proteins			(M92)PID ANGIOPOIETIN RECEPTOR PATHWAY; (M100)PID SHP2 PATHWAY; (M5883)NABA SECRETED FACTORS	(M5905)HALLMARK ADIPOGENESIS	0.0	0.0	0.0	0.0	0.0	0.0	0.0	0.0	0.0	0.0	0.0	0.0	0.0	0.0	1.0	0.0	0.0	0.0	0.0	0.0
C4orf26	152816	gene_synonym	H. sapiens	152816	H. sapiens	ODAPH	odontogenesis associated phosphoprotein	GO:0070175 positive regulation of enamel mineralization;GO:0070173 regulation of enamel mineralization;GO:0042488 positive regulation of odontogenesis of dentin-containing tooth							0.0	0.0	0.0	0.0	0.0	0.0	0.0	0.0	0.0	0.0	0.0	0.0	0.0	0.0	0.0	0.0	0.0	0.0	0.0	0.0
HLA-DRA	3122	symbol	H. sapiens	3122	H. sapiens	HLA-DRA	major histocompatibility complex, class II, DR alpha	GO:0002503 peptide antigen assembly with MHC class II protein complex;GO:0002399 MHC class II protein complex assembly;GO:0002501 peptide antigen assembly with MHC protein complex					(M290)PID IL12 STAT4 PATHWAY; (M54)PID IL12 2PATHWAY; (M34)PID TCR PATHWAY	(M5950)HALLMARK ALLOGRAFT REJECTION	0.0	1.0	0.0	0.0	0.0	0.0	0.0	0.0	0.0	0.0	0.0	0.0	0.0	0.0	0.0	0.0	0.0	0.0	0.0	1.0
C3AR1	719	symbol	H. sapiens	719	H. sapiens	C3AR1	complement C3a receptor 1	GO:0090023 positive regulation of neutrophil chemotaxis;GO:0010759 positive regulation of macrophage chemotaxis;GO:0071624 positive regulation of granulocyte chemotaxis		G-protein coupled receptors/{Chemokines and chemotactic factors receptors,GPCRs excl olfactory receptors}				(M5932)HALLMARK INFLAMMATORY RESPONSE; (M5953)HALLMARK KRAS SIGNALING UP	0.0	0.0	0.0	0.0	0.0	0.0	0.0	0.0	0.0	0.0	0.0	0.0	0.0	0.0	0.0	0.0	0.0	0.0	0.0	0.0
IL24	11009	symbol	H. sapiens	11009	H. sapiens	IL24	interleukin 24	GO:0042531 positive regulation of tyrosine phosphorylation of STAT protein;GO:0042501 serine phosphorylation of STAT protein;GO:0071353 cellular response to interleukin-4					(M196)PID IL23 PATHWAY; (M5883)NABA SECRETED FACTORS; (M5885)NABA MATRISOME ASSOCIATED		0.0	0.0	0.0	0.0	0.0	0.0	0.0	0.0	0.0	0.0	0.0	0.0	0.0	0.0	1.0	0.0	0.0	0.0	0.0	0.0
HIST1H4J	8363	gene_synonym	H. sapiens	8363	H. sapiens	H4C11	H4 clustered histone 11	GO:0045653 negative regulation of megakaryocyte differentiation;GO:0034080 CENP-A containing nucleosome assembly;GO:0006335 DNA replication-dependent nucleosome assembly							1.0	1.0	0.0	0.0	1.0	1.0	0.0	0.0	0.0	0.0	1.0	0.0	0.0	0.0	0.0	0.0	0.0	0.0	0.0	0.0
HLA-DMA	3108	symbol	H. sapiens	3108	H. sapiens	HLA-DMA	major histocompatibility complex, class II, DM alpha	GO:0002503 peptide antigen assembly with MHC class II protein complex;GO:0002399 MHC class II protein complex assembly;GO:0002501 peptide antigen assembly with MHC protein complex			Vesicles(Approved)			(M5950)HALLMARK ALLOGRAFT REJECTION; (M5913)HALLMARK INTERFERON GAMMA RESPONSE	0.0	1.0	0.0	0.0	0.0	0.0	0.0	0.0	0.0	0.0	0.0	0.0	0.0	0.0	0.0	0.0	0.0	0.0	0.0	1.0
SLC25A4	291	symbol	H. sapiens	291	H. sapiens	SLC25A4	solute carrier family 25 member 4	GO:0015866 ADP transport;GO:0015853 adenine transport;GO:0060546 negative regulation of necroptotic process		Transporters/Electrochemical Potential-driven transporters	Mitochondria(Enhanced)	Adenosine triphosphate (Adenine transmembrane transporter activity);Clodronate (Adenine transmembrane transporter activity);[3-(Dodecanoylamino)Propyl](Hydroxy)Dimethylammonium (Adenine transmembrane transporter activity);Carboxyatractyloside (Adenine transmembrane transporter activity);Cardiolipin (Adenine transmembrane transporter activity);Di-Stearoyl-3-Sn-Phosphatidylcholine (Adenine transmem…		(M5949)HALLMARK PEROXISOME; (M5941)HALLMARK UV RESPONSE UP; (M5936)HALLMARK OXIDATIVE PHOSPHORYLATION	0.0	0.0	0.0	0.0	0.0	0.0	0.0	0.0	0.0	0.0	0.0	0.0	0.0	0.0	0.0	0.0	0.0	0.0	0.0	0.0
RASD2	23551	symbol	H. sapiens	23551	H. sapiens	RASD2	RASD family member 2	GO:0033235 positive regulation of protein sumoylation;GO:0033233 regulation of protein sumoylation;GO:0001963 synaptic transmission, dopaminergic			Cytosol;Plasma membrane(Approved)				0.0	0.0	0.0	0.0	0.0	0.0	0.0	0.0	0.0	0.0	0.0	0.0	0.0	0.0	0.0	0.0	0.0	0.0	0.0	0.0
PAQR5	54852	symbol	H. sapiens	54852	H. sapiens	PAQR5	progestin and adipoQ receptor family member 5	GO:0048477 oogenesis;GO:0007292 female gamete generation;GO:0007281 germ cell development			Vesicles(Approved)				0.0	0.0	0.0	0.0	0.0	0.0	0.0	0.0	0.0	0.0	0.0	0.0	0.0	0.0	0.0	0.0	0.0	0.0	0.0	0.0
LOC100288637	100288637	Gene_ID	H. sapiens	100288637	H. sapiens	LOC100288637	OTU deubiquitinase 7A pseudogene				Vesicles(Approved)				0.0	0.0	0.0	0.0	0.0	0.0	0.0	0.0	0.0	0.0	0.0	0.0	0.0	0.0	0.0	0.0	0.0	0.0	0.0	0.0
RAPGEF2	9693	symbol	H. sapiens	9693	H. sapiens	RAPGEF2	Rap guanine nucleotide exchange factor 2	GO:0048022 negative regulation of melanin biosynthetic process;GO:2000670 positive regulation of dendritic cell apoptotic process;GO:2001214 positive regulation of vasculogenesis			Vesicles(Supported)Centrosome;Nucleoplasm(Approved)				1.0	0.0	0.0	0.0	0.0	0.0	0.0	0.0	0.0	0.0	0.0	0.0	0.0	0.0	0.0	0.0	0.0	0.0	0.0	0.0
ADAMTS6	11174	symbol	H. sapiens	11174	H. sapiens	ADAMTS6	ADAM metallopeptidase with thrombospondin type 1 motif 6	GO:0035904 aorta development;GO:0060976 coronary vasculature development;GO:0060840 artery development					(M3468)NABA ECM REGULATORS; (M5885)NABA MATRISOME ASSOCIATED; (M5889)NABA MATRISOME		0.0	0.0	0.0	0.0	0.0	0.0	0.0	0.0	0.0	0.0	0.0	0.0	0.0	0.0	0.0	0.0	0.0	0.0	0.0	0.0
BDKRB1	623	symbol	H. sapiens	623	H. sapiens	BDKRB1	bradykinin receptor B1	GO:0051281 positive regulation of release of sequestered calcium ion into cytosol;GO:0051279 regulation of release of sequestered calcium ion into cytosol;GO:0010524 positive regulation of calcium ion transport into cytosol		G-protein coupled receptors/GPCRs excl olfactory receptors				(M5932)HALLMARK INFLAMMATORY RESPONSE	0.0	0.0	0.0	0.0	0.0	0.0	0.0	0.0	0.0	0.0	0.0	0.0	0.0	0.0	0.0	0.0	0.0	0.0	0.0	0.0
RPAP1	26015	symbol	H. sapiens	26015	H. sapiens	RPAP1	RNA polymerase II associated protein 1	GO:0006366 transcription by RNA polymerase II;GO:0006351 transcription, DNA-templated;GO:0097659 nucleic acid-templated transcription			Cytosol;Nucleoplasm(Approved)				0.0	0.0	0.0	0.0	0.0	0.0	0.0	0.0	0.0	0.0	0.0	0.0	0.0	0.0	0.0	0.0	0.0	0.0	0.0	0.0
ATP2B4	493	symbol	H. sapiens	493	H. sapiens	ATP2B4	ATPase plasma membrane Ca2+ transporting 4	GO:1900082 negative regulation of arginine catabolic process;GO:1903249 negative regulation of citrulline biosynthetic process;GO:0140199 negative regulation of adenylate cyclase-activating adrenergic receptor signaling pathway involved in heart process		Enzymes/ENZYME proteins/Hydrolases;Transporters/Primary Active Transporters	Plasma membrane(Supported)			(M5942)HALLMARK UV RESPONSE DN; (M5907)HALLMARK ESTROGEN RESPONSE LATE	0.0	0.0	1.0	1.0	0.0	0.0	0.0	0.0	0.0	0.0	0.0	0.0	0.0	0.0	1.0	0.0	0.0	0.0	0.0	0.0
FERMT1	55612	symbol	H. sapiens	55612	H. sapiens	FERMT1	fermitin family member 1	GO:0051886 negative regulation of timing of anagen;GO:2001203 positive regulation of transforming growth factor-beta secretion;GO:0048817 negative regulation of hair follicle maturation							0.0	0.0	0.0	0.0	0.0	0.0	0.0	0.0	0.0	0.0	0.0	0.0	0.0	0.0	0.0	0.0	0.0	0.0	0.0	0.0
TNFRSF1B	7133	symbol	H. sapiens	7133	H. sapiens	TNFRSF1B	TNF receptor superfamily member 1B	GO:0003332 negative regulation of extracellular matrix constituent secretion;GO:1902339 positive regulation of apoptotic process involved in morphogenesis;GO:0002739 regulation of cytokine secretion involved in immune response		CD markers		Etanercept (Ubiquitin protein ligase binding)	(M11736)SA MMP CYTOKINE CONNECTION; (M18030)ST TUMOR NECROSIS FACTOR PATHWAY; (M128)PID TNF PATHWAY	(M5897)HALLMARK IL6 JAK STAT3 SIGNALING; (M5947)HALLMARK IL2 STAT5 SIGNALING; (M5932)HALLMARK INFLAMMATORY RESPONSE	1.0	0.0	0.0	0.0	0.0	0.0	0.0	0.0	0.0	0.0	0.0	0.0	0.0	0.0	0.0	0.0	0.0	0.0	0.0	0.0
NUP107	57122	symbol	H. sapiens	57122	H. sapiens	NUP107	nucleoporin 107	GO:0006409 tRNA export from nucleus;GO:0006110 regulation of glycolytic process;GO:0071431 tRNA-containing ribonucleoprotein complex export from nucleus		Transporters/Transporter channels and pores	Nuclear membrane(Supported)Centrosome;Nucleoplasm(Uncertain)			(M5925)HALLMARK E2F TARGETS	1.0	1.0	0.0	0.0	0.0	0.0	0.0	0.0	0.0	0.0	0.0	1.0	0.0	0.0	0.0	0.0	0.0	0.0	0.0	0.0
ZNF175	7728	symbol	H. sapiens	7728	H. sapiens	ZNF175	zinc finger protein 175	GO:0051607 defense response to virus;GO:0000122 negative regulation of transcription by RNA polymerase II;GO:0009615 response to virus		Transcription factors/Zinc-coordinating DNA-binding domains	Cytosol;Nucleoplasm(Supported)Intermediate filaments(Approved)				0.0	0.0	0.0	0.0	0.0	0.0	0.0	0.0	0.0	0.0	0.0	0.0	0.0	0.0	0.0	0.0	0.0	0.0	0.0	0.0
RFX5	5993	symbol	H. sapiens	5993	H. sapiens	RFX5	regulatory factor X5	GO:0000122 negative regulation of transcription by RNA polymerase II;GO:0045944 positive regulation of transcription by RNA polymerase II;GO:0045892 negative regulation of transcription, DNA-templated		Transcription factors/Helix-turn-helix domains					0.0	0.0	0.0	0.0	0.0	0.0	0.0	0.0	0.0	0.0	0.0	0.0	0.0	0.0	0.0	0.0	0.0	0.0	0.0	0.0
GALNT1	2589	symbol	H. sapiens	2589	H. sapiens	GALNT1	polypeptide N-acetylgalactosaminyltransferase 1	GO:0018243 protein O-linked glycosylation via threonine;GO:0018242 protein O-linked glycosylation via serine;GO:0016266 O-glycan processing		Enzymes/ENZYME proteins/Transferases				(M5950)HALLMARK ALLOGRAFT REJECTION	0.0	0.0	0.0	0.0	0.0	0.0	0.0	0.0	0.0	0.0	0.0	0.0	0.0	0.0	0.0	0.0	0.0	0.0	0.0	1.0
HIST1H4D	8360	gene_synonym	H. sapiens	8360	H. sapiens	H4C4	H4 clustered histone 4	GO:0045653 negative regulation of megakaryocyte differentiation;GO:0034080 CENP-A containing nucleosome assembly;GO:0006335 DNA replication-dependent nucleosome assembly							1.0	1.0	0.0	0.0	1.0	1.0	0.0	0.0	0.0	0.0	1.0	0.0	0.0	0.0	0.0	0.0	0.0	0.0	0.0	0.0
DHX15	1665	symbol	H. sapiens	1665	H. sapiens	DHX15	DEAH-box helicase 15	GO:0043279 response to alkaloid;GO:0000398 mRNA splicing, via spliceosome;GO:0000377 RNA splicing, via transesterification reactions with bulged adenosine as nucleophile		Enzymes/ENZYME proteins/Hydrolases	Nuclear speckles(Enhanced)			(M5926)HALLMARK MYC TARGETS V1	0.0	0.0	0.0	0.0	0.0	0.0	0.0	0.0	0.0	0.0	0.0	0.0	0.0	0.0	0.0	0.0	0.0	0.0	0.0	0.0
ARL4C	10123	symbol	H. sapiens	10123	H. sapiens	ARL4C	ADP ribosylation factor like GTPase 4C	GO:0032456 endocytic recycling;GO:0016197 endosomal transport;GO:0006886 intracellular protein transport			Cytosol;Plasma membrane(Supported)				0.0	0.0	0.0	0.0	0.0	0.0	0.0	0.0	0.0	0.0	0.0	0.0	0.0	0.0	0.0	0.0	0.0	0.0	0.0	0.0
FCER1G	2207	symbol	H. sapiens	2207	H. sapiens	FCER1G	Fc fragment of IgE receptor Ig	GO:0001798 positive regulation of type IIa hypersensitivity;GO:0001805 positive regulation of type III hypersensitivity;GO:0001812 positive regulation of type I hypersensitivity				Benzylpenicilloyl Polylysine (Igg binding)	(M7)PID FCER1 PATHWAY	(M5921)HALLMARK COMPLEMENT; (M5953)HALLMARK KRAS SIGNALING UP	0.0	0.0	0.0	0.0	0.0	0.0	0.0	0.0	0.0	0.0	0.0	0.0	0.0	0.0	1.0	0.0	1.0	0.0	0.0	1.0
MGC27345	55131	Gene_ID	H. sapiens	55131	H. sapiens	RBM28	RNA binding motif protein 28	GO:0008380 RNA splicing;GO:0006397 mRNA processing;GO:0016071 mRNA metabolic process			Nucleoli(Enhanced)				0.0	0.0	0.0	0.0	0.0	0.0	0.0	0.0	0.0	0.0	0.0	0.0	0.0	0.0	0.0	0.0	0.0	0.0	0.0	0.0
RN7SK	125050	symbol	H. sapiens	125050	H. sapiens	RN7SK	RNA component of 7SK nuclear ribonucleoprotein								0.0	0.0	0.0	0.0	0.0	0.0	0.0	0.0	0.0	0.0	0.0	0.0	0.0	0.0	0.0	0.0	0.0	0.0	0.0	0.0
COL1A2	1278	symbol	H. sapiens	1278	H. sapiens	COL1A2	collagen type I alpha 2 chain	GO:0070208 protein heterotrimerization;GO:0043589 skin morphogenesis;GO:0085029 extracellular matrix assembly			Endoplasmic reticulum(Supported)	Collagenase clostridium histolyticum (Protein binding, bridging)	(M274)PID LYMPH ANGIOGENESIS PATHWAY; (M65)PID FRA PATHWAY; (M53)PID INTEGRIN3 PATHWAY	(M5942)HALLMARK UV RESPONSE DN; (M5930)HALLMARK EPITHELIAL MESENCHYMAL TRANSITION	0.0	1.0	0.0	0.0	0.0	0.0	0.0	0.0	0.0	0.0	0.0	0.0	0.0	0.0	1.0	0.0	0.0	0.0	0.0	1.0
INPP5A	3632	symbol	H. sapiens	3632	H. sapiens	INPP5A	inositol polyphosphate-5-phosphatase A	GO:0046855 inositol phosphate dephosphorylation;GO:0071545 inositol phosphate catabolic process;GO:0046856 phosphatidylinositol dephosphorylation		Enzymes/ENZYME proteins/Hydrolases	Cytosol(Approved)				0.0	0.0	0.0	0.0	0.0	0.0	0.0	0.0	0.0	0.0	0.0	0.0	0.0	0.0	0.0	0.0	0.0	0.0	0.0	0.0
HLA-DQB1	3119	symbol	H. sapiens	3119	H. sapiens	HLA-DQB1	major histocompatibility complex, class II, DQ beta 1	GO:0002381 immunoglobulin production involved in immunoglobulin mediated immune response;GO:0019886 antigen processing and presentation of exogenous peptide antigen via MHC class II;GO:0050852 T cell receptor signaling pathway			Rods & Rings(Supported)Golgi apparatus(Approved)	Insulin Pork (Peptide antigen binding)			0.0	1.0	0.0	0.0	0.0	0.0	0.0	0.0	0.0	0.0	0.0	0.0	0.0	0.0	0.0	0.0	0.0	0.0	0.0	1.0
C11orf41	25758	gene_synonym	H. sapiens	25758	H. sapiens	KIAA1549L	KIAA1549 like				Nucleoplasm(Approved)				0.0	0.0	0.0	0.0	0.0	0.0	0.0	0.0	0.0	0.0	0.0	0.0	0.0	0.0	0.0	0.0	0.0	0.0	0.0	0.0
CATSPER2P1	440278	symbol	H. sapiens	440278	H. sapiens	CATSPER2P1	cation channel sperm associated 2 pseudogene 1								0.0	0.0	0.0	0.0	0.0	0.0	0.0	0.0	0.0	0.0	0.0	0.0	0.0	0.0	0.0	0.0	0.0	0.0	0.0	0.0
MTMR2	8898	symbol	H. sapiens	8898	H. sapiens	MTMR2	myotubularin related protein 2	GO:0090394 negative regulation of excitatory postsynaptic potential;GO:2000645 negative regulation of receptor catabolic process;GO:0031642 negative regulation of myelination		Enzymes/ENZYME proteins/Hydrolases	Vesicles(Supported)				1.0	0.0	0.0	0.0	0.0	0.0	0.0	0.0	0.0	0.0	0.0	0.0	0.0	0.0	0.0	0.0	0.0	0.0	0.0	0.0
RIN1	9610	symbol	H. sapiens	9610	H. sapiens	RIN1	Ras and Rab interactor 1	GO:0031914 negative regulation of synaptic plasticity;GO:0008306 associative learning;GO:0048167 regulation of synaptic plasticity		RAS pathway related proteins	Nuclear membrane;Nucleus(Approved)		(M269)PID RAS PATHWAY; (M164)PID ERBB1 DOWNSTREAM PATHWAY		0.0	0.0	0.0	0.0	0.0	0.0	0.0	0.0	0.0	0.0	0.0	0.0	0.0	0.0	0.0	0.0	0.0	0.0	0.0	1.0
PADI3	51702	symbol	H. sapiens	51702	H. sapiens	PADI3	peptidyl arginine deiminase 3	GO:0036414 histone citrullination;GO:0018101 protein citrullination;GO:0018195 peptidyl-arginine modification		Enzymes/ENZYME proteins/Hydrolases	Nucleoplasm;Vesicles(Approved)	L-Citrulline (Protein-arginine deiminase activity)			0.0	1.0	0.0	0.0	0.0	0.0	0.0	0.0	0.0	0.0	0.0	0.0	0.0	0.0	0.0	0.0	0.0	0.0	0.0	0.0
TSEN54	283989	symbol	H. sapiens	283989	H. sapiens	TSEN54	tRNA splicing endonuclease subunit 54	GO:0000379 tRNA-type intron splice site recognition and cleavage;GO:0006388 tRNA splicing, via endonucleolytic cleavage and ligation;GO:0000394 RNA splicing, via endonucleolytic cleavage and ligation							0.0	0.0	0.0	0.0	0.0	0.0	0.0	0.0	0.0	0.0	0.0	0.0	0.0	0.0	0.0	0.0	0.0	0.0	0.0	0.0
LPXN	9404	symbol	H. sapiens	9404	H. sapiens	LPXN	leupaxin	GO:0050859 negative regulation of B cell receptor signaling pathway;GO:0050855 regulation of B cell receptor signaling pathway;GO:0050858 negative regulation of antigen receptor-mediated signaling pathway			Cytosol;Focal adhesion sites(Enhanced)Nuclear speckles(Supported)				0.0	0.0	0.0	0.0	0.0	0.0	0.0	0.0	0.0	0.0	0.0	0.0	0.0	0.0	0.0	0.0	0.0	0.0	0.0	0.0
N4BP2	55728	symbol	H. sapiens	55728	H. sapiens	N4BP2	NEDD4 binding protein 2	GO:0090305 nucleic acid phosphodiester bond hydrolysis;GO:0016310 phosphorylation;GO:0006796 phosphate-containing compound metabolic process			Centrosome;Nucleoplasm;Plasma membrane(Approved)				0.0	0.0	0.0	0.0	0.0	0.0	0.0	0.0	0.0	0.0	0.0	0.0	0.0	0.0	0.0	0.0	0.0	0.0	0.0	0.0
NUP155	9631	symbol	H. sapiens	9631	H. sapiens	NUP155	nucleoporin 155	GO:0086014 atrial cardiac muscle cell action potential;GO:0086026 atrial cardiac muscle cell to AV node cell signaling;GO:0006409 tRNA export from nucleus		Transporters/Transporter channels and pores	Nuclear membrane(Enhanced)				1.0	1.0	0.0	0.0	0.0	0.0	0.0	0.0	0.0	0.0	0.0	1.0	0.0	0.0	0.0	0.0	0.0	0.0	0.0	0.0
HAT1	8520	symbol	H. sapiens	8520	H. sapiens	HAT1	histone acetyltransferase 1	GO:0006335 DNA replication-dependent nucleosome assembly;GO:0006348 chromatin silencing at telomere;GO:0006336 DNA replication-independent nucleosome assembly		Enzymes/ENZYME proteins/Transferases	Nucleoplasm(Enhanced)				0.0	1.0	0.0	0.0	0.0	0.0	0.0	0.0	0.0	0.0	0.0	0.0	0.0	0.0	0.0	0.0	0.0	0.0	0.0	0.0
C2orf44	80304	gene_synonym	H. sapiens	80304	H. sapiens	WDCP	WD repeat and coiled coil containing	GO:0051259 protein complex oligomerization;GO:0065003 protein-containing complex assembly;GO:0043933 protein-containing complex subunit organization			Cytosol;Nucleoli(Approved)				0.0	0.0	0.0	0.0	0.0	0.0	0.0	0.0	0.0	0.0	0.0	0.0	0.0	0.0	0.0	0.0	0.0	0.0	0.0	0.0
CARHSP1	23589	symbol	H. sapiens	23589	H. sapiens	CARHSP1	calcium regulated heat stable protein 1	GO:0043488 regulation of mRNA stability;GO:0061013 regulation of mRNA catabolic process;GO:0043487 regulation of RNA stability							0.0	0.0	0.0	0.0	0.0	0.0	0.0	0.0	0.0	0.0	0.0	0.0	0.0	0.0	0.0	0.0	0.0	0.0	0.0	0.0
NOTCH2	4853	symbol	H. sapiens	4853	H. sapiens	NOTCH2	notch receptor 2	GO:0002315 marginal zone B cell differentiation;GO:2001204 regulation of osteoclast development;GO:0002313 mature B cell differentiation involved in immune response			Nucleoplasm;Plasma membrane(Supported)		(M17)PID NOTCH PATHWAY	(M5903)HALLMARK NOTCH SIGNALING; (M5942)HALLMARK UV RESPONSE DN; (M5893)HALLMARK MITOTIC SPINDLE	0.0	1.0	0.0	1.0	0.0	0.0	0.0	0.0	0.0	0.0	0.0	0.0	0.0	0.0	0.0	0.0	0.0	0.0	0.0	0.0
DDIT4	54541	symbol	H. sapiens	54541	H. sapiens	DDIT4	DNA damage inducible transcript 4	GO:0045820 negative regulation of glycolytic process;GO:2001170 negative regulation of ATP biosynthetic process;GO:0006110 regulation of glycolytic process			Cytosol(Supported)		(M121)PID MTOR 4PATHWAY; (M145)PID P53 DOWNSTREAM PATHWAY	(M5922)HALLMARK UNFOLDED PROTEIN RESPONSE; (M5891)HALLMARK HYPOXIA; (M5924)HALLMARK MTORC1 SIGNALING	0.0	0.0	0.0	0.0	0.0	1.0	0.0	0.0	0.0	0.0	0.0	0.0	0.0	0.0	0.0	0.0	0.0	0.0	0.0	0.0
GPR19	2842	symbol	H. sapiens	2842	H. sapiens	GPR19	G protein-coupled receptor 19	GO:0007186 G protein-coupled receptor signaling pathway;GO:0007165 signal transduction;GO:0023052 signaling		G-protein coupled receptors/GPCRs excl olfactory receptors				(M5956)HALLMARK KRAS SIGNALING DN	0.0	0.0	0.0	0.0	0.0	0.0	0.0	0.0	0.0	0.0	0.0	0.0	0.0	0.0	0.0	0.0	0.0	0.0	0.0	0.0
LGALS3BP	3959	symbol	H. sapiens	3959	H. sapiens	LGALS3BP	galectin 3 binding protein	GO:0002576 platelet degranulation;GO:0006968 cellular defense response;GO:0045055 regulated exocytosis						(M5911)HALLMARK INTERFERON ALPHA RESPONSE; (M5913)HALLMARK INTERFERON GAMMA RESPONSE	0.0	0.0	0.0	0.0	0.0	0.0	0.0	0.0	0.0	0.0	0.0	0.0	0.0	0.0	1.0	0.0	0.0	0.0	0.0	0.0
GCSHP3	100329109	symbol	H. sapiens	100329109	H. sapiens	GCSHP3	glycine cleavage system protein H pseudogene 3								0.0	0.0	0.0	0.0	0.0	0.0	0.0	0.0	0.0	0.0	0.0	0.0	0.0	0.0	0.0	0.0	0.0	0.0	0.0	0.0
CCR1	1230	symbol	H. sapiens	1230	H. sapiens	CCR1	C-C motif chemokine receptor 1	GO:0090026 positive regulation of monocyte chemotaxis;GO:0045672 positive regulation of osteoclast differentiation;GO:0071677 positive regulation of mononuclear cell migration		CD markers;G-protein coupled receptors/{Chemokines and chemotactic factors receptors,GPCRs excl olfactory receptors}				(M5897)HALLMARK IL6 JAK STAT3 SIGNALING; (M5950)HALLMARK ALLOGRAFT REJECTION	0.0	0.0	0.0	0.0	0.0	0.0	0.0	0.0	0.0	0.0	0.0	0.0	0.0	0.0	1.0	0.0	0.0	0.0	0.0	0.0
FAM115C	285966	gene_synonym	H. sapiens	285966	H. sapiens	TCAF2	TRPM8 channel associated factor 2	GO:0010360 negative regulation of anion channel activity;GO:0090314 positive regulation of protein targeting to membrane;GO:0010359 regulation of anion channel activity			Cell Junctions;Plasma membrane(Supported)				0.0	0.0	0.0	0.0	0.0	0.0	0.0	0.0	0.0	0.0	0.0	0.0	0.0	0.0	0.0	0.0	0.0	0.0	0.0	0.0
RAB39A	54734	symbol	H. sapiens	54734	H. sapiens	RAB39A	RAB39A, member RAS oncogene family	GO:0090383 phagosome acidification;GO:0090385 phagosome-lysosome fusion;GO:0051452 intracellular pH reduction							0.0	0.0	0.0	0.0	0.0	0.0	0.0	0.0	0.0	0.0	0.0	0.0	0.0	0.0	0.0	0.0	0.0	0.0	0.0	1.0
LOC100129940	100129940	Gene_ID	H. sapiens	100129940	H. sapiens	HMGA2-AS1	HMGA2 antisense RNA 1								0.0	0.0	0.0	0.0	0.0	0.0	0.0	0.0	0.0	0.0	0.0	0.0	0.0	0.0	0.0	0.0	0.0	0.0	0.0	0.0
RAET1E	135250	symbol	H. sapiens	135250	H. sapiens	RAET1E	retinoic acid early transcript 1E	GO:0042271 susceptibility to natural killer cell mediated cytotoxicity;GO:0045954 positive regulation of natural killer cell mediated cytotoxicity;GO:0002717 positive regulation of natural killer cell mediated immunity			Cytosol;Focal adhesion sites(Approved)				0.0	0.0	0.0	0.0	0.0	0.0	0.0	0.0	0.0	0.0	0.0	0.0	0.0	0.0	0.0	0.0	0.0	0.0	0.0	0.0
FLJ45445						None	None	None	None	None	None	None	None	None	nan	nan	nan	nan	nan	nan	nan	nan	nan	nan	nan	nan	nan	nan	nan	nan	nan	nan	nan	nan
DHCR24	1718	symbol	H. sapiens	1718	H. sapiens	DHCR24	24-dehydrocholesterol reductase	GO:0033489 cholesterol biosynthetic process via desmosterol;GO:0033490 cholesterol biosynthetic process via lathosterol;GO:0043154 negative regulation of cysteine-type endopeptidase activity involved in apoptotic process		Enzymes/ENZYME proteins/Oxidoreductases				(M5908)HALLMARK ANDROGEN RESPONSE; (M5949)HALLMARK PEROXISOME; (M5948)HALLMARK BILE ACID METABOLISM	0.0	0.0	0.0	1.0	0.0	0.0	0.0	0.0	0.0	0.0	0.0	0.0	0.0	0.0	0.0	0.0	0.0	0.0	0.0	0.0
PAPSS1	9061	symbol	H. sapiens	9061	H. sapiens	PAPSS1	3'-phosphoadenosine 5'-phosphosulfate synthase 1	GO:0050428 3'-phosphoadenosine 5'-phosphosulfate biosynthetic process;GO:0034036 purine ribonucleoside bisphosphate biosynthetic process;GO:0050427 3'-phosphoadenosine 5'-phosphosulfate metabolic process		Enzymes/ENZYME proteins/Transferases	Nucleoli;Nucleus(Approved)	Adenosine-5'-Diphosphate-2',3'-Vanadate (Sulfate adenylyltransferase (atp) activity);Adenosine-5'-Phosphosulfate (Sulfate adenylyltransferase (atp) activity);Glycerol (Sulfate adenylyltransferase (atp) activity)			0.0	0.0	0.0	0.0	0.0	0.0	0.0	0.0	0.0	0.0	0.0	0.0	0.0	0.0	0.0	0.0	0.0	0.0	0.0	0.0
ELK3	2004	symbol	H. sapiens	2004	H. sapiens	ELK3	ETS transcription factor ELK3	GO:0001525 angiogenesis;GO:0048514 blood vessel morphogenesis;GO:0000122 negative regulation of transcription by RNA polymerase II		Transcription factors/Helix-turn-helix domains	Nucleoplasm(Supported)Mitochondria(Approved)				0.0	0.0	0.0	0.0	0.0	0.0	0.0	0.0	0.0	0.0	0.0	0.0	0.0	0.0	1.0	0.0	0.0	0.0	0.0	0.0
APPBP2	10513	symbol	H. sapiens	10513	H. sapiens	APPBP2	amyloid beta precursor protein binding protein 2	GO:0006886 intracellular protein transport;GO:0015031 protein transport;GO:0015833 peptide transport					(M151)PID AR TF PATHWAY	(M5908)HALLMARK ANDROGEN RESPONSE	0.0	0.0	0.0	0.0	0.0	0.0	0.0	0.0	0.0	0.0	0.0	0.0	0.0	0.0	0.0	0.0	0.0	0.0	0.0	0.0
SERP1	27230	symbol	H. sapiens	27230	H. sapiens	SERP1	stress associated endoplasmic reticulum protein 1	GO:0060124 positive regulation of growth hormone secretion;GO:0060123 regulation of growth hormone secretion;GO:0030252 growth hormone secretion			Endoplasmic reticulum(Approved)			(M5922)HALLMARK UNFOLDED PROTEIN RESPONSE; (M5924)HALLMARK MTORC1 SIGNALING	0.0	0.0	0.0	0.0	0.0	0.0	0.0	0.0	0.0	0.0	0.0	1.0	0.0	0.0	0.0	0.0	0.0	0.0	0.0	0.0
SMARCA5	8467	symbol	H. sapiens	8467	H. sapiens	SMARCA5	SWI/SNF related, matrix associated, actin dependent regulator of chromatin, subfamily a, member 5	GO:0034080 CENP-A containing nucleosome assembly;GO:0000183 chromatin silencing at rDNA;GO:0006336 DNA replication-independent nucleosome assembly		Transcription factors/Helix-turn-helix domains	Nucleus(Supported)Nucleoli fibrillar center(Approved)	Beta-D-Glucose (Helicase activity);4-Deoxy-Alpha-D-Glucose (Helicase activity)			1.0	1.0	0.0	0.0	0.0	1.0	0.0	0.0	1.0	0.0	0.0	0.0	0.0	0.0	0.0	0.0	0.0	0.0	0.0	0.0
MCM2	4171	symbol	H. sapiens	4171	H. sapiens	MCM2	minichromosome maintenance complex component 2	GO:1905775 negative regulation of DNA helicase activity;GO:1905463 negative regulation of DNA duplex unwinding;GO:1905774 regulation of DNA helicase activity		Enzymes/ENZYME proteins/Hydrolases	Nucleoplasm(Supported)		(M46)PID ATR PATHWAY	(M5901)HALLMARK G2M CHECKPOINT; (M5926)HALLMARK MYC TARGETS V1; (M5924)HALLMARK MTORC1 SIGNALING	1.0	1.0	1.0	1.0	1.0	1.0	0.0	0.0	0.0	0.0	0.0	0.0	0.0	1.0	0.0	0.0	0.0	0.0	0.0	0.0
EPDR1	54749	symbol	H. sapiens	54749	H. sapiens	EPDR1	ependymin related 1	GO:0007160 cell-matrix adhesion;GO:0031589 cell-substrate adhesion;GO:0007155 cell adhesion							0.0	0.0	0.0	0.0	0.0	0.0	0.0	0.0	0.0	0.0	0.0	0.0	0.0	0.0	0.0	0.0	0.0	0.0	0.0	0.0
ADAMTS18	170692	symbol	H. sapiens	170692	H. sapiens	ADAMTS18	ADAM metallopeptidase with thrombospondin type 1 motif 18	GO:0090331 negative regulation of platelet aggregation;GO:0010544 negative regulation of platelet activation;GO:0090330 regulation of platelet aggregation					(M3468)NABA ECM REGULATORS; (M5885)NABA MATRISOME ASSOCIATED; (M5889)NABA MATRISOME		0.0	0.0	0.0	0.0	0.0	0.0	0.0	0.0	0.0	0.0	0.0	0.0	0.0	0.0	1.0	0.0	0.0	0.0	0.0	0.0
CYBRD1	79901	symbol	H. sapiens	79901	H. sapiens	CYBRD1	cytochrome b reductase 1	GO:0006879 cellular iron ion homeostasis;GO:0055072 iron ion homeostasis;GO:0046916 cellular transition metal ion homeostasis			Cytosol;Golgi apparatus(Approved)				0.0	0.0	0.0	0.0	0.0	0.0	0.0	0.0	0.0	0.0	0.0	0.0	0.0	0.0	0.0	0.0	0.0	0.0	0.0	0.0
HIST1H1E	3008	gene_synonym	H. sapiens	3008	H. sapiens	H1-4	H1.4 linker histone, cluster member	GO:0098532 histone H3-K27 trimethylation;GO:0080182 histone H3-K4 trimethylation;GO:0031936 negative regulation of chromatin silencing			Nuclear speckles(Supported)		(M32)PID HDAC CLASSIII PATHWAY		1.0	1.0	0.0	0.0	1.0	0.0	0.0	0.0	1.0	0.0	1.0	0.0	0.0	0.0	0.0	0.0	0.0	0.0	0.0	0.0
ATG2B	55102	symbol	H. sapiens	55102	H. sapiens	ATG2B	autophagy related 2B	GO:0000422 autophagy of mitochondrion;GO:0000045 autophagosome assembly;GO:0061726 mitochondrion disassembly			Nucleoplasm(Supported)				0.0	0.0	0.0	0.0	0.0	0.0	0.0	0.0	0.0	0.0	0.0	0.0	0.0	0.0	0.0	0.0	0.0	0.0	0.0	0.0
CKS1B	1163	symbol	H. sapiens	1163	H. sapiens	CKS1B	CDC28 protein kinase regulatory subunit 1B	GO:0045737 positive regulation of cyclin-dependent protein serine/threonine kinase activity;GO:1904031 positive regulation of cyclin-dependent protein kinase activity;GO:0000079 regulation of cyclin-dependent protein serine/threonine kinase activity			Cytosol;Mitochondria;Nucleus;Vesicles(Approved)	Meta Vanadate (Cyclin-dependent protein serine/threonine kinase regulator activity)	(M176)PID FOXM1 PATHWAY	(M5922)HALLMARK UNFOLDED PROTEIN RESPONSE; (M5901)HALLMARK G2M CHECKPOINT; (M5925)HALLMARK E2F TARGETS	1.0	0.0	1.0	1.0	0.0	0.0	0.0	1.0	0.0	0.0	0.0	1.0	0.0	0.0	0.0	0.0	0.0	0.0	0.0	0.0
FEN1	2237	symbol	H. sapiens	2237	H. sapiens	FEN1	flap structure-specific endonuclease 1	GO:0043137 DNA replication, removal of RNA primer;GO:0032201 telomere maintenance via semi-conservative replication;GO:0045876 positive regulation of sister chromatid cohesion			Nucleoli;Nucleoplasm(Enhanced)			(M5898)HALLMARK DNA REPAIR; (M5941)HALLMARK UV RESPONSE UP	1.0	1.0	1.0	1.0	1.0	1.0	0.0	1.0	0.0	0.0	1.0	0.0	0.0	0.0	0.0	0.0	0.0	0.0	0.0	0.0
SDC1	6382	symbol	H. sapiens	6382	H. sapiens	SDC1	syndecan 1	GO:1903553 positive regulation of extracellular exosome assembly;GO:0060009 Sertoli cell development;GO:1903551 regulation of extracellular exosome assembly		CD markers;Transporters	Focal adhesion sites(Supported)		(M212)PID INTEGRIN5 PATHWAY; (M53)PID INTEGRIN3 PATHWAY; (M198)PID SYNDECAN 1 PATHWAY	(M5937)HALLMARK GLYCOLYSIS; (M5939)HALLMARK P53 PATHWAY; (M5930)HALLMARK EPITHELIAL MESENCHYMAL TRANSITION	0.0	0.0	0.0	0.0	0.0	0.0	0.0	0.0	0.0	0.0	0.0	0.0	0.0	0.0	1.0	0.0	0.0	0.0	0.0	0.0
IDNK	414328	symbol	H. sapiens	414328	H. sapiens	IDNK	IDNK gluconokinase	GO:0046177 D-gluconate catabolic process;GO:0046176 aldonic acid catabolic process;GO:0019521 D-gluconate metabolic process		Enzymes/ENZYME proteins/Transferases	Cytosol;Mitochondria(Approved)				0.0	0.0	0.0	0.0	0.0	0.0	0.0	0.0	0.0	0.0	0.0	0.0	0.0	0.0	0.0	0.0	0.0	0.0	0.0	0.0
LOC401321	401321	Gene_ID	H. sapiens	401321	H. sapiens	LINC00997	long intergenic non-protein coding RNA 997								0.0	0.0	0.0	0.0	0.0	0.0	0.0	0.0	0.0	0.0	0.0	0.0	0.0	0.0	0.0	0.0	0.0	0.0	0.0	0.0
RN5S196	100873458	gene_synonym	H. sapiens	100873458	H. sapiens	RNA5SP196	RNA, 5S ribosomal pseudogene 196								0.0	0.0	0.0	0.0	0.0	0.0	0.0	0.0	0.0	0.0	0.0	0.0	0.0	0.0	0.0	0.0	0.0	0.0	0.0	0.0
TEX10	54881	symbol	H. sapiens	54881	H. sapiens	TEX10	testis expressed 10	GO:0006364 rRNA processing;GO:0016072 rRNA metabolic process;GO:0042254 ribosome biogenesis							0.0	0.0	0.0	0.0	0.0	0.0	0.0	0.0	0.0	0.0	0.0	0.0	0.0	0.0	0.0	0.0	0.0	0.0	0.0	0.0
MAP2K6	5608	symbol	H. sapiens	5608	H. sapiens	MAP2K6	mitogen-activated protein kinase kinase 6	GO:0032308 positive regulation of prostaglandin secretion;GO:0032306 regulation of prostaglandin secretion;GO:0032305 positive regulation of icosanoid secretion	STE Ser/Thr protein kinase family	Enzymes/{ENZYME proteins/Transferases,Kinases/STE Ser/Thr protein kinases}	Cytosol;Nucleus(Supported)		(M209)PID P38 GAMMA DELTA PATHWAY; (M267)PID ANTHRAX PATHWAY; (M20)PID P38 MKK3 6PATHWAY	(M5923)HALLMARK PI3K AKT MTOR SIGNALING	0.0	1.0	0.0	1.0	0.0	1.0	0.0	0.0	0.0	0.0	0.0	0.0	0.0	0.0	0.0	0.0	0.0	0.0	0.0	0.0
SMC4	10051	symbol	H. sapiens	10051	H. sapiens	SMC4	structural maintenance of chromosomes 4	GO:0010032 meiotic chromosome condensation;GO:0007076 mitotic chromosome condensation;GO:0051383 kinetochore organization			Cytosol;Nuclear speckles(Supported)		(M14)PID AURORA B PATHWAY	(M5893)HALLMARK MITOTIC SPINDLE; (M5901)HALLMARK G2M CHECKPOINT; (M5925)HALLMARK E2F TARGETS	1.0	1.0	0.0	0.0	0.0	0.0	0.0	0.0	1.0	1.0	0.0	0.0	0.0	0.0	0.0	0.0	0.0	0.0	0.0	0.0
MIR548H3	100302287	symbol	H. sapiens	100302287	H. sapiens	MIR548H3	microRNA 548h-3	GO:0035195 gene silencing by miRNA;GO:0035194 posttranscriptional gene silencing by RNA;GO:0016441 posttranscriptional gene silencing							0.0	0.0	0.0	0.0	0.0	0.0	0.0	0.0	0.0	0.0	0.0	0.0	0.0	0.0	0.0	0.0	0.0	0.0	0.0	0.0
CD109	135228	symbol	H. sapiens	135228	H. sapiens	CD109	CD109 molecule	GO:0072675 osteoclast fusion;GO:0072674 multinuclear osteoclast differentiation;GO:0010839 negative regulation of keratinocyte proliferation		CD markers			(M3468)NABA ECM REGULATORS; (M5885)NABA MATRISOME ASSOCIATED; (M5889)NABA MATRISOME		0.0	0.0	0.0	0.0	0.0	0.0	0.0	0.0	0.0	0.0	0.0	0.0	0.0	0.0	1.0	0.0	0.0	0.0	0.0	0.0
ANKRD20A5P	440482	symbol	H. sapiens	440482	H. sapiens	ANKRD20A5P	ankyrin repeat domain 20 family member A5, pseudogene								0.0	0.0	0.0	0.0	0.0	0.0	0.0	0.0	0.0	0.0	0.0	0.0	0.0	0.0	0.0	0.0	0.0	0.0	0.0	0.0
KDELC2	143888	gene_synonym	H. sapiens	143888	H. sapiens	POGLUT3	protein O-glucosyltransferase 3	GO:0018242 protein O-linked glycosylation via serine;GO:0006493 protein O-linked glycosylation;GO:0006486 protein glycosylation			Nucleoplasm(Supported)Vesicles(Approved)				0.0	0.0	0.0	0.0	0.0	0.0	0.0	0.0	0.0	0.0	0.0	0.0	0.0	0.0	0.0	0.0	0.0	0.0	0.0	0.0
TMEM171	134285	symbol	H. sapiens	134285	H. sapiens	TMEM171	transmembrane protein 171								0.0	0.0	0.0	0.0	0.0	0.0	0.0	0.0	0.0	0.0	0.0	0.0	0.0	0.0	0.0	0.0	0.0	0.0	0.0	0.0
CENPA	1058	symbol	H. sapiens	1058	H. sapiens	CENPA	centromere protein A	GO:0034080 CENP-A containing nucleosome assembly;GO:0006336 DNA replication-independent nucleosome assembly;GO:0051382 kinetochore assembly			Nucleoplasm(Supported)		(M242)PID AURORA A PATHWAY; (M14)PID AURORA B PATHWAY; (M176)PID FOXM1 PATHWAY	(M5901)HALLMARK G2M CHECKPOINT; (M5937)HALLMARK GLYCOLYSIS	1.0	1.0	0.0	0.0	0.0	0.0	1.0	0.0	1.0	0.0	0.0	1.0	0.0	0.0	0.0	0.0	1.0	1.0	0.0	0.0
MRPL1	65008	symbol	H. sapiens	65008	H. sapiens	MRPL1	mitochondrial ribosomal protein L1	GO:0070126 mitochondrial translational termination;GO:0070125 mitochondrial translational elongation;GO:0006415 translational termination		Ribosomal proteins	Mitochondria(Supported)				0.0	0.0	0.0	0.0	0.0	0.0	0.0	0.0	0.0	0.0	0.0	0.0	0.0	0.0	0.0	0.0	0.0	0.0	0.0	0.0
ILDR2	387597	symbol	H. sapiens	387597	H. sapiens	ILDR2	immunoglobulin like domain containing receptor 2	GO:0048873 homeostasis of number of cells within a tissue;GO:0030073 insulin secretion;GO:0009749 response to glucose							0.0	0.0	0.0	0.0	0.0	0.0	0.0	0.0	0.0	0.0	1.0	0.0	0.0	0.0	0.0	0.0	0.0	0.0	0.0	0.0
FAM169A	26049	symbol	H. sapiens	26049	H. sapiens	FAM169A	family with sequence similarity 169 member A				Nuclear membrane(Enhanced)Cytosol(Uncertain)				0.0	0.0	0.0	0.0	0.0	0.0	0.0	0.0	0.0	0.0	0.0	0.0	0.0	0.0	0.0	0.0	0.0	0.0	0.0	0.0
APLN	8862	symbol	H. sapiens	8862	H. sapiens	APLN	apelin	GO:1904022 positive regulation of G protein-coupled receptor internalization;GO:0051466 positive regulation of corticotropin-releasing hormone secretion;GO:0051461 positive regulation of corticotropin secretion							0.0	0.0	0.0	0.0	0.0	0.0	0.0	0.0	0.0	0.0	0.0	0.0	0.0	0.0	1.0	0.0	0.0	0.0	0.0	0.0
ZNF367	195828	symbol	H. sapiens	195828	H. sapiens	ZNF367	zinc finger protein 367	GO:0006357 regulation of transcription by RNA polymerase II;GO:0006366 transcription by RNA polymerase II;GO:0006355 regulation of transcription, DNA-templated			Nucleoplasm(Supported)				0.0	0.0	0.0	0.0	0.0	0.0	0.0	0.0	0.0	0.0	0.0	0.0	0.0	0.0	0.0	0.0	0.0	0.0	0.0	0.0
TBCD	6904	symbol	H. sapiens	6904	H. sapiens	TBCD	tubulin folding cofactor D	GO:0031115 negative regulation of microtubule polymerization;GO:0070830 bicellular tight junction assembly;GO:0031111 negative regulation of microtubule polymerization or depolymerization						(M5893)HALLMARK MITOTIC SPINDLE	1.0	0.0	0.0	0.0	0.0	0.0	1.0	0.0	0.0	0.0	0.0	0.0	0.0	0.0	0.0	0.0	0.0	0.0	0.0	0.0
TGFB1I1	7041	symbol	H. sapiens	7041	H. sapiens	TGFB1I1	transforming growth factor beta 1 induced transcript 1	GO:0030579 ubiquitin-dependent SMAD protein catabolic process;GO:0030511 positive regulation of transforming growth factor beta receptor signaling pathway;GO:0030521 androgen receptor signaling pathway			Focal adhesion sites(Supported)Cytosol(Approved)		(M58)PID AR PATHWAY		0.0	0.0	0.0	0.0	0.0	0.0	0.0	0.0	0.0	0.0	0.0	0.0	0.0	0.0	0.0	0.0	0.0	0.0	0.0	0.0
GMNN	51053	symbol	H. sapiens	51053	H. sapiens	GMNN	geminin DNA replication inhibitor	GO:0071163 DNA replication preinitiation complex assembly;GO:0035563 positive regulation of chromatin binding;GO:2000104 negative regulation of DNA-dependent DNA replication			Nucleoplasm(Enhanced)				1.0	1.0	1.0	1.0	0.0	0.0	0.0	0.0	0.0	0.0	1.0	0.0	1.0	0.0	0.0	0.0	0.0	0.0	0.0	0.0
MANBAL	63905	symbol	H. sapiens	63905	H. sapiens	MANBAL	mannosidase beta like				Mitochondria;Nucleus(Approved)				0.0	0.0	0.0	0.0	0.0	0.0	0.0	0.0	0.0	0.0	0.0	0.0	0.0	0.0	0.0	0.0	0.0	0.0	0.0	0.0
IRS1	3667	symbol	H. sapiens	3667	H. sapiens	IRS1	insulin receptor substrate 1	GO:0032000 positive regulation of fatty acid beta-oxidation;GO:0046326 positive regulation of glucose import;GO:0045725 positive regulation of glycogen biosynthetic process			Cytosol;Nucleoplasm;Plasma membrane(Supported)	[4-({5-(AMINOCARBONYL)-4-[(3-METHYLPHENYL)AMINO]PYRIMIDIN-2-YL}AMINO)PHENYL]ACETIC ACID (Transmembrane receptor protein tyrosine kinase adaptor activity)	(M268)PID S1P S1P2 PATHWAY; (M1718)SIG IL4RECEPTOR IN B LYPHOCYTES; (M125)PID IGF1 PATHWAY	(M5942)HALLMARK UV RESPONSE DN; (M5915)HALLMARK APICAL JUNCTION	0.0	0.0	0.0	0.0	0.0	0.0	0.0	0.0	0.0	0.0	0.0	0.0	0.0	0.0	1.0	0.0	0.0	0.0	0.0	0.0
PIM2	11040	symbol	H. sapiens	11040	H. sapiens	PIM2	Pim-2 proto-oncogene, serine/threonine kinase	GO:0016239 positive regulation of macroautophagy;GO:0032091 negative regulation of protein binding;GO:0043123 positive regulation of I-kappaB kinase/NF-kappaB signaling	CAMK Ser/Thr protein kinase family	Enzymes/{ENZYME proteins/Transferases,Kinases/CAMK Ser/Thr protein kinases}	Cytosol(Approved)				0.0	0.0	1.0	1.0	0.0	0.0	0.0	0.0	0.0	0.0	0.0	0.0	0.0	0.0	0.0	0.0	0.0	0.0	0.0	0.0
CDCA2	157313	symbol	H. sapiens	157313	H. sapiens	CDCA2	cell division cycle associated 2	GO:0035307 positive regulation of protein dephosphorylation;GO:0035306 positive regulation of dephosphorylation;GO:0035304 regulation of protein dephosphorylation			Nucleoplasm(Enhanced)				1.0	0.0	0.0	0.0	0.0	0.0	0.0	0.0	0.0	0.0	0.0	0.0	0.0	0.0	0.0	0.0	0.0	0.0	0.0	0.0
ADAMTSL1	92949	symbol	H. sapiens	92949	H. sapiens	ADAMTSL1	ADAMTS like 1	GO:0006508 proteolysis;GO:0019538 protein metabolic process;GO:1901564 organonitrogen compound metabolic process					(M3468)NABA ECM REGULATORS; (M5885)NABA MATRISOME ASSOCIATED; (M5889)NABA MATRISOME		0.0	0.0	0.0	0.0	0.0	0.0	0.0	0.0	0.0	0.0	0.0	0.0	0.0	0.0	0.0	0.0	0.0	0.0	0.0	0.0
APP	351	symbol	H. sapiens	351	H. sapiens	APP	amyloid beta precursor protein	GO:0051563 smooth endoplasmic reticulum calcium ion homeostasis;GO:0002265 astrocyte activation involved in immune response;GO:0045821 positive regulation of glycolytic process		Transporters/Transporter channels and pores	Golgi apparatus;Vesicles(Approved)	L-methionine (R)-S-oxide (Transition metal ion binding);CAD106 (Transition metal ion binding);Mito-4509 (Transition metal ion binding);Florbetaben (18F) (Transition metal ion binding);Florbetapir (18F) (Transition metal ion binding);Flutemetamol (18F) (Transition metal ion binding)	(M33)PID GLYPICAN 1PATHWAY; (M220)PID CASPASE PATHWAY; (M153)PID P75 NTR PATHWAY	(M5944)HALLMARK ANGIOGENESIS; (M5916)HALLMARK APICAL SURFACE; (M5902)HALLMARK APOPTOSIS	1.0	1.0	0.0	1.0	0.0	0.0	1.0	1.0	0.0	0.0	0.0	0.0	0.0	0.0	1.0	0.0	0.0	0.0	0.0	1.0
MYH15	22989	symbol	H. sapiens	22989	H. sapiens	MYH15	myosin heavy chain 15	GO:0002074 extraocular skeletal muscle development;GO:0007519 skeletal muscle tissue development;GO:0060538 skeletal muscle organ development			Centrosome;Mitochondria;Nucleoplasm(Approved)				0.0	0.0	0.0	0.0	0.0	0.0	0.0	0.0	0.0	0.0	0.0	0.0	0.0	0.0	0.0	0.0	0.0	0.0	0.0	0.0
SELL	6402	symbol	H. sapiens	6402	H. sapiens	SELL	selectin L	GO:0050901 leukocyte tethering or rolling;GO:0043312 neutrophil degranulation;GO:0061756 leukocyte adhesion to vascular endothelial cell		CD markers	Cytosol(Approved)		(M11736)SA MMP CYTOKINE CONNECTION	(M5911)HALLMARK INTERFERON ALPHA RESPONSE; (M5947)HALLMARK IL2 STAT5 SIGNALING; (M5932)HALLMARK INFLAMMATORY RESPONSE	0.0	0.0	0.0	0.0	0.0	0.0	0.0	0.0	0.0	0.0	0.0	0.0	0.0	0.0	1.0	0.0	0.0	0.0	0.0	0.0
ZNF768	79724	symbol	H. sapiens	79724	H. sapiens	ZNF768	zinc finger protein 768	GO:0006357 regulation of transcription by RNA polymerase II;GO:0006366 transcription by RNA polymerase II;GO:0006355 regulation of transcription, DNA-templated		Transcription factors/Zinc-coordinating DNA-binding domains	Nucleus;Vesicles(Approved)				0.0	0.0	0.0	0.0	0.0	0.0	0.0	0.0	0.0	0.0	0.0	0.0	0.0	0.0	0.0	0.0	0.0	0.0	0.0	0.0
BORA	79866	symbol	H. sapiens	79866	H. sapiens	BORA	BORA aurora kinase A activator	GO:0060236 regulation of mitotic spindle organization;GO:0090224 regulation of spindle organization;GO:0032147 activation of protein kinase activity			Nucleoli;Nucleus(Approved)		(M129)PID PLK1 PATHWAY		1.0	0.0	0.0	1.0	0.0	0.0	1.0	0.0	0.0	0.0	0.0	0.0	0.0	0.0	0.0	0.0	0.0	0.0	0.0	0.0
UNC119B	84747	symbol	H. sapiens	84747	H. sapiens	UNC119B	unc-119 lipid binding chaperone B	GO:0042953 lipoprotein transport;GO:0044872 lipoprotein localization;GO:0060271 cilium assembly							0.0	0.0	0.0	0.0	0.0	0.0	0.0	0.0	0.0	0.0	0.0	0.0	0.0	0.0	0.0	0.0	0.0	0.0	0.0	0.0
CCDC28A	25901	symbol	H. sapiens	25901	H. sapiens	CCDC28A	coiled-coil domain containing 28A				Cytosol(Approved)			(M5945)HALLMARK HEME METABOLISM	0.0	0.0	0.0	0.0	0.0	0.0	0.0	0.0	0.0	0.0	0.0	0.0	0.0	0.0	0.0	0.0	0.0	0.0	0.0	0.0
MCM8	84515	symbol	H. sapiens	84515	H. sapiens	MCM8	minichromosome maintenance 8 homologous recombination repair factor	GO:0036298 recombinational interstrand cross-link repair;GO:0071168 protein localization to chromatin;GO:0036297 interstrand cross-link repair		Enzymes/ENZYME proteins/Hydrolases	Nucleoplasm(Supported)				1.0	1.0	1.0	1.0	1.0	1.0	0.0	0.0	0.0	0.0	0.0	0.0	0.0	1.0	0.0	1.0	0.0	1.0	0.0	0.0
FER1L6	654463	symbol	H. sapiens	654463	H. sapiens	FER1L6	fer-1 like family member 6	GO:0009617 response to bacterium;GO:0051707 response to other organism;GO:0043207 response to external biotic stimulus							0.0	0.0	0.0	0.0	0.0	0.0	0.0	0.0	0.0	0.0	0.0	0.0	0.0	0.0	0.0	0.0	0.0	0.0	0.0	0.0
CDCA5	113130	symbol	H. sapiens	113130	H. sapiens	CDCA5	cell division cycle associated 5	GO:0071922 regulation of cohesin loading;GO:0031536 positive regulation of exit from mitosis;GO:0071921 cohesin loading			Nucleoplasm(Supported)				1.0	1.0	1.0	1.0	1.0	0.0	0.0	1.0	1.0	0.0	0.0	0.0	0.0	0.0	0.0	0.0	1.0	1.0	0.0	0.0
NDST1	3340	symbol	H. sapiens	3340	H. sapiens	NDST1	N-deacetylase and N-sulfotransferase 1	GO:0030210 heparin biosynthetic process;GO:0015014 heparan sulfate proteoglycan biosynthetic process, polysaccharide chain biosynthetic process;GO:0030202 heparin metabolic process		Enzymes/ENZYME proteins/Transferases		Adenosine-3'-5'-Diphosphate (Deacetylase activity)		(M5891)HALLMARK HYPOXIA	0.0	0.0	0.0	0.0	0.0	0.0	0.0	0.0	0.0	0.0	0.0	0.0	0.0	0.0	0.0	0.0	0.0	0.0	0.0	0.0
ACO2	50	symbol	H. sapiens	50	H. sapiens	ACO2	aconitase 2	GO:0006102 isocitrate metabolic process;GO:0035900 response to isolation stress;GO:0006099 tricarboxylic acid cycle		Citric acid cycle related proteins;Enzymes/ENZYME proteins/Lyases	Mitochondria(Supported)	Isocitric Acid (Iron ion binding);4-Hydroxy-Aconitate Ion (Iron ion binding);Alpha-Methylisocitric Acid (Iron ion binding);Aconitate Ion (Iron ion binding);Tricarballylic Acid (Iron ion binding)		(M5935)HALLMARK FATTY ACID METABOLISM; (M5905)HALLMARK ADIPOGENESIS; (M5934)HALLMARK XENOBIOTIC METABOLISM	0.0	0.0	0.0	0.0	0.0	0.0	0.0	0.0	0.0	0.0	0.0	0.0	0.0	0.0	0.0	0.0	0.0	0.0	0.0	0.0
LTBP2	4053	symbol	H. sapiens	4053	H. sapiens	LTBP2	latent transforming growth factor beta binding protein 2	GO:0007179 transforming growth factor beta receptor signaling pathway;GO:0071560 cellular response to transforming growth factor beta stimulus;GO:0071559 response to transforming growth factor beta			Nucleus(Approved)		(M3008)NABA ECM GLYCOPROTEINS; (M5884)NABA CORE MATRISOME; (M5889)NABA MATRISOME	(M5896)HALLMARK TGF BETA SIGNALING	0.0	0.0	0.0	0.0	0.0	0.0	0.0	0.0	0.0	0.0	0.0	0.0	0.0	0.0	0.0	0.0	0.0	0.0	0.0	0.0
FN3KRP	79672	symbol	H. sapiens	79672	H. sapiens	FN3KRP	fructosamine 3 kinase related protein	GO:0043687 post-translational protein modification;GO:0016310 phosphorylation;GO:0006796 phosphate-containing compound metabolic process			Nucleoplasm(Approved)				0.0	0.0	0.0	0.0	0.0	0.0	0.0	0.0	0.0	0.0	0.0	0.0	0.0	0.0	0.0	0.0	0.0	0.0	0.0	0.0
LOC100127910						None	None	None	None	None	None	None	None	None	nan	nan	nan	nan	nan	nan	nan	nan	nan	nan	nan	nan	nan	nan	nan	nan	nan	nan	nan	nan
SFT2D1	113402	symbol	H. sapiens	113402	H. sapiens	SFT2D1	SFT2 domain containing 1	GO:0015031 protein transport;GO:0015833 peptide transport;GO:0042886 amide transport			Cytosol;Nuclear bodies;Nucleoplasm(Approved)				0.0	0.0	0.0	0.0	0.0	0.0	0.0	0.0	0.0	0.0	0.0	0.0	0.0	0.0	0.0	0.0	0.0	0.0	0.0	0.0
ENPP1	5167	symbol	H. sapiens	5167	H. sapiens	ENPP1	ectonucleotide pyrophosphatase/phosphodiesterase 1	GO:0046325 negative regulation of glucose import;GO:0045719 negative regulation of glycogen biosynthetic process;GO:1990787 negative regulation of hh target transcription factor activity		CD markers;Enzymes/ENZYME proteins/Hydrolases		Ribavirin (Zinc ion binding);Amifostine (Zinc ion binding)		(M5947)HALLMARK IL2 STAT5 SIGNALING	0.0	0.0	0.0	0.0	0.0	0.0	0.0	0.0	0.0	0.0	0.0	0.0	0.0	0.0	0.0	0.0	0.0	0.0	0.0	0.0
HIST1H2AJ	8331	gene_synonym	H. sapiens	8331	H. sapiens	H2AC14	H2A clustered histone 14								1.0	1.0	0.0	0.0	0.0	1.0	0.0	0.0	0.0	0.0	0.0	0.0	0.0	0.0	0.0	0.0	0.0	0.0	0.0	0.0
STEAP2	261729	symbol	H. sapiens	261729	H. sapiens	STEAP2	STEAP2 metalloreductase	GO:0098706 ferric iron import across cell outer membrane;GO:0033216 ferric iron import;GO:0015677 copper ion import		Transporters/Transport Electron Carriers	Vesicles(Supported)				0.0	0.0	0.0	0.0	0.0	0.0	0.0	0.0	0.0	0.0	0.0	0.0	0.0	0.0	0.0	0.0	0.0	0.0	0.0	0.0
TACC3	10460	symbol	H. sapiens	10460	H. sapiens	TACC3	transforming acidic coiled-coil containing protein 3	GO:0007091 metaphase/anaphase transition of mitotic cell cycle;GO:0060236 regulation of mitotic spindle organization;GO:0021987 cerebral cortex development			Mitotic spindle(Enhanced)Centrosome;Cytosol;Microtubule organizing center(Supported)Vesicles(Approved)		(M242)PID AURORA A PATHWAY; (M71)PID ILK PATHWAY	(M5901)HALLMARK G2M CHECKPOINT; (M5925)HALLMARK E2F TARGETS	1.0	1.0	0.0	1.0	0.0	0.0	1.0	0.0	0.0	0.0	0.0	0.0	0.0	0.0	0.0	0.0	0.0	0.0	0.0	0.0
PTGER2	5732	symbol	H. sapiens	5732	H. sapiens	PTGER2	prostaglandin E receptor 2	GO:1904346 positive regulation of gastric mucosal blood circulation;GO:1904344 regulation of gastric mucosal blood circulation;GO:1990768 gastric mucosal blood circulation		G-protein coupled receptors/GPCRs excl olfactory receptors		Alprostadil (Prostaglandin e receptor activity);Dinoprostone (Prostaglandin e receptor activity);Misoprostol (Prostaglandin e receptor activity)		(M5947)HALLMARK IL2 STAT5 SIGNALING; (M5932)HALLMARK INFLAMMATORY RESPONSE	0.0	0.0	0.0	0.0	0.0	0.0	0.0	0.0	0.0	0.0	0.0	0.0	0.0	0.0	0.0	0.0	0.0	0.0	0.0	0.0
EHD2	30846	symbol	H. sapiens	30846	H. sapiens	EHD2	EH domain containing 2	GO:2001137 positive regulation of endocytic recycling;GO:1901741 positive regulation of myoblast fusion;GO:1901739 regulation of myoblast fusion			Plasma membrane(Supported)				0.0	0.0	0.0	0.0	0.0	0.0	0.0	0.0	0.0	0.0	0.0	1.0	0.0	0.0	1.0	0.0	0.0	0.0	0.0	1.0
TRAJ17	28738	symbol	H. sapiens	28738	H. sapiens	TRAJ17	T cell receptor alpha joining 17								0.0	0.0	0.0	0.0	0.0	0.0	0.0	0.0	0.0	0.0	0.0	0.0	0.0	0.0	0.0	0.0	0.0	0.0	0.0	0.0
PROSER1	80209	symbol	H. sapiens	80209	H. sapiens	PROSER1	proline and serine rich 1				Cytosol;Nucleus(Approved)				0.0	0.0	0.0	0.0	0.0	0.0	0.0	0.0	0.0	0.0	0.0	0.0	0.0	0.0	0.0	0.0	0.0	0.0	0.0	0.0
SOCS3	9021	symbol	H. sapiens	9021	H. sapiens	SOCS3	suppressor of cytokine signaling 3	GO:0060708 spongiotrophoblast differentiation;GO:0060670 branching involved in labyrinthine layer morphogenesis;GO:0046627 negative regulation of insulin receptor signaling pathway			Cytosol(Approved)		(M233)PID EPO PATHWAY; (M196)PID IL23 PATHWAY; (M183)PID IL6 7 PATHWAY	(M5897)HALLMARK IL6 JAK STAT3 SIGNALING; (M5890)HALLMARK TNFA SIGNALING VIA NFKB; (M5913)HALLMARK INTERFERON GAMMA RESPONSE	0.0	1.0	0.0	0.0	0.0	0.0	0.0	0.0	0.0	0.0	0.0	0.0	0.0	0.0	0.0	0.0	0.0	0.0	0.0	0.0
DBF4B	80174	symbol	H. sapiens	80174	H. sapiens	DBF4B	DBF4 zinc finger B	GO:0010571 positive regulation of nuclear cell cycle DNA replication;GO:0033262 regulation of nuclear cell cycle DNA replication;GO:0010971 positive regulation of G2/M transition of mitotic cell cycle			Nucleus(Supported)				0.0	0.0	1.0	1.0	0.0	0.0	0.0	1.0	0.0	0.0	1.0	0.0	1.0	0.0	0.0	0.0	0.0	0.0	0.0	0.0
KIF22	3835	symbol	H. sapiens	3835	H. sapiens	KIF22	kinesin family member 22	GO:0019886 antigen processing and presentation of exogenous peptide antigen via MHC class II;GO:0007080 mitotic metaphase plate congression;GO:0002495 antigen processing and presentation of peptide antigen via MHC class II			Nuclear speckles(Approved)			(M5893)HALLMARK MITOTIC SPINDLE; (M5901)HALLMARK G2M CHECKPOINT; (M5925)HALLMARK E2F TARGETS	1.0	0.0	0.0	0.0	1.0	0.0	1.0	0.0	0.0	0.0	0.0	0.0	0.0	0.0	1.0	0.0	1.0	0.0	0.0	1.0
RNU4ATAC	100151683	symbol	H. sapiens	100151683	H. sapiens	RNU4ATAC	RNA, U4atac small nuclear (U12-dependent splicing)	GO:0000395 mRNA 5'-splice site recognition;GO:0000244 spliceosomal tri-snRNP complex assembly;GO:0006376 mRNA splice site selection							0.0	0.0	0.0	0.0	0.0	0.0	0.0	0.0	0.0	0.0	0.0	0.0	0.0	0.0	0.0	0.0	0.0	0.0	0.0	0.0
MBNL3	55796	symbol	H. sapiens	55796	H. sapiens	MBNL3	muscleblind like splicing regulator 3	GO:0045662 negative regulation of myoblast differentiation;GO:0000381 regulation of alternative mRNA splicing, via spliceosome;GO:0000380 alternative mRNA splicing, via spliceosome			Golgi apparatus;Vesicles(Approved)				0.0	0.0	0.0	0.0	0.0	0.0	0.0	0.0	0.0	0.0	0.0	0.0	0.0	0.0	0.0	0.0	0.0	0.0	0.0	0.0
EREG	2069	symbol	H. sapiens	2069	H. sapiens	EREG	epiregulin	GO:0001550 ovarian cumulus expansion;GO:0048160 primary follicle stage;GO:0048165 fused antrum stage			Vesicles(Approved)		(M201)PID ERBB NETWORK PATHWAY; (M13)PID ERBB4 PATHWAY; (M5883)NABA SECRETED FACTORS	(M5902)HALLMARK APOPTOSIS; (M5950)HALLMARK ALLOGRAFT REJECTION; (M5953)HALLMARK KRAS SIGNALING UP	1.0	1.0	1.0	1.0	0.0	0.0	0.0	1.0	0.0	1.0	1.0	0.0	1.0	0.0	1.0	0.0	0.0	0.0	0.0	1.0
LPCAT3	10162	symbol	H. sapiens	10162	H. sapiens	LPCAT3	lysophosphatidylcholine acyltransferase 3	GO:0036150 phosphatidylserine acyl-chain remodeling;GO:0036152 phosphatidylethanolamine acyl-chain remodeling;GO:0036151 phosphatidylcholine acyl-chain remodeling		Enzymes/ENZYME proteins/Transferases				(M5905)HALLMARK ADIPOGENESIS	0.0	0.0	0.0	0.0	0.0	0.0	0.0	0.0	0.0	0.0	0.0	0.0	0.0	0.0	0.0	0.0	0.0	0.0	0.0	0.0
SBDS	51119	symbol	H. sapiens	51119	H. sapiens	SBDS	SBDS ribosome maturation factor	GO:0001833 inner cell mass cell proliferation;GO:0042256 mature ribosome assembly;GO:0048539 bone marrow development			Cytosol;Nucleus(Supported)				0.0	0.0	0.0	0.0	0.0	0.0	1.0	0.0	0.0	0.0	0.0	0.0	0.0	0.0	0.0	0.0	0.0	0.0	0.0	0.0
LOC100507009						None	None	None	None	None	None	None	None	None	nan	nan	nan	nan	nan	nan	nan	nan	nan	nan	nan	nan	nan	nan	nan	nan	nan	nan	nan	nan
SSX1	6756	symbol	H. sapiens	6756	H. sapiens	SSX1	SSX family member 1	GO:1903507 negative regulation of nucleic acid-templated transcription;GO:1902679 negative regulation of RNA biosynthetic process;GO:0051253 negative regulation of RNA metabolic process			Nucleoli;Nucleus(Approved)				0.0	0.0	0.0	0.0	0.0	0.0	0.0	0.0	0.0	0.0	0.0	0.0	0.0	0.0	1.0	0.0	0.0	0.0	0.0	0.0
GANC	2595	symbol	H. sapiens	2595	H. sapiens	GANC	glucosidase alpha, neutral C	GO:0000023 maltose metabolic process;GO:0005984 disaccharide metabolic process;GO:0009311 oligosaccharide metabolic process		Enzymes/ENZYME proteins/Hydrolases	Actin filaments;Nucleoplasm(Approved)	Miglitol (Maltose alpha-glucosidase activity)			0.0	0.0	0.0	0.0	0.0	0.0	0.0	0.0	0.0	0.0	0.0	0.0	0.0	0.0	0.0	0.0	0.0	0.0	0.0	0.0
ALKBH5	54890	symbol	H. sapiens	54890	H. sapiens	ALKBH5	alkB homolog 5, RNA demethylase	GO:0035553 oxidative single-stranded RNA demethylation;GO:0035513 oxidative RNA demethylation;GO:0006307 DNA dealkylation involved in DNA repair			Cytosol;Golgi apparatus;Nucleoplasm(Approved)				0.0	0.0	0.0	0.0	1.0	1.0	0.0	0.0	0.0	0.0	0.0	0.0	0.0	0.0	0.0	0.0	0.0	0.0	0.0	0.0
DHRS7	51635	symbol	H. sapiens	51635	H. sapiens	DHRS7	dehydrogenase/reductase 7	GO:0055114 oxidation-reduction process;GO:0008152 metabolic process;GO:0008150 biological_process			Mitochondria;Nucleoplasm(Approved)			(M5905)HALLMARK ADIPOGENESIS; (M5934)HALLMARK XENOBIOTIC METABOLISM	0.0	0.0	0.0	0.0	0.0	0.0	0.0	0.0	0.0	0.0	0.0	0.0	0.0	0.0	0.0	0.0	0.0	0.0	0.0	0.0
FUT8	2530	symbol	H. sapiens	2530	H. sapiens	FUT8	fucosyltransferase 8	GO:0042355 L-fucose catabolic process;GO:0019317 fucose catabolic process;GO:0042354 L-fucose metabolic process		Enzymes/ENZYME proteins/Transferases	Cytosol;Golgi apparatus(Enhanced)			(M5937)HALLMARK GLYCOLYSIS	0.0	0.0	0.0	0.0	0.0	0.0	0.0	0.0	0.0	0.0	0.0	0.0	0.0	0.0	1.0	0.0	0.0	0.0	0.0	0.0
ATG4A	115201	symbol	H. sapiens	115201	H. sapiens	ATG4A	autophagy related 4A cysteine peptidase	GO:0051697 protein delipidation;GO:0000045 autophagosome assembly;GO:1905037 autophagosome organization		Enzymes/Peptidases/Cysteine-type peptidases	Actin filaments;Microtubules(Approved)			(M5945)HALLMARK HEME METABOLISM	0.0	1.0	0.0	0.0	0.0	0.0	0.0	0.0	0.0	0.0	0.0	0.0	0.0	0.0	0.0	0.0	0.0	0.0	0.0	0.0
CCDC88A	55704	symbol	H. sapiens	55704	H. sapiens	CCDC88A	coiled-coil domain containing 88A	GO:1903566 positive regulation of protein localization to cilium;GO:0032148 activation of protein kinase B activity;GO:1903564 regulation of protein localization to cilium						(M5893)HALLMARK MITOTIC SPINDLE	0.0	0.0	1.0	0.0	0.0	0.0	1.0	0.0	0.0	0.0	1.0	0.0	1.0	0.0	0.0	0.0	0.0	0.0	0.0	0.0
C4orf21	55345	gene_synonym	H. sapiens	55345	H. sapiens	ZGRF1	zinc finger GRF-type containing 1				Cytosol(Approved)				0.0	0.0	0.0	0.0	0.0	0.0	0.0	0.0	0.0	0.0	0.0	0.0	0.0	0.0	0.0	0.0	0.0	0.0	0.0	0.0
PI4K2A	55361	symbol	H. sapiens	55361	H. sapiens	PI4K2A	phosphatidylinositol 4-kinase type 2 alpha	GO:0046854 phosphatidylinositol phosphorylation;GO:0006661 phosphatidylinositol biosynthetic process;GO:0046834 lipid phosphorylation		Enzymes/ENZYME proteins/Transferases			(M90)PID WNT CANONICAL PATHWAY		0.0	0.0	0.0	0.0	0.0	0.0	0.0	0.0	0.0	0.0	0.0	1.0	0.0	0.0	0.0	0.0	0.0	0.0	0.0	0.0
ITPRIP	85450	symbol	H. sapiens	85450	H. sapiens	ITPRIP	inositol 1,4,5-trisphosphate receptor interacting protein	GO:1902042 negative regulation of extrinsic apoptotic signaling pathway via death domain receptors;GO:1902041 regulation of extrinsic apoptotic signaling pathway via death domain receptors;GO:2001237 negative regulation of extrinsic apoptotic signaling pathway			Vesicles(Uncertain)				0.0	0.0	0.0	0.0	0.0	0.0	0.0	0.0	0.0	0.0	0.0	0.0	0.0	0.0	0.0	0.0	0.0	0.0	0.0	0.0
C20orf43	51507	gene_synonym	H. sapiens	51507	H. sapiens	RTF2	replication termination factor 2	GO:0071171 site-specific DNA replication termination at RTS1 barrier;GO:0071516 establishment of imprinting at mating-type locus;GO:1902979 mitotic DNA replication termination			Nucleoli;Nucleus(Approved)				0.0	0.0	1.0	0.0	0.0	0.0	0.0	0.0	0.0	0.0	0.0	0.0	0.0	1.0	0.0	0.0	0.0	0.0	0.0	0.0
REP15	387849	symbol	H. sapiens	387849	H. sapiens	REP15	RAB15 effector protein	GO:0033572 transferrin transport;GO:0015682 ferric iron transport;GO:0072512 trivalent inorganic cation transport							0.0	0.0	0.0	0.0	0.0	0.0	0.0	0.0	0.0	0.0	0.0	0.0	0.0	0.0	0.0	0.0	0.0	0.0	0.0	0.0
RFC5	5985	symbol	H. sapiens	5985	H. sapiens	RFC5	replication factor C subunit 5	GO:1900264 positive regulation of DNA-directed DNA polymerase activity;GO:0032201 telomere maintenance via semi-conservative replication;GO:1900262 regulation of DNA-directed DNA polymerase activity			Nucleoplasm(Approved)		(M46)PID ATR PATHWAY; (M1)PID FANCONI PATHWAY	(M5898)HALLMARK DNA REPAIR	1.0	1.0	1.0	0.0	1.0	1.0	0.0	0.0	0.0	0.0	1.0	0.0	1.0	0.0	0.0	1.0	0.0	0.0	0.0	0.0
RNF5	6048	symbol	H. sapiens	6048	H. sapiens	RNF5	ring finger protein 5	GO:1904380 endoplasmic reticulum mannose trimming;GO:0036508 protein alpha-1,2-demannosylation;GO:0071712 ER-associated misfolded protein catabolic process		Enzymes/ENZYME proteins/Transferases	Endoplasmic reticulum(Supported)				0.0	0.0	0.0	0.0	0.0	0.0	0.0	0.0	0.0	0.0	0.0	0.0	0.0	0.0	0.0	0.0	0.0	0.0	0.0	0.0
RFT1	91869	symbol	H. sapiens	91869	H. sapiens	RFT1	RFT1 homolog	GO:0034203 glycolipid translocation;GO:0046836 glycolipid transport;GO:0034204 lipid translocation		Transporters/Electrochemical Potential-driven transporters	Vesicles(Approved)				0.0	0.0	0.0	0.0	0.0	0.0	0.0	0.0	0.0	0.0	0.0	0.0	0.0	0.0	0.0	0.0	0.0	0.0	0.0	0.0
ANAPC1	64682	symbol	H. sapiens	64682	H. sapiens	ANAPC1	anaphase promoting complex subunit 1	GO:0031145 anaphase-promoting complex-dependent catabolic process;GO:0007091 metaphase/anaphase transition of mitotic cell cycle;GO:0070979 protein K11-linked ubiquitination			Vesicles(Approved)				1.0	1.0	1.0	1.0	0.0	0.0	0.0	0.0	0.0	0.0	0.0	1.0	0.0	0.0	0.0	0.0	0.0	0.0	0.0	0.0
CBFB	865	symbol	H. sapiens	865	H. sapiens	CBFB	core-binding factor subunit beta	GO:0043378 positive regulation of CD8-positive, alpha-beta T cell differentiation;GO:0043376 regulation of CD8-positive, alpha-beta T cell differentiation;GO:0043371 negative regulation of CD4-positive, alpha-beta T cell differentiation			Cytosol;Nucleus(Approved)		(M166)PID ATF2 PATHWAY; (M167)PID AP1 PATHWAY; (M2)PID SMAD2 3NUCLEAR PATHWAY		0.0	1.0	0.0	0.0	0.0	0.0	0.0	0.0	0.0	0.0	0.0	0.0	0.0	0.0	0.0	0.0	0.0	0.0	0.0	0.0
NUP214	8021	symbol	H. sapiens	8021	H. sapiens	NUP214	nucleoporin 214	GO:0006409 tRNA export from nucleus;GO:0006110 regulation of glycolytic process;GO:0071431 tRNA-containing ribonucleoprotein complex export from nucleus		Transporters/Transporter channels and pores	Focal adhesion sites;Nucleus;Vesicles(Supported)		(M228)PID SMAD2 3PATHWAY; (M181)PID BMP PATHWAY; (M113)PID NFAT 3PATHWAY		1.0	1.0	0.0	0.0	0.0	0.0	0.0	0.0	0.0	0.0	0.0	0.0	0.0	0.0	0.0	0.0	0.0	0.0	0.0	0.0
GAS2L3	283431	symbol	H. sapiens	283431	H. sapiens	GAS2L3	growth arrest specific 2 like 3	GO:0000226 microtubule cytoskeleton organization;GO:0030036 actin cytoskeleton organization;GO:0030029 actin filament-based process							0.0	0.0	0.0	0.0	0.0	0.0	1.0	0.0	0.0	0.0	0.0	0.0	0.0	0.0	0.0	0.0	0.0	0.0	0.0	0.0
GABARAPL2	11345	symbol	H. sapiens	11345	H. sapiens	GABARAPL2	GABA type A receptor associated protein like 2	GO:1901799 negative regulation of proteasomal protein catabolic process;GO:0006995 cellular response to nitrogen starvation;GO:1903051 negative regulation of proteolysis involved in cellular protein catabolic process			Cytosol;Nucleoplasm(Approved)			(M5909)HALLMARK MYOGENESIS	0.0	1.0	0.0	0.0	0.0	0.0	0.0	0.0	0.0	0.0	0.0	0.0	0.0	0.0	0.0	0.0	0.0	0.0	0.0	1.0
UHRF1	29128	symbol	H. sapiens	29128	H. sapiens	UHRF1	ubiquitin like with PHD and ring finger domains 1	GO:2000373 positive regulation of DNA topoisomerase (ATP-hydrolyzing) activity;GO:2000371 regulation of DNA topoisomerase (ATP-hydrolyzing) activity;GO:0010912 positive regulation of isomerase activity		Enzymes/ENZYME proteins/Transferases	Nucleoplasm(Supported)				0.0	1.0	0.0	0.0	1.0	0.0	0.0	0.0	0.0	0.0	0.0	0.0	0.0	0.0	0.0	0.0	0.0	0.0	0.0	0.0
BUB1B	701	symbol	H. sapiens	701	H. sapiens	BUB1B	BUB1 mitotic checkpoint serine/threonine kinase B	GO:0007094 mitotic spindle assembly checkpoint;GO:0051754 meiotic sister chromatid cohesion, centromeric;GO:0071174 mitotic spindle checkpoint	Other	Enzymes/{ENZYME proteins/Transferases,Kinases}	Cytosol(Supported)		(M129)PID PLK1 PATHWAY	(M5925)HALLMARK E2F TARGETS	1.0	0.0	1.0	1.0	0.0	0.0	0.0	0.0	0.0	1.0	0.0	0.0	0.0	0.0	0.0	0.0	0.0	0.0	0.0	0.0
LOC100131208	100131208	Gene_ID	H. sapiens	100131208	H. sapiens	SNAP25-AS1	SNAP25 antisense RNA 1	GO:0006617 SRP-dependent cotranslational protein targeting to membrane, signal sequence recognition;GO:0006614 SRP-dependent cotranslational protein targeting to membrane;GO:0006613 cotranslational protein targeting to membrane							0.0	0.0	0.0	0.0	0.0	0.0	0.0	0.0	0.0	0.0	0.0	0.0	0.0	0.0	0.0	0.0	0.0	0.0	0.0	0.0
CD99P1	401577	symbol	H. sapiens	401577	H. sapiens	CD99P1	CD99 molecule pseudogene 1								0.0	0.0	0.0	0.0	0.0	0.0	0.0	0.0	0.0	0.0	0.0	0.0	0.0	0.0	0.0	0.0	0.0	0.0	0.0	0.0
KIF24	347240	symbol	H. sapiens	347240	H. sapiens	KIF24	kinesin family member 24	GO:0097711 ciliary basal body-plasma membrane docking;GO:0007019 microtubule depolymerization;GO:0051261 protein depolymerization							0.0	0.0	0.0	0.0	0.0	0.0	1.0	0.0	0.0	0.0	0.0	0.0	0.0	0.0	0.0	0.0	1.0	0.0	0.0	1.0
CDH24	64403	symbol	H. sapiens	64403	H. sapiens	CDH24	cadherin 24	GO:0016339 calcium-dependent cell-cell adhesion via plasma membrane cell adhesion molecules;GO:0044331 cell-cell adhesion mediated by cadherin;GO:0007043 cell-cell junction assembly			Cell Junctions;Cytosol;Microtubule organizing center;Nucleoplasm(Approved)				0.0	0.0	0.0	0.0	0.0	0.0	0.0	0.0	0.0	0.0	0.0	0.0	0.0	0.0	0.0	0.0	0.0	0.0	0.0	0.0
GEMIN5	25929	symbol	H. sapiens	25929	H. sapiens	GEMIN5	gem nuclear organelle associated protein 5	GO:0000387 spliceosomal snRNP assembly;GO:0051170 import into nucleus;GO:0000398 mRNA splicing, via spliceosome			Cytosol(Enhanced)Nuclear bodies(Supported)				0.0	0.0	0.0	0.0	0.0	0.0	0.0	0.0	0.0	0.0	0.0	0.0	0.0	0.0	0.0	0.0	0.0	0.0	0.0	0.0
FAM225A	286333	symbol	H. sapiens	286333	H. sapiens	FAM225A	family with sequence similarity 225 member A								0.0	0.0	0.0	0.0	0.0	0.0	0.0	0.0	0.0	0.0	0.0	0.0	0.0	0.0	0.0	0.0	0.0	0.0	0.0	0.0
NAMPT	10135	symbol	H. sapiens	10135	H. sapiens	NAMPT	nicotinamide phosphoribosyltransferase	GO:1905377 response to D-galactose;GO:0034356 NAD biosynthesis via nicotinamide riboside salvage pathway;GO:0014916 regulation of lung blood pressure		Enzymes/ENZYME proteins/Transferases	Cell Junctions;Nuclear speckles(Approved)	GMX1777 (Nicotinate-nucleotide diphosphorylase (carboxylating) activity);N-[4-(1-BENZOYLPIPERIDIN-4-YL)BUTYL]-3-PYRIDIN-3-YLPROPANAMIDE (Nicotinate-nucleotide diphosphorylase (carboxylating) activity)		(M5890)HALLMARK TNFA SIGNALING VIA NFKB; (M5932)HALLMARK INFLAMMATORY RESPONSE; (M5924)HALLMARK MTORC1 SIGNALING	0.0	0.0	0.0	0.0	0.0	0.0	0.0	0.0	0.0	0.0	0.0	0.0	0.0	0.0	0.0	0.0	0.0	0.0	0.0	0.0
SORD	6652	symbol	H. sapiens	6652	H. sapiens	SORD	sorbitol dehydrogenase	GO:0051160 L-xylitol catabolic process;GO:0006062 sorbitol catabolic process;GO:0019640 glucuronate catabolic process to xylulose 5-phosphate		Enzymes/ENZYME proteins/Oxidoreductases	Cytosol(Approved)	NADH (Zinc ion binding);Cp-166572, 2-Hydroxymethyl-4-(4-N,N-Dimethylaminosulfonyl-1-Piperazino)-Pyrimidine (Zinc ion binding)		(M5928)HALLMARK MYC TARGETS V2; (M5908)HALLMARK ANDROGEN RESPONSE; (M5924)HALLMARK MTORC1 SIGNALING	0.0	0.0	0.0	0.0	0.0	0.0	0.0	0.0	0.0	0.0	0.0	0.0	0.0	0.0	0.0	0.0	0.0	0.0	0.0	0.0
PEF1	553115	symbol	H. sapiens	553115	H. sapiens	PEF1	penta-EF-hand domain containing 1	GO:1902527 positive regulation of protein monoubiquitination;GO:1902525 regulation of protein monoubiquitination;GO:0048208 COPII vesicle coating			Cytosol;Vesicles(Supported)Nucleoplasm(Uncertain)			(M5946)HALLMARK COAGULATION	0.0	0.0	0.0	0.0	0.0	0.0	0.0	0.0	0.0	0.0	0.0	0.0	0.0	0.0	0.0	0.0	1.0	0.0	0.0	0.0
HGF	3082	symbol	H. sapiens	3082	H. sapiens	HGF	hepatocyte growth factor	GO:1901299 negative regulation of hydrogen peroxide-mediated programmed cell death;GO:0060665 regulation of branching involved in salivary gland morphogenesis by mesenchymal-epithelial signaling;GO:1901298 regulation of hydrogen peroxide-mediated programmed cell death		Enzymes/Peptidases/Serine-type peptidases;RAS pathway related proteins	Centrosome;Cytosol(Approved)	O2-Sulfo-Glucuronic Acid (Serine-type endopeptidase activity);N,O6-Disulfo-Glucosamine (Serine-type endopeptidase activity);XL880 (Serine-type endopeptidase activity);ABT-510 (Serine-type endopeptidase activity)	(M86)PID ARF6 PATHWAY; (M232)PID ECADHERIN STABILIZATION PATHWAY; (M174)PID UPA UPAR PATHWAY	(M5902)HALLMARK APOPTOSIS	1.0	0.0	0.0	0.0	0.0	0.0	0.0	0.0	0.0	0.0	1.0	0.0	0.0	0.0	1.0	0.0	0.0	0.0	0.0	0.0
APCDD1L	164284	symbol	H. sapiens	164284	H. sapiens	APCDD1L	APC down-regulated 1 like				Mitochondria(Uncertain)				0.0	0.0	0.0	0.0	0.0	0.0	0.0	0.0	0.0	0.0	0.0	0.0	0.0	0.0	0.0	0.0	0.0	0.0	0.0	0.0
ATP1B3	483	symbol	H. sapiens	483	H. sapiens	ATP1B3	ATPase Na+/K+ transporting subunit beta 3	GO:1903278 positive regulation of sodium ion export across plasma membrane;GO:1903288 positive regulation of potassium ion import;GO:1903276 regulation of sodium ion export across plasma membrane		CD markers;Transporters/Primary Active Transporters	Plasma membrane(Supported)			(M5905)HALLMARK ADIPOGENESIS	0.0	0.0	0.0	0.0	0.0	0.0	0.0	0.0	0.0	0.0	0.0	0.0	0.0	0.0	1.0	0.0	0.0	0.0	0.0	0.0
MPHOSPH6	10200	symbol	H. sapiens	10200	H. sapiens	MPHOSPH6	M-phase phosphoprotein 6	GO:0000460 maturation of 5.8S rRNA;GO:0006364 rRNA processing;GO:0016072 rRNA metabolic process			Nucleoli;Nucleus(Supported)				0.0	0.0	0.0	0.0	0.0	0.0	0.0	0.0	0.0	0.0	0.0	0.0	0.0	0.0	0.0	0.0	0.0	0.0	0.0	0.0
ST3GAL1	6482	symbol	H. sapiens	6482	H. sapiens	ST3GAL1	ST3 beta-galactoside alpha-2,3-sialyltransferase 1	GO:0018146 keratan sulfate biosynthetic process;GO:0042339 keratan sulfate metabolic process;GO:0016266 O-glycan processing		Enzymes/ENZYME proteins/Transferases					0.0	0.0	0.0	0.0	0.0	0.0	0.0	0.0	0.0	0.0	0.0	0.0	0.0	0.0	0.0	0.0	0.0	0.0	0.0	0.0
CD53	963	symbol	H. sapiens	963	H. sapiens	CD53	CD53 molecule	GO:1901741 positive regulation of myoblast fusion;GO:1901739 regulation of myoblast fusion;GO:0060143 positive regulation of syncytium formation by plasma membrane fusion		CD markers;Transporters/Accessory Factors Involved in Transport					0.0	0.0	0.0	0.0	0.0	0.0	0.0	0.0	0.0	0.0	0.0	0.0	0.0	0.0	0.0	0.0	0.0	0.0	0.0	0.0
MIR635	693220	symbol	H. sapiens	693220	H. sapiens	MIR635	microRNA 635								0.0	0.0	0.0	0.0	0.0	0.0	0.0	0.0	0.0	0.0	0.0	0.0	0.0	0.0	0.0	0.0	0.0	0.0	0.0	0.0
VPS25	84313	symbol	H. sapiens	84313	H. sapiens	VPS25	vacuolar protein sorting 25 homolog	GO:0007175 negative regulation of epidermal growth factor-activated receptor activity;GO:0043328 protein transport to vacuole involved in ubiquitin-dependent protein catabolic process via the multivesicular body sorting pathway;GO:0007176 regulation of epidermal growth factor-activated receptor activity			Centrosome(Approved)				0.0	0.0	0.0	0.0	0.0	0.0	0.0	0.0	0.0	0.0	0.0	1.0	0.0	0.0	0.0	0.0	0.0	0.0	0.0	1.0
SF3B5	83443	symbol	H. sapiens	83443	H. sapiens	SF3B5	splicing factor 3b subunit 5	GO:0000398 mRNA splicing, via spliceosome;GO:0000377 RNA splicing, via transesterification reactions with bulged adenosine as nucleophile;GO:0000375 RNA splicing, via transesterification reactions			Nucleoplasm(Enhanced)				0.0	0.0	0.0	0.0	0.0	0.0	0.0	0.0	0.0	0.0	0.0	0.0	0.0	0.0	0.0	0.0	0.0	0.0	0.0	0.0
BOP1	23246	symbol	H. sapiens	23246	H. sapiens	BOP1	BOP1 ribosomal biogenesis factor	GO:0000448 cleavage in ITS2 between 5.8S rRNA and LSU-rRNA of tricistronic rRNA transcript (SSU-rRNA, 5.8S rRNA, LSU-rRNA);GO:0000479 endonucleolytic cleavage of tricistronic rRNA transcript (SSU-rRNA, 5.8S rRNA, LSU-rRNA);GO:0000478 endonucleolytic cleavage involved in rRNA processing			Nucleoli;Nucleus(Enhanced)				0.0	0.0	0.0	0.0	0.0	1.0	0.0	0.0	0.0	0.0	0.0	0.0	0.0	0.0	0.0	0.0	0.0	0.0	0.0	0.0
MAPKAPK2	9261	symbol	H. sapiens	9261	H. sapiens	MAPKAPK2	MAPK activated protein kinase 2	GO:0070935 3'-UTR-mediated mRNA stabilization;GO:0042535 positive regulation of tumor necrosis factor biosynthetic process;GO:0048255 mRNA stabilization	CAMK Ser/Thr protein kinase family	Enzymes/{ENZYME proteins/Transferases,Kinases/CAMK Ser/Thr protein kinases}	Centrosome;Nucleoplasm(Supported)	Staurosporine (Signal transducer activity);3-{[(1R)-1-phenylethyl]amino}-4-(pyridin-4-ylamino)cyclobut-3-ene-1,2-dione (Signal transducer activity);(4R)-N-[4-({[2-(DIMETHYLAMINO)ETHYL]AMINO}CARBONYL)-1,3-THIAZOL-2-YL]-4-METHYL-1-OXO-2,3,4,9-TETRAHYDRO-1H-BETA-CARBOLINE-6-CARBOXAMIDE (Signal transducer activity);(10R)-10-methyl-3-(6-methylpyridin-3-yl)-9,10,11,12-tetrahydro-8H-[1,4]diazepino[5',6'…	(M199)PID P38 MK2 PATHWAY; (M270)PID MAPK TRK PATHWAY; (M12012)ST P38 MAPK PATHWAY	(M5947)HALLMARK IL2 STAT5 SIGNALING	0.0	1.0	0.0	0.0	0.0	0.0	0.0	0.0	0.0	0.0	0.0	0.0	0.0	0.0	0.0	0.0	0.0	0.0	0.0	0.0
RDH11	51109	symbol	H. sapiens	51109	H. sapiens	RDH11	retinol dehydrogenase 11	GO:0042574 retinal metabolic process;GO:0042572 retinol metabolic process;GO:0110095 cellular detoxification of aldehyde		Enzymes/ENZYME proteins/Oxidoreductases		Vitamin A (Retinol dehydrogenase activity)		(M5949)HALLMARK PEROXISOME; (M5935)HALLMARK FATTY ACID METABOLISM; (M5924)HALLMARK MTORC1 SIGNALING	0.0	1.0	0.0	0.0	0.0	0.0	0.0	0.0	0.0	0.0	0.0	0.0	0.0	0.0	0.0	0.0	0.0	0.0	0.0	0.0
SVIP	258010	symbol	H. sapiens	258010	H. sapiens	SVIP	small VCP interacting protein	GO:1903070 negative regulation of ER-associated ubiquitin-dependent protein catabolic process;GO:1904153 negative regulation of retrograde protein transport, ER to cytosol;GO:1904240 negative regulation of VCP-NPL4-UFD1 AAA ATPase complex assembly							1.0	0.0	0.0	0.0	0.0	0.0	0.0	0.0	0.0	0.0	0.0	0.0	0.0	0.0	0.0	0.0	0.0	0.0	0.0	0.0
TLN1	7094	symbol	H. sapiens	7094	H. sapiens	TLN1	talin 1	GO:0007016 cytoskeletal anchoring at plasma membrane;GO:0070527 platelet aggregation;GO:0036498 IRE1-mediated unfolded protein response			Cytosol;Focal adhesion sites;Microtubule organizing center;Plasma membrane(Supported)		(M72)PID NECTIN PATHWAY; (M277)PID INTEGRIN A4B1 PATHWAY; (M127)PID ERBB1 RECEPTOR PROXIMAL PATHWAY		0.0	0.0	0.0	0.0	0.0	0.0	0.0	0.0	0.0	0.0	0.0	0.0	0.0	0.0	1.0	0.0	0.0	0.0	0.0	0.0
RAD51	5888	symbol	H. sapiens	5888	H. sapiens	RAD51	RAD51 recombinase	GO:1990426 mitotic recombination-dependent replication fork processing;GO:1990505 mitotic DNA replication maintenance of fidelity;GO:0072757 cellular response to camptothecin			Nucleoli(Enhanced)Cytosol;Mitochondria(Supported)	Phosphoaminophosphonic Acid-Adenylate Ester (Single-stranded dna-dependent atpase activity);MP470 (Single-stranded dna-dependent atpase activity)	(M258)PID BARD1 PATHWAY; (M46)PID ATR PATHWAY; (M19)PID P73PATHWAY	(M5898)HALLMARK DNA REPAIR	1.0	1.0	1.0	1.0	1.0	1.0	0.0	0.0	0.0	1.0	1.0	1.0	0.0	1.0	0.0	1.0	0.0	0.0	0.0	0.0
KDM4A	9682	symbol	H. sapiens	9682	H. sapiens	KDM4A	lysine demethylase 4A	GO:0070544 histone H3-K36 demethylation;GO:0033169 histone H3-K9 demethylation;GO:0070076 histone lysine demethylation			Nucleoli fibrillar center(Supported)				0.0	1.0	0.0	0.0	0.0	1.0	0.0	0.0	0.0	0.0	0.0	0.0	0.0	0.0	0.0	0.0	0.0	0.0	0.0	0.0
POU2F2	5452	symbol	H. sapiens	5452	H. sapiens	POU2F2	POU class 2 homeobox 2	GO:0002380 immunoglobulin secretion involved in immune response;GO:0002335 mature B cell differentiation;GO:0042795 snRNA transcription by RNA polymerase II		Transcription factors/Helix-turn-helix domains	Nucleoplasm;Vesicles(Enhanced)		(M236)PID DELTA NP63 PATHWAY; (M10)PID BCR 5PATHWAY		0.0	0.0	0.0	0.0	0.0	0.0	0.0	0.0	0.0	0.0	0.0	0.0	0.0	0.0	0.0	0.0	0.0	0.0	0.0	0.0
CEP152	22995	symbol	H. sapiens	22995	H. sapiens	CEP152	centrosomal protein 152	GO:0098535 de novo centriole assembly involved in multi-ciliated epithelial cell differentiation;GO:0097742 de novo centriole assembly;GO:1903251 multi-ciliated epithelial cell differentiation			Centrosome(Supported)				1.0	0.0	0.0	1.0	0.0	0.0	1.0	0.0	0.0	0.0	0.0	0.0	0.0	0.0	0.0	0.0	1.0	0.0	0.0	0.0
MIR5047	100616408	symbol	H. sapiens	100616408	H. sapiens	MIR5047	microRNA 5047								0.0	0.0	0.0	0.0	0.0	0.0	0.0	0.0	0.0	0.0	0.0	0.0	0.0	0.0	0.0	0.0	0.0	0.0	0.0	0.0
OASL	8638	symbol	H. sapiens	8638	H. sapiens	OASL	2'-5'-oligoadenylate synthetase like	GO:0045071 negative regulation of viral genome replication;GO:0060700 regulation of ribonuclease activity;GO:1903901 negative regulation of viral life cycle			Cytosol(Supported)Nucleoplasm(Approved)			(M5911)HALLMARK INTERFERON ALPHA RESPONSE; (M5913)HALLMARK INTERFERON GAMMA RESPONSE	0.0	0.0	0.0	0.0	0.0	0.0	0.0	0.0	0.0	0.0	0.0	0.0	0.0	0.0	0.0	0.0	0.0	0.0	0.0	0.0
H2AFX	3014	gene_synonym	H. sapiens	3014	H. sapiens	H2AX	H2A.X variant histone	GO:0071480 cellular response to gamma radiation;GO:0021987 cerebral cortex development;GO:0045739 positive regulation of DNA repair			Nuclear speckles;Nucleoplasm(Supported)		(M84)PID ATM PATHWAY; (M1)PID FANCONI PATHWAY	(M5922)HALLMARK UNFOLDED PROTEIN RESPONSE; (M5941)HALLMARK UV RESPONSE UP; (M5901)HALLMARK G2M CHECKPOINT	1.0	1.0	0.0	1.0	1.0	1.0	0.0	0.0	0.0	1.0	1.0	0.0	0.0	0.0	0.0	1.0	0.0	0.0	0.0	0.0
HIST1H4B	8366	gene_synonym	H. sapiens	8366	H. sapiens	H4C2	H4 clustered histone 2	GO:0045653 negative regulation of megakaryocyte differentiation;GO:0034080 CENP-A containing nucleosome assembly;GO:0006335 DNA replication-dependent nucleosome assembly							1.0	1.0	0.0	0.0	1.0	1.0	0.0	0.0	0.0	0.0	1.0	0.0	0.0	0.0	0.0	0.0	0.0	0.0	0.0	0.0
NOTCH3	4854	symbol	H. sapiens	4854	H. sapiens	NOTCH3	notch receptor 3	GO:0072104 glomerular capillary formation;GO:0072103 glomerulus vasculature morphogenesis;GO:0061439 kidney vasculature morphogenesis			Actin filaments;Cytosol;Nucleoplasm(Supported)		(M17)PID NOTCH PATHWAY	(M5903)HALLMARK NOTCH SIGNALING	0.0	1.0	0.0	0.0	0.0	0.0	0.0	0.0	0.0	0.0	0.0	0.0	0.0	0.0	0.0	0.0	0.0	0.0	0.0	0.0
PARP1	142	symbol	H. sapiens	142	H. sapiens	PARP1	poly(ADP-ribose) polymerase 1	GO:1903518 positive regulation of single strand break repair;GO:0033148 positive regulation of intracellular estrogen receptor signaling pathway;GO:1904762 positive regulation of myofibroblast differentiation		Enzymes/ENZYME proteins/Transferases	Nucleus(Enhanced)	Carba-Nicotinamide-Adenine-Dinucleotide (Zinc ion binding);NU1025 (Zinc ion binding);Nicotinamide (Zinc ion binding);2-{3-[4-(4-Fluorophenyl)-3,6-Dihydro-1(2h)-Pyridinyl]Propyl}-8-Methyl-4(3h)-Quinazolinone (Zinc ion binding);3-Methoxybenzamide (Zinc ion binding);2-(4-Chlorophenyl)-5-Quinoxalinecarboxamide (Zinc ion binding);3,4-Dihydro-5-Methyl-Isoquinolinone (Zinc ion binding);2-(3'-Methoxyphen…	(M7997)SA CASPASE CASCADE; (M7871)ST GRANULE CELL SURVIVAL PATHWAY; (M71)PID ILK PATHWAY		1.0	1.0	0.0	0.0	1.0	1.0	0.0	0.0	1.0	0.0	1.0	0.0	0.0	0.0	0.0	0.0	0.0	0.0	0.0	0.0
EGR1	1958	symbol	H. sapiens	1958	H. sapiens	EGR1	early growth response 1	GO:0072303 positive regulation of glomerular metanephric mesangial cell proliferation;GO:0072301 regulation of metanephric glomerular mesangial cell proliferation;GO:0072126 positive regulation of glomerular mesangial cell proliferation		Transcription factors/Zinc-coordinating DNA-binding domains	Nucleoplasm(Enhanced)		(M11)PID PRL SIGNALING EVENTS PATHWAY; (M270)PID MAPK TRK PATHWAY; (M271)PID PI3K PLC TRK PATHWAY	(M5890)HALLMARK TNFA SIGNALING VIA NFKB	0.0	0.0	0.0	0.0	0.0	0.0	0.0	0.0	0.0	0.0	0.0	0.0	0.0	0.0	0.0	0.0	0.0	0.0	0.0	0.0
C9orf100	84904	gene_synonym	H. sapiens	84904	H. sapiens	ARHGEF39	Rho guanine nucleotide exchange factor 39	GO:0035023 regulation of Rho protein signal transduction;GO:0007266 Rho protein signal transduction;GO:0046578 regulation of Ras protein signal transduction							1.0	0.0	0.0	0.0	0.0	0.0	0.0	0.0	0.0	0.0	0.0	0.0	0.0	0.0	0.0	0.0	0.0	0.0	0.0	0.0
CLSPN	63967	symbol	H. sapiens	63967	H. sapiens	CLSPN	claspin	GO:0033314 mitotic DNA replication checkpoint;GO:0007095 mitotic G2 DNA damage checkpoint;GO:0044818 mitotic G2/M transition checkpoint			Nucleoplasm(Enhanced)Golgi apparatus(Supported)		(M46)PID ATR PATHWAY; (M129)PID PLK1 PATHWAY		1.0	0.0	1.0	1.0	1.0	1.0	0.0	0.0	0.0	0.0	0.0	0.0	0.0	0.0	0.0	0.0	0.0	0.0	0.0	0.0
ADAM19	8728	symbol	H. sapiens	8728	H. sapiens	ADAM19	ADAM metallopeptidase domain 19	GO:2000049 positive regulation of cell-cell adhesion mediated by cadherin;GO:2000047 regulation of cell-cell adhesion mediated by cadherin;GO:0044331 cell-cell adhesion mediated by cadherin			Vesicles(Approved)		(M3468)NABA ECM REGULATORS; (M5885)NABA MATRISOME ASSOCIATED; (M5889)NABA MATRISOME	(M5947)HALLMARK IL2 STAT5 SIGNALING	0.0	0.0	0.0	0.0	0.0	0.0	0.0	0.0	0.0	0.0	0.0	0.0	0.0	0.0	0.0	0.0	0.0	0.0	0.0	0.0
PXN	5829	symbol	H. sapiens	5829	H. sapiens	PXN	paxillin	GO:0051496 positive regulation of stress fiber assembly;GO:0060396 growth hormone receptor signaling pathway;GO:0051492 regulation of stress fiber assembly			Focal adhesion sites(Enhanced)Cytosol(Supported)Centrosome(Approved)		(M118)PID INTEGRIN A9B1 PATHWAY; (M125)PID IGF1 PATHWAY; (M277)PID INTEGRIN A4B1 PATHWAY	(M5893)HALLMARK MITOTIC SPINDLE	0.0	1.0	0.0	0.0	0.0	0.0	0.0	0.0	0.0	0.0	0.0	0.0	0.0	0.0	0.0	0.0	0.0	0.0	0.0	0.0
SEC24C	9632	symbol	H. sapiens	9632	H. sapiens	SEC24C	SEC24 homolog C, COPII coat complex component	GO:0048208 COPII vesicle coating;GO:0090110 cargo loading into COPII-coated vesicle;GO:0048207 vesicle targeting, rough ER to cis-Golgi			Vesicles(Supported)				0.0	0.0	0.0	0.0	0.0	0.0	0.0	0.0	0.0	0.0	0.0	0.0	0.0	0.0	0.0	0.0	1.0	0.0	0.0	1.0
PRR9	574414	symbol	H. sapiens	574414	H. sapiens	PRR9	proline rich 9	GO:0018149 peptide cross-linking;GO:0030216 keratinocyte differentiation;GO:0009913 epidermal cell differentiation							0.0	0.0	0.0	0.0	0.0	0.0	0.0	0.0	0.0	0.0	0.0	0.0	0.0	0.0	0.0	0.0	0.0	0.0	0.0	0.0
PTPRU	10076	symbol	H. sapiens	10076	H. sapiens	PTPRU	protein tyrosine phosphatase receptor type U	GO:2000049 positive regulation of cell-cell adhesion mediated by cadherin;GO:0007185 transmembrane receptor protein tyrosine phosphatase signaling pathway;GO:2000047 regulation of cell-cell adhesion mediated by cadherin		Enzymes/ENZYME proteins/Hydrolases			(M5248)ST JAK STAT PATHWAY; (M19336)ST TYPE I INTERFERON PATHWAY; (M4170)ST INTERFERON GAMMA PATHWAY		0.0	0.0	0.0	0.0	0.0	0.0	0.0	0.0	0.0	0.0	0.0	0.0	0.0	0.0	0.0	0.0	0.0	0.0	0.0	0.0
DPYD	1806	symbol	H. sapiens	1806	H. sapiens	DPYD	dihydropyrimidine dehydrogenase	GO:0006214 thymidine catabolic process;GO:0046127 pyrimidine deoxyribonucleoside catabolic process;GO:0046104 thymidine metabolic process		Enzymes/ENZYME proteins/Oxidoreductases		(5s)-5-Iododihydro-2,4(1h,3h)-Pyrimidinedione (Protein homodimerization activity);Nadph Dihydro-Nicotinamide-Adenine-Dinucleotidephosphate (Protein homodimerization activity);6-Carboxymethyluracil (Protein homodimerization activity);Flavin adenine dinucleotide (Protein homodimerization activity);Riboflavin Monophosphate (Protein homodimerization activity);Uracil (Protein homodimerization activity…		(M5902)HALLMARK APOPTOSIS	0.0	0.0	0.0	0.0	0.0	0.0	0.0	0.0	0.0	0.0	0.0	0.0	0.0	0.0	0.0	0.0	0.0	0.0	0.0	0.0
UBE2T	29089	symbol	H. sapiens	29089	H. sapiens	UBE2T	ubiquitin conjugating enzyme E2 T	GO:0044314 protein K27-linked ubiquitination;GO:0035519 protein K29-linked ubiquitination;GO:0085020 protein K6-linked ubiquitination		Enzymes/ENZYME proteins/Transferases	Nucleoli;Nucleus(Approved)		(M1)PID FANCONI PATHWAY	(M5925)HALLMARK E2F TARGETS	0.0	0.0	0.0	0.0	1.0	1.0	0.0	0.0	0.0	0.0	0.0	0.0	0.0	0.0	0.0	1.0	0.0	0.0	0.0	0.0
BEX1	55859	symbol	H. sapiens	55859	H. sapiens	BEX1	brain expressed X-linked 1	GO:0051091 positive regulation of DNA-binding transcription factor activity;GO:0051090 regulation of DNA-binding transcription factor activity;GO:0045944 positive regulation of transcription by RNA polymerase II					(M153)PID P75 NTR PATHWAY		0.0	0.0	0.0	0.0	0.0	0.0	0.0	0.0	0.0	0.0	0.0	0.0	0.0	0.0	0.0	0.0	0.0	0.0	0.0	0.0
FBN1	2200	symbol	H. sapiens	2200	H. sapiens	FBN1	fibrillin 1	GO:2001205 negative regulation of osteoclast development;GO:0035582 sequestering of BMP in extracellular matrix;GO:0035583 sequestering of TGFbeta in extracellular matrix			Cytosol(Approved)		(M212)PID INTEGRIN5 PATHWAY; (M53)PID INTEGRIN3 PATHWAY; (M18)PID INTEGRIN1 PATHWAY	(M5946)HALLMARK COAGULATION; (M5915)HALLMARK APICAL JUNCTION; (M5930)HALLMARK EPITHELIAL MESENCHYMAL TRANSITION	0.0	1.0	0.0	0.0	0.0	0.0	0.0	0.0	0.0	0.0	0.0	0.0	0.0	0.0	0.0	0.0	0.0	0.0	0.0	0.0
TMPRSS15	5651	symbol	H. sapiens	5651	H. sapiens	TMPRSS15	transmembrane serine protease 15	GO:0006897 endocytosis;GO:0098657 import into cell;GO:0016192 vesicle-mediated transport		Enzymes/{ENZYME proteins/Hydrolases,Peptidases/Serine-type peptidases}			(M3468)NABA ECM REGULATORS; (M5885)NABA MATRISOME ASSOCIATED; (M5889)NABA MATRISOME		0.0	0.0	0.0	0.0	0.0	0.0	0.0	0.0	0.0	0.0	0.0	0.0	0.0	0.0	0.0	0.0	0.0	0.0	0.0	0.0
DCC	1630	symbol	H. sapiens	1630	H. sapiens	DCC	DCC netrin 1 receptor	GO:0021965 spinal cord ventral commissure morphogenesis;GO:0048671 negative regulation of collateral sprouting;GO:1902842 negative regulation of netrin-activated signaling pathway			Golgi apparatus(Supported)		(M108)PID NETRIN PATHWAY	(M5951)HALLMARK SPERMATOGENESIS; (M5956)HALLMARK KRAS SIGNALING DN	1.0	0.0	0.0	0.0	0.0	0.0	0.0	0.0	0.0	0.0	0.0	0.0	0.0	0.0	0.0	0.0	0.0	0.0	0.0	0.0
WDHD1	11169	symbol	H. sapiens	11169	H. sapiens	WDHD1	WD repeat and HMG-box DNA binding protein 1	GO:0006261 DNA-dependent DNA replication;GO:0006260 DNA replication;GO:0006281 DNA repair			Nucleoplasm(Enhanced)				0.0	0.0	1.0	0.0	1.0	0.0	0.0	0.0	0.0	0.0	0.0	0.0	0.0	0.0	0.0	0.0	0.0	0.0	0.0	0.0
LPAR4	2846	symbol	H. sapiens	2846	H. sapiens	LPAR4	lysophosphatidic acid receptor 4	GO:0051482 positive regulation of cytosolic calcium ion concentration involved in phospholipase C-activating G protein-coupled signaling pathway;GO:0035025 positive regulation of Rho protein signal transduction;GO:0007204 positive regulation of cytosolic calcium ion concentration		G-protein coupled receptors/{GPCRs excl olfactory receptors,Lysolipids receptors};Transporters	Plasma membrane(Supported)Vesicles(Approved)Nuclear bodies(Uncertain)		(M56)PID LPA4 PATHWAY; (M15)PID LYSOPHOSPHOLIPID PATHWAY		0.0	0.0	0.0	0.0	0.0	0.0	0.0	0.0	0.0	0.0	0.0	0.0	0.0	0.0	0.0	0.0	0.0	0.0	0.0	0.0
EME1	146956	symbol	H. sapiens	146956	H. sapiens	EME1	essential meiotic structure-specific endonuclease 1	GO:0072429 response to intra-S DNA damage checkpoint signaling;GO:0072423 response to DNA damage checkpoint signaling;GO:0031573 intra-S DNA damage checkpoint			Cytosol;Nuclear bodies(Approved)				1.0	0.0	1.0	1.0	1.0	1.0	0.0	0.0	0.0	1.0	0.0	0.0	0.0	0.0	0.0	1.0	0.0	0.0	0.0	0.0
JKAMP	51528	symbol	H. sapiens	51528	H. sapiens	JKAMP	JNK1/MAPK8 associated membrane protein	GO:0030433 ubiquitin-dependent ERAD pathway;GO:0036503 ERAD pathway;GO:0043161 proteasome-mediated ubiquitin-dependent protein catabolic process			Nucleoplasm;Vesicles(Approved)				0.0	0.0	0.0	0.0	0.0	0.0	0.0	0.0	0.0	0.0	0.0	0.0	0.0	0.0	0.0	0.0	0.0	0.0	0.0	0.0
MARCH2	51257	gene_synonym	H. sapiens	51257	H. sapiens	MARCHF2	membrane associated ring-CH-type finger 2	GO:0016567 protein ubiquitination;GO:0006897 endocytosis;GO:0032446 protein modification by small protein conjugation		Enzymes/ENZYME proteins/Transferases	Cytosol(Approved)			(M5945)HALLMARK HEME METABOLISM	0.0	0.0	0.0	0.0	0.0	0.0	0.0	0.0	0.0	0.0	0.0	0.0	0.0	0.0	0.0	0.0	0.0	0.0	0.0	0.0
MIR891A	100126341	symbol	H. sapiens	100126341	H. sapiens	MIR891A	microRNA 891a	GO:0035195 gene silencing by miRNA;GO:0035194 posttranscriptional gene silencing by RNA;GO:0016441 posttranscriptional gene silencing							0.0	0.0	0.0	0.0	0.0	0.0	0.0	0.0	0.0	0.0	0.0	0.0	0.0	0.0	0.0	0.0	0.0	0.0	0.0	0.0
ADAMTS12	81792	symbol	H. sapiens	81792	H. sapiens	ADAMTS12	ADAM metallopeptidase with thrombospondin type 1 motif 12	GO:2001113 negative regulation of cellular response to hepatocyte growth factor stimulus;GO:1902203 negative regulation of hepatocyte growth factor receptor signaling pathway;GO:2001112 regulation of cellular response to hepatocyte growth factor stimulus			Mitochondria;Nucleoli(Approved)		(M3468)NABA ECM REGULATORS; (M5885)NABA MATRISOME ASSOCIATED; (M5889)NABA MATRISOME		0.0	0.0	0.0	0.0	0.0	0.0	0.0	0.0	0.0	0.0	0.0	0.0	0.0	0.0	0.0	0.0	0.0	0.0	0.0	0.0
KCTD4	386618	symbol	H. sapiens	386618	H. sapiens	KCTD4	potassium channel tetramerization domain containing 4	GO:0051260 protein homooligomerization;GO:0051259 protein complex oligomerization;GO:0065003 protein-containing complex assembly			Microtubule organizing center(Approved)				0.0	0.0	0.0	0.0	0.0	0.0	0.0	0.0	0.0	0.0	0.0	0.0	0.0	0.0	0.0	0.0	0.0	0.0	0.0	0.0
CDC6	990	symbol	H. sapiens	990	H. sapiens	CDC6	cell division cycle 6	GO:1904117 cellular response to vasopressin;GO:0007089 traversing start control point of mitotic cell cycle;GO:0033314 mitotic DNA replication checkpoint			Cytokinetic bridge;Cytosol;Mitotic spindle;Nucleus(Supported)		(M46)PID ATR PATHWAY; (M40)PID E2F PATHWAY	(M5947)HALLMARK IL2 STAT5 SIGNALING; (M5901)HALLMARK G2M CHECKPOINT; (M5907)HALLMARK ESTROGEN RESPONSE LATE	1.0	0.0	1.0	1.0	0.0	1.0	0.0	1.0	0.0	0.0	1.0	0.0	1.0	0.0	0.0	0.0	0.0	0.0	1.0	0.0
MCM7	4176	symbol	H. sapiens	4176	H. sapiens	MCM7	minichromosome maintenance complex component 7	GO:0006267 pre-replicative complex assembly involved in nuclear cell cycle DNA replication;GO:1902299 pre-replicative complex assembly involved in cell cycle DNA replication;GO:0006268 DNA unwinding involved in DNA replication		Enzymes/ENZYME proteins/Hydrolases	Nucleoplasm(Enhanced)		(M46)PID ATR PATHWAY	(M5926)HALLMARK MYC TARGETS V1; (M5925)HALLMARK E2F TARGETS; (M5930)HALLMARK EPITHELIAL MESENCHYMAL TRANSITION	1.0	1.0	1.0	1.0	1.0	1.0	0.0	0.0	0.0	0.0	0.0	0.0	0.0	1.0	0.0	0.0	0.0	0.0	0.0	0.0
GINS1	9837	symbol	H. sapiens	9837	H. sapiens	GINS1	GINS complex subunit 1	GO:1902983 DNA strand elongation involved in mitotic DNA replication;GO:1902319 DNA strand elongation involved in nuclear cell cycle DNA replication;GO:0001833 inner cell mass cell proliferation			Nucleoplasm(Approved)			(M5925)HALLMARK E2F TARGETS	1.0	1.0	1.0	0.0	1.0	0.0	0.0	0.0	0.0	0.0	0.0	0.0	0.0	1.0	0.0	0.0	0.0	0.0	0.0	0.0
SLC35A4	113829	symbol	H. sapiens	113829	H. sapiens	SLC35A4	solute carrier family 35 member A4	GO:0015739 sialic acid transport;GO:0090481 pyrimidine nucleotide-sugar transmembrane transport;GO:0015780 nucleotide-sugar transmembrane transport		Transporters/Electrochemical Potential-driven transporters	Nucleoplasm(Approved)				0.0	0.0	0.0	0.0	0.0	0.0	0.0	0.0	0.0	0.0	0.0	0.0	0.0	0.0	0.0	0.0	0.0	0.0	0.0	0.0
IGSF8	93185	symbol	H. sapiens	93185	H. sapiens	IGSF8	immunoglobulin superfamily member 8	GO:0007338 single fertilization;GO:0007519 skeletal muscle tissue development;GO:0009566 fertilization		CD markers			(M277)PID INTEGRIN A4B1 PATHWAY; (M18)PID INTEGRIN1 PATHWAY		0.0	0.0	0.0	0.0	0.0	0.0	0.0	0.0	0.0	0.0	0.0	0.0	0.0	0.0	0.0	0.0	0.0	0.0	0.0	0.0
ATP2B1	490	symbol	H. sapiens	490	H. sapiens	ATP2B1	ATPase plasma membrane Ca2+ transporting 1	GO:0003056 regulation of vascular smooth muscle contraction;GO:0071386 cellular response to corticosterone stimulus;GO:1990034 calcium ion export across plasma membrane		Enzymes/ENZYME proteins/Hydrolases	Plasma membrane(Supported)		(M195)PID CMYB PATHWAY	(M5942)HALLMARK UV RESPONSE DN; (M5890)HALLMARK TNFA SIGNALING VIA NFKB; (M5932)HALLMARK INFLAMMATORY RESPONSE	0.0	0.0	0.0	0.0	0.0	0.0	0.0	0.0	0.0	0.0	1.0	0.0	0.0	0.0	1.0	0.0	0.0	0.0	0.0	0.0
NOC3L	64318	symbol	H. sapiens	64318	H. sapiens	NOC3L	NOC3 like DNA replication regulator	GO:0045444 fat cell differentiation;GO:0030154 cell differentiation;GO:0048869 cellular developmental process			Nucleoli(Enhanced)Nucleus(Supported)				0.0	0.0	0.0	0.0	0.0	0.0	0.0	0.0	0.0	0.0	0.0	0.0	0.0	0.0	0.0	0.0	0.0	0.0	0.0	0.0
RTTN	25914	symbol	H. sapiens	25914	H. sapiens	RTTN	rotatin	GO:0032053 ciliary basal body organization;GO:0010457 centriole-centriole cohesion;GO:0007099 centriole replication							0.0	0.0	0.0	0.0	0.0	0.0	1.0	0.0	0.0	0.0	0.0	0.0	0.0	0.0	0.0	0.0	0.0	0.0	0.0	0.0
LCP1	3936	symbol	H. sapiens	3936	H. sapiens	LCP1	lymphocyte cytosolic protein 1	GO:0044319 wound healing, spreading of cells;GO:0071803 positive regulation of podosome assembly;GO:0035722 interleukin-12-mediated signaling pathway			Actin filaments;Cytosol;Plasma membrane(Approved)			(M5953)HALLMARK KRAS SIGNALING UP	0.0	0.0	0.0	0.0	0.0	0.0	0.0	0.0	0.0	0.0	0.0	0.0	0.0	0.0	1.0	0.0	0.0	0.0	0.0	0.0
ADAT1	23536	symbol	H. sapiens	23536	H. sapiens	ADAT1	adenosine deaminase tRNA specific 1	GO:0008033 tRNA processing;GO:0006399 tRNA metabolic process;GO:0034470 ncRNA processing		Enzymes/ENZYME proteins/Hydrolases	Nucleoplasm(Supported)				0.0	0.0	0.0	0.0	0.0	0.0	0.0	0.0	0.0	0.0	0.0	0.0	0.0	0.0	0.0	0.0	0.0	0.0	0.0	0.0
CFH	3075	symbol	H. sapiens	3075	H. sapiens	CFH	complement factor H	GO:0006957 complement activation, alternative pathway;GO:1903659 regulation of complement-dependent cytotoxicity;GO:0030449 regulation of complement activation			Vesicles(Approved)			(M5946)HALLMARK COAGULATION; (M5921)HALLMARK COMPLEMENT; (M5953)HALLMARK KRAS SIGNALING UP	0.0	0.0	0.0	0.0	0.0	0.0	0.0	0.0	0.0	0.0	0.0	0.0	0.0	0.0	0.0	0.0	0.0	0.0	0.0	0.0
GPSM2	29899	symbol	H. sapiens	29899	H. sapiens	GPSM2	G protein signaling modulator 2	GO:1905832 positive regulation of spindle assembly;GO:1904778 positive regulation of protein localization to cell cortex;GO:0031291 Ran protein signal transduction			Cytosol(Supported)				1.0	0.0	0.0	1.0	0.0	0.0	1.0	1.0	0.0	0.0	0.0	0.0	0.0	0.0	0.0	0.0	1.0	0.0	0.0	0.0
ERCC6L	54821	symbol	H. sapiens	54821	H. sapiens	ERCC6L	ERCC excision repair 6 like, spindle assembly checkpoint helicase	GO:0032508 DNA duplex unwinding;GO:0032392 DNA geometric change;GO:0071103 DNA conformation change		Enzymes/ENZYME proteins/Hydrolases	Centrosome;Cytosol;Nucleoplasm(Supported)		(M129)PID PLK1 PATHWAY		1.0	1.0	0.0	0.0	1.0	0.0	0.0	0.0	0.0	0.0	0.0	0.0	0.0	0.0	0.0	0.0	0.0	0.0	0.0	0.0
CDCA3	83461	symbol	H. sapiens	83461	H. sapiens	CDCA3	cell division cycle associated 3	GO:0016567 protein ubiquitination;GO:0032446 protein modification by small protein conjugation;GO:0051301 cell division			Cytosol(Approved)			(M5925)HALLMARK E2F TARGETS	1.0	0.0	0.0	0.0	0.0	0.0	0.0	0.0	0.0	0.0	0.0	0.0	0.0	0.0	0.0	0.0	0.0	0.0	0.0	0.0
E2F4	1874	symbol	H. sapiens	1874	H. sapiens	E2F4	E2F transcription factor 4	GO:0006977 DNA damage response, signal transduction by p53 class mediator resulting in cell cycle arrest;GO:0072431 signal transduction involved in mitotic G1 DNA damage checkpoint;GO:0010767 regulation of transcription from RNA polymerase II promoter in response to UV-induced DNA damage		Transcription factors/Helix-turn-helix domains	Nucleoplasm(Supported)		(M3686)SA REG CASCADE OF CYCLIN EXPR; (M279)PID RB 1PATHWAY; (M40)PID E2F PATHWAY	(M5901)HALLMARK G2M CHECKPOINT	1.0	0.0	1.0	1.0	0.0	1.0	1.0	1.0	0.0	0.0	0.0	0.0	0.0	0.0	0.0	0.0	0.0	0.0	1.0	0.0
APOH	350	symbol	H. sapiens	350	H. sapiens	APOH	apolipoprotein H	GO:0051918 negative regulation of fibrinolysis;GO:0051917 regulation of fibrinolysis;GO:0051006 positive regulation of lipoprotein lipase activity			Golgi apparatus(Supported)	LJP 1082 (Phospholipid binding)		(M5944)HALLMARK ANGIOGENESIS	0.0	0.0	0.0	0.0	0.0	0.0	0.0	0.0	0.0	0.0	0.0	0.0	0.0	0.0	1.0	0.0	0.0	0.0	0.0	0.0
LOC644100	644100	Gene_ID	H. sapiens	644100	H. sapiens	ARL14EPL	ADP ribosylation factor like GTPase 14 effector protein like								0.0	0.0	0.0	0.0	0.0	0.0	0.0	0.0	0.0	0.0	0.0	0.0	0.0	0.0	0.0	0.0	0.0	0.0	0.0	0.0
SP140	11262	symbol	H. sapiens	11262	H. sapiens	SP140	SP140 nuclear body protein	GO:0006952 defense response;GO:0006355 regulation of transcription, DNA-templated;GO:1903506 regulation of nucleic acid-templated transcription		Transcription factors	Mitochondria;Nucleoli fibrillar center(Approved)				0.0	0.0	0.0	0.0	0.0	0.0	0.0	0.0	0.0	0.0	0.0	0.0	0.0	0.0	0.0	0.0	0.0	0.0	0.0	0.0
CKS2	1164	symbol	H. sapiens	1164	H. sapiens	CKS2	CDC28 protein kinase regulatory subunit 2	GO:0045737 positive regulation of cyclin-dependent protein serine/threonine kinase activity;GO:1904031 positive regulation of cyclin-dependent protein kinase activity;GO:0000079 regulation of cyclin-dependent protein serine/threonine kinase activity			Cytosol;Mitochondria;Nucleus;Vesicles(Approved)			(M5901)HALLMARK G2M CHECKPOINT; (M5925)HALLMARK E2F TARGETS	1.0	0.0	0.0	1.0	0.0	0.0	0.0	1.0	0.0	1.0	0.0	0.0	0.0	0.0	0.0	0.0	0.0	0.0	0.0	0.0
GTSE1	51512	symbol	H. sapiens	51512	H. sapiens	GTSE1	G2 and S-phase expressed 1	GO:0006977 DNA damage response, signal transduction by p53 class mediator resulting in cell cycle arrest;GO:0072431 signal transduction involved in mitotic G1 DNA damage checkpoint;GO:0031571 mitotic G1 DNA damage checkpoint			Centrosome;Plasma membrane(Approved)				1.0	0.0	1.0	1.0	0.0	1.0	1.0	1.0	0.0	0.0	0.0	1.0	0.0	0.0	0.0	0.0	0.0	0.0	0.0	0.0
FAM91A1	157769	symbol	H. sapiens	157769	H. sapiens	FAM91A1	family with sequence similarity 91 member A1	GO:0099041 vesicle tethering to Golgi;GO:0099022 vesicle tethering;GO:0006903 vesicle targeting			Microtubules;Nucleoplasm(Approved)				0.0	0.0	0.0	0.0	0.0	0.0	0.0	0.0	0.0	0.0	0.0	0.0	0.0	0.0	0.0	0.0	1.0	0.0	0.0	0.0
RB1	5925	symbol	H. sapiens	5925	H. sapiens	RB1	RB transcriptional corepressor 1	GO:1902948 negative regulation of tau-protein kinase activity;GO:1904028 positive regulation of collagen fibril organization;GO:0045651 positive regulation of macrophage differentiation			Nucleoplasm(Enhanced)	Insulin Human (Ubiquitin protein ligase binding);Insulin Pork (Ubiquitin protein ligase binding)	(M176)PID FOXM1 PATHWAY; (M288)PID HES HEY PATHWAY; (M144)PID CERAMIDE PATHWAY	(M5909)HALLMARK MYOGENESIS; (M5939)HALLMARK P53 PATHWAY	1.0	1.0	1.0	1.0	0.0	0.0	0.0	1.0	0.0	0.0	1.0	1.0	0.0	1.0	0.0	0.0	1.0	1.0	1.0	0.0
TPBG	7162	symbol	H. sapiens	7162	H. sapiens	TPBG	trophoblast glycoprotein	GO:0051965 positive regulation of synapse assembly;GO:0051963 regulation of synapse assembly;GO:0007416 synapse assembly			Nucleoplasm(Approved)			(M5891)HALLMARK HYPOXIA; (M5907)HALLMARK ESTROGEN RESPONSE LATE; (M5937)HALLMARK GLYCOLYSIS	0.0	0.0	0.0	0.0	0.0	0.0	0.0	0.0	0.0	0.0	0.0	0.0	0.0	0.0	0.0	0.0	0.0	0.0	0.0	0.0
PARPBP	55010	symbol	H. sapiens	55010	H. sapiens	PARPBP	PARP1 binding protein	GO:2000042 negative regulation of double-strand break repair via homologous recombination;GO:2000780 negative regulation of double-strand break repair;GO:0010569 regulation of double-strand break repair via homologous recombination			Nucleoplasm(Supported)				0.0	0.0	0.0	0.0	1.0	0.0	0.0	0.0	0.0	0.0	1.0	0.0	0.0	0.0	0.0	0.0	0.0	0.0	0.0	0.0
RAD54L	8438	symbol	H. sapiens	8438	H. sapiens	RAD54L	RAD54 like	GO:0000733 DNA strand renaturation;GO:0045003 double-strand break repair via synthesis-dependent strand annealing;GO:0007131 reciprocal meiotic recombination			Nucleoplasm(Enhanced)			(M5901)HALLMARK G2M CHECKPOINT	1.0	1.0	0.0	0.0	1.0	1.0	0.0	0.0	0.0	1.0	0.0	0.0	0.0	0.0	0.0	0.0	0.0	0.0	0.0	0.0
TMEM109	79073	symbol	H. sapiens	79073	H. sapiens	TMEM109	transmembrane protein 109	GO:0042771 intrinsic apoptotic signaling pathway in response to DNA damage by p53 class mediator;GO:0071480 cellular response to gamma radiation;GO:0072332 intrinsic apoptotic signaling pathway by p53 class mediator		Transporters/Transporter channels and pores	Cytosol;Nuclear membrane(Approved)				0.0	0.0	0.0	0.0	0.0	1.0	0.0	0.0	0.0	0.0	0.0	0.0	0.0	0.0	0.0	0.0	0.0	0.0	0.0	0.0
HHIPL2	79802	symbol	H. sapiens	79802	H. sapiens	HHIPL2	HHIP like 2				Cytosol;Mitochondria(Uncertain)				0.0	0.0	0.0	0.0	0.0	0.0	0.0	0.0	0.0	0.0	0.0	0.0	0.0	0.0	0.0	0.0	0.0	0.0	0.0	0.0
MNS1	55329	symbol	H. sapiens	55329	H. sapiens	MNS1	meiosis specific nuclear structural 1	GO:0045724 positive regulation of cilium assembly;GO:0070986 left/right axis specification;GO:1902017 regulation of cilium assembly			Nuclear speckles;Nucleoplasm(Approved)				0.0	0.0	0.0	0.0	0.0	0.0	0.0	0.0	0.0	1.0	0.0	0.0	0.0	0.0	0.0	0.0	0.0	0.0	0.0	0.0
HIST2H2AB	317772	gene_synonym	H. sapiens	317772	H. sapiens	H2AC21	H2A clustered histone 21	GO:0006325 chromatin organization;GO:0051276 chromosome organization;GO:0006996 organelle organization			Nucleus(Approved)				0.0	1.0	0.0	0.0	0.0	0.0	0.0	0.0	0.0	0.0	0.0	0.0	0.0	0.0	0.0	0.0	0.0	0.0	0.0	0.0
CKAP2	26586	symbol	H. sapiens	26586	H. sapiens	CKAP2	cytoskeleton associated protein 2	GO:0007026 negative regulation of microtubule depolymerization;GO:0031114 regulation of microtubule depolymerization;GO:0031111 negative regulation of microtubule polymerization or depolymerization			Microtubules(Enhanced)Cytosol(Supported)				1.0	0.0	0.0	0.0	0.0	0.0	1.0	0.0	0.0	0.0	0.0	0.0	0.0	0.0	0.0	0.0	0.0	0.0	0.0	0.0
TMED8	283578	symbol	H. sapiens	283578	H. sapiens	TMED8	transmembrane p24 trafficking protein family member 8								0.0	0.0	0.0	0.0	0.0	0.0	0.0	0.0	0.0	0.0	0.0	0.0	0.0	0.0	0.0	0.0	0.0	0.0	0.0	0.0
PECR	55825	symbol	H. sapiens	55825	H. sapiens	PECR	peroxisomal trans-2-enoyl-CoA reductase	GO:0033306 phytol metabolic process;GO:0001561 fatty acid alpha-oxidation;GO:1903173 fatty alcohol metabolic process		Enzymes/ENZYME proteins/Oxidoreductases	Peroxisomes(Supported)	Adenine		(M5948)HALLMARK BILE ACID METABOLISM	0.0	0.0	0.0	0.0	0.0	0.0	0.0	0.0	0.0	0.0	0.0	0.0	0.0	0.0	0.0	0.0	0.0	0.0	0.0	0.0
PLRG1	5356	symbol	H. sapiens	5356	H. sapiens	PLRG1	pleiotropic regulator 1	GO:1900087 positive regulation of G1/S transition of mitotic cell cycle;GO:1902808 positive regulation of cell cycle G1/S phase transition;GO:1901992 positive regulation of mitotic cell cycle phase transition			Nuclear speckles(Enhanced)Nuclear membrane(Approved)				0.0	0.0	1.0	1.0	0.0	0.0	0.0	1.0	0.0	0.0	0.0	0.0	0.0	0.0	0.0	0.0	0.0	0.0	0.0	0.0
TMPO	7112	symbol	H. sapiens	7112	H. sapiens	TMPO	thymopoietin	GO:0006355 regulation of transcription, DNA-templated;GO:1903506 regulation of nucleic acid-templated transcription;GO:0006351 transcription, DNA-templated			Nuclear membrane(Enhanced)			(M5901)HALLMARK G2M CHECKPOINT; (M5925)HALLMARK E2F TARGETS	1.0	1.0	0.0	0.0	0.0	0.0	0.0	0.0	0.0	0.0	0.0	1.0	0.0	0.0	0.0	0.0	0.0	0.0	0.0	0.0
ITGAX	3687	symbol	H. sapiens	3687	H. sapiens	ITGAX	integrin subunit alpha X	GO:1905956 positive regulation of endothelial tube morphogenesis;GO:1901509 regulation of endothelial tube morphogenesis;GO:0031643 positive regulation of myelination		CD markers			(M47)PID INTEGRIN CS PATHWAY; (M169)PID INTEGRIN2 PATHWAY		0.0	0.0	0.0	0.0	0.0	0.0	0.0	0.0	0.0	0.0	0.0	0.0	0.0	0.0	1.0	0.0	0.0	0.0	0.0	0.0
MAGEC1	9947	symbol	H. sapiens	9947	H. sapiens	MAGEC1	MAGE family member C1				Cytosol;Nucleoplasm(Approved)				0.0	0.0	0.0	0.0	0.0	0.0	0.0	0.0	0.0	0.0	0.0	0.0	0.0	0.0	0.0	0.0	0.0	0.0	0.0	0.0
CXCL14	9547	symbol	H. sapiens	9547	H. sapiens	CXCL14	C-X-C motif chemokine ligand 14	GO:2000503 positive regulation of natural killer cell chemotaxis;GO:2000501 regulation of natural killer cell chemotaxis;GO:0140131 positive regulation of lymphocyte chemotaxis					(M5883)NABA SECRETED FACTORS; (M5885)NABA MATRISOME ASSOCIATED; (M5889)NABA MATRISOME	(M5907)HALLMARK ESTROGEN RESPONSE LATE	0.0	0.0	0.0	0.0	0.0	0.0	0.0	0.0	0.0	0.0	0.0	0.0	0.0	0.0	0.0	0.0	0.0	0.0	0.0	0.0
IVNS1ABP	10625	symbol	H. sapiens	10625	H. sapiens	IVNS1ABP	influenza virus NS1A binding protein	GO:0031397 negative regulation of protein ubiquitination;GO:2001243 negative regulation of intrinsic apoptotic signaling pathway;GO:1903321 negative regulation of protein modification by small protein conjugation or removal			Cytosol(Supported)				0.0	0.0	0.0	0.0	0.0	0.0	0.0	0.0	0.0	0.0	0.0	0.0	0.0	0.0	0.0	0.0	0.0	0.0	0.0	0.0
C14orf129	51527	gene_synonym	H. sapiens	51527	H. sapiens	GSKIP	GSK3B interacting protein	GO:0008631 intrinsic apoptotic signaling pathway in response to oxidative stress;GO:0090263 positive regulation of canonical Wnt signaling pathway;GO:0006469 negative regulation of protein kinase activity			Golgi apparatus;Nucleoli;Vesicles(Approved)				0.0	0.0	0.0	0.0	0.0	0.0	0.0	0.0	0.0	0.0	0.0	0.0	0.0	0.0	0.0	0.0	0.0	0.0	0.0	0.0
MIR21	406991	symbol	H. sapiens	406991	H. sapiens	MIR21	microRNA 21	GO:1901670 negative regulation of superoxide dismutase activity;GO:2000321 positive regulation of T-helper 17 cell differentiation;GO:1904832 negative regulation of removal of superoxide radicals							1.0	0.0	1.0	1.0	0.0	1.0	0.0	0.0	0.0	0.0	0.0	0.0	0.0	0.0	1.0	0.0	0.0	0.0	0.0	0.0
NET1	10276	symbol	H. sapiens	10276	H. sapiens	NET1	neuroepithelial cell transforming 1	GO:0051451 myoblast migration;GO:0071479 cellular response to ionizing radiation;GO:0070301 cellular response to hydrogen peroxide			Nucleus;Vesicles(Approved)		(M68)PID RHOA REG PATHWAY	(M5893)HALLMARK MITOTIC SPINDLE	1.0	0.0	0.0	0.0	0.0	0.0	0.0	0.0	0.0	0.0	0.0	0.0	0.0	0.0	0.0	0.0	0.0	0.0	0.0	0.0
HIST1H3F	8968	gene_synonym	H. sapiens	8968	H. sapiens	H3C7	H3 clustered histone 7	GO:0038111 interleukin-7-mediated signaling pathway;GO:0006335 DNA replication-dependent nucleosome assembly;GO:0000183 chromatin silencing at rDNA							1.0	1.0	0.0	0.0	0.0	0.0	0.0	0.0	0.0	0.0	1.0	0.0	0.0	0.0	1.0	0.0	0.0	0.0	0.0	1.0
TAGLN2	8407	symbol	H. sapiens	8407	H. sapiens	TAGLN2	transgelin 2	GO:0002576 platelet degranulation;GO:0045055 regulated exocytosis;GO:0006887 exocytosis			Actin filaments;Cytosol(Approved)				0.0	0.0	0.0	0.0	0.0	0.0	0.0	0.0	0.0	0.0	0.0	0.0	0.0	0.0	1.0	0.0	0.0	0.0	0.0	0.0
LOC729013	729013	Gene_ID	H. sapiens	729013	H. sapiens	ZBED5-AS1	ZBED5 antisense RNA 1								0.0	0.0	0.0	0.0	0.0	0.0	0.0	0.0	0.0	0.0	0.0	0.0	0.0	0.0	0.0	0.0	0.0	0.0	0.0	0.0
USP39	10713	symbol	H. sapiens	10713	H. sapiens	USP39	ubiquitin specific peptidase 39	GO:0000245 spliceosomal complex assembly;GO:0016579 protein deubiquitination;GO:0000398 mRNA splicing, via spliceosome		Enzymes/Peptidases/Cysteine-type peptidases	Nucleoplasm(Supported)				1.0	0.0	0.0	0.0	0.0	0.0	0.0	0.0	0.0	0.0	0.0	0.0	0.0	0.0	0.0	0.0	0.0	0.0	0.0	0.0
RAD54B	25788	symbol	H. sapiens	25788	H. sapiens	RAD54B	RAD54 homolog B	GO:0007131 reciprocal meiotic recombination;GO:0006312 mitotic recombination;GO:0032508 DNA duplex unwinding			Nucleus(Supported)				1.0	1.0	0.0	0.0	1.0	1.0	0.0	0.0	0.0	1.0	0.0	0.0	0.0	0.0	0.0	0.0	0.0	0.0	0.0	0.0
RFWD3	55159	symbol	H. sapiens	55159	H. sapiens	RFWD3	ring finger and WD repeat domain 3	GO:0031052 chromosome breakage;GO:0031571 mitotic G1 DNA damage checkpoint;GO:0031049 programmed DNA elimination		Enzymes/ENZYME proteins/Transferases	Nucleoplasm(Enhanced)Cytosol(Supported)				0.0	0.0	1.0	1.0	1.0	0.0	0.0	0.0	0.0	0.0	0.0	0.0	0.0	0.0	0.0	1.0	0.0	0.0	0.0	0.0
SGOL2	151246	gene_synonym	H. sapiens	151246	H. sapiens	SGO2	shugoshin 2	GO:0051754 meiotic sister chromatid cohesion, centromeric;GO:0051177 meiotic sister chromatid cohesion;GO:0045144 meiotic sister chromatid segregation			Nucleoplasm(Enhanced)Nuclear bodies(Approved)				1.0	0.0	0.0	0.0	0.0	0.0	0.0	0.0	0.0	1.0	0.0	0.0	0.0	0.0	0.0	0.0	0.0	0.0	0.0	0.0
TIMP3	7078	symbol	H. sapiens	7078	H. sapiens	TIMP3	TIMP metallopeptidase inhibitor 3	GO:1903984 positive regulation of TRAIL-activated apoptotic signaling pathway;GO:1903121 regulation of TRAIL-activated apoptotic signaling pathway;GO:1904684 negative regulation of metalloendopeptidase activity				pimagedine HCl (Protease binding)	(M3468)NABA ECM REGULATORS; (M5885)NABA MATRISOME ASSOCIATED; (M5889)NABA MATRISOME	(M5946)HALLMARK COAGULATION; (M5902)HALLMARK APOPTOSIS; (M5930)HALLMARK EPITHELIAL MESENCHYMAL TRANSITION	0.0	0.0	0.0	0.0	0.0	0.0	0.0	0.0	0.0	0.0	0.0	0.0	0.0	0.0	1.0	0.0	0.0	0.0	0.0	0.0
DSEL	92126	symbol	H. sapiens	92126	H. sapiens	DSEL	dermatan sulfate epimerase like	GO:0030208 dermatan sulfate biosynthetic process;GO:0030205 dermatan sulfate metabolic process;GO:0050651 dermatan sulfate proteoglycan biosynthetic process			Nucleoplasm;Plasma membrane(Approved)				0.0	0.0	0.0	0.0	0.0	0.0	0.0	0.0	0.0	0.0	0.0	0.0	0.0	0.0	0.0	0.0	0.0	0.0	0.0	0.0
SIGLEC15	284266	symbol	H. sapiens	284266	H. sapiens	SIGLEC15	sialic acid binding Ig like lectin 15	GO:2001204 regulation of osteoclast development;GO:0036035 osteoclast development;GO:0045670 regulation of osteoclast differentiation			Golgi apparatus(Supported)Nucleoplasm(Approved)				0.0	0.0	0.0	0.0	0.0	0.0	0.0	0.0	0.0	0.0	1.0	0.0	0.0	0.0	0.0	0.0	0.0	0.0	0.0	0.0
DDX21	9188	symbol	H. sapiens	9188	H. sapiens	DDX21	DExD-box helicase 21	GO:0002735 positive regulation of myeloid dendritic cell cytokine production;GO:0002733 regulation of myeloid dendritic cell cytokine production;GO:0002732 positive regulation of dendritic cell cytokine production		Enzymes/ENZYME proteins/Hydrolases	Nucleoli;Nucleus(Enhanced)			(M5941)HALLMARK UV RESPONSE UP; (M5926)HALLMARK MYC TARGETS V1	0.0	1.0	0.0	0.0	0.0	0.0	0.0	0.0	0.0	0.0	0.0	0.0	0.0	0.0	0.0	0.0	0.0	0.0	0.0	0.0
ORC6	23594	symbol	H. sapiens	23594	H. sapiens	ORC6	origin recognition complex subunit 6	GO:0051782 negative regulation of cell division;GO:0006270 DNA replication initiation;GO:0000082 G1/S transition of mitotic cell cycle			Nucleoli fibrillar center;Nucleus(Approved)			(M5901)HALLMARK G2M CHECKPOINT; (M5925)HALLMARK E2F TARGETS	1.0	0.0	1.0	1.0	0.0	1.0	0.0	0.0	0.0	0.0	0.0	0.0	0.0	0.0	0.0	0.0	0.0	0.0	0.0	0.0
FAM72B	653820	symbol	H. sapiens	653820	H. sapiens	FAM72B	family with sequence similarity 72 member B				Cytosol;Plasma membrane;Vesicles(Approved)				0.0	0.0	0.0	0.0	0.0	0.0	0.0	0.0	0.0	0.0	0.0	0.0	0.0	0.0	0.0	0.0	0.0	0.0	0.0	0.0
WDR76	79968	symbol	H. sapiens	79968	H. sapiens	WDR76	WD repeat domain 76	GO:2000001 regulation of DNA damage checkpoint;GO:1901976 regulation of cell cycle checkpoint;GO:0000077 DNA damage checkpoint			Nuclear bodies;Nucleoli fibrillar center(Approved)				0.0	0.0	0.0	1.0	0.0	0.0	0.0	0.0	0.0	0.0	0.0	0.0	0.0	0.0	0.0	0.0	0.0	0.0	0.0	0.0
PIGY	84992	symbol	H. sapiens	84992	H. sapiens	PIGY	phosphatidylinositol glycan anchor biosynthesis class Y	GO:0016254 preassembly of GPI anchor in ER membrane;GO:0006506 GPI anchor biosynthetic process;GO:0006505 GPI anchor metabolic process							0.0	0.0	0.0	0.0	0.0	0.0	0.0	0.0	0.0	0.0	0.0	0.0	0.0	0.0	0.0	0.0	0.0	0.0	0.0	0.0
HIST1H2BB	3018	gene_synonym	H. sapiens	3018	H. sapiens	H2BC3	H2B clustered histone 3	GO:0006334 nucleosome assembly;GO:0031497 chromatin assembly;GO:0034728 nucleosome organization			Cytosol;Nucleoplasm(Approved)			(M5953)HALLMARK KRAS SIGNALING UP	1.0	1.0	0.0	0.0	0.0	1.0	0.0	0.0	0.0	0.0	0.0	0.0	0.0	0.0	0.0	0.0	0.0	0.0	0.0	0.0
ARL6IP1	23204	symbol	H. sapiens	23204	H. sapiens	ARL6IP1	ADP ribosylation factor like GTPase 6 interacting protein 1	GO:0002038 positive regulation of L-glutamate import across plasma membrane;GO:0002036 regulation of L-glutamate import across plasma membrane;GO:0098712 L-glutamate import across plasma membrane			Endoplasmic reticulum(Approved)			(M5898)HALLMARK DNA REPAIR	0.0	0.0	0.0	0.0	0.0	0.0	0.0	0.0	0.0	0.0	0.0	1.0	0.0	0.0	0.0	0.0	0.0	0.0	0.0	0.0
MIRLET7A2	406882	symbol	H. sapiens	406882	H. sapiens	MIRLET7A2	microRNA let-7a-2	GO:0098806 deadenylation involved in gene silencing by miRNA;GO:0070104 negative regulation of interleukin-6-mediated signaling pathway;GO:0070103 regulation of interleukin-6-mediated signaling pathway							0.0	0.0	0.0	0.0	0.0	0.0	0.0	0.0	0.0	0.0	0.0	0.0	0.0	0.0	0.0	0.0	0.0	0.0	0.0	0.0
BARD1	580	symbol	H. sapiens	580	H. sapiens	BARD1	BRCA1 associated RING domain 1	GO:0046826 negative regulation of protein export from nucleus;GO:0031441 negative regulation of mRNA 3'-end processing;GO:0085020 protein K6-linked ubiquitination		Enzymes/ENZYME proteins/Transferases	Nuclear speckles(Supported)		(M258)PID BARD1 PATHWAY	(M5956)HALLMARK KRAS SIGNALING DN; (M5901)HALLMARK G2M CHECKPOINT; (M5925)HALLMARK E2F TARGETS	1.0	1.0	1.0	1.0	1.0	1.0	0.0	0.0	0.0	0.0	1.0	0.0	0.0	0.0	0.0	0.0	0.0	0.0	0.0	0.0
MIR573	693158	symbol	H. sapiens	693158	H. sapiens	MIR573	microRNA 573	GO:0035195 gene silencing by miRNA;GO:0035194 posttranscriptional gene silencing by RNA;GO:0016441 posttranscriptional gene silencing							0.0	0.0	0.0	0.0	0.0	0.0	0.0	0.0	0.0	0.0	0.0	0.0	0.0	0.0	0.0	0.0	0.0	0.0	0.0	0.0
FAM129B	64855	gene_synonym	H. sapiens	64855	H. sapiens	NIBAN2	niban apoptosis regulator 2	GO:0044029 hypomethylation of CpG island;GO:0048743 positive regulation of skeletal muscle fiber development;GO:0044028 DNA hypomethylation			Cytosol(Enhanced)Nucleoplasm;Plasma membrane(Approved)				0.0	0.0	0.0	0.0	0.0	0.0	0.0	0.0	0.0	0.0	1.0	0.0	0.0	0.0	0.0	0.0	0.0	0.0	0.0	0.0
ABL1	25	symbol	H. sapiens	25	H. sapiens	ABL1	ABL proto-oncogene 1, non-receptor tyrosine kinase	GO:0002333 transitional one stage B cell differentiation;GO:0051281 positive regulation of release of sequestered calcium ion into cytosol;GO:0002332 transitional stage B cell differentiation	Tyr protein kinase family	Enzymes/{ENZYME proteins/Transferases,Kinases/Tyr protein kinases};RAS pathway related proteins	Nucleoplasm(Enhanced)Nuclear bodies(Supported)	Adenosine triphosphate (Syntaxin binding);Imatinib (Syntaxin binding);Dasatinib (Syntaxin binding);N-[4-Methyl-3-[[4-(3-Pyridinyl)-2-Pyrimidinyl]Amino]Phenyl]-3-Pyridinecarboxamide (Syntaxin binding);Nilotinib (Syntaxin binding);XL228 (Syntaxin binding);Bosutinib (Syntaxin binding);2-{[(6-OXO-1,6-DIHYDROPYRIDIN-3-YL)METHYL]AMINO}-N-[4-PROPYL-3-(TRIFLUOROMETHYL)PHENYL]BENZAMIDE (Syntaxin binding);…	(M163)PID LIS1 PATHWAY; (M84)PID ATM PATHWAY; (M142)PID AJDISS 2PATHWAY	(M5893)HALLMARK MITOTIC SPINDLE; (M5901)HALLMARK G2M CHECKPOINT	1.0	1.0	1.0	1.0	1.0	1.0	1.0	1.0	0.0	0.0	0.0	1.0	0.0	0.0	1.0	0.0	0.0	0.0	0.0	1.0
PPAPDC1A	196051	gene_synonym	H. sapiens	196051	H. sapiens	PLPP4	phospholipid phosphatase 4	GO:0038096 Fc-gamma receptor signaling pathway involved in phagocytosis;GO:0001835 blastocyst hatching;GO:0002431 Fc receptor mediated stimulatory signaling pathway		Enzymes/ENZYME proteins/Hydrolases	Nucleoli;Nucleus(Approved)				0.0	0.0	0.0	0.0	0.0	0.0	0.0	0.0	0.0	0.0	0.0	0.0	0.0	0.0	0.0	0.0	0.0	0.0	0.0	0.0
LRRC32	2615	symbol	H. sapiens	2615	H. sapiens	LRRC32	leucine rich repeat containing 32	GO:1901398 regulation of transforming growth factor beta3 activation;GO:0036366 transforming growth factor beta3 activation;GO:0046007 negative regulation of activated T cell proliferation			Nucleoplasm(Supported)				0.0	0.0	0.0	0.0	0.0	0.0	0.0	0.0	0.0	0.0	0.0	0.0	0.0	0.0	0.0	0.0	0.0	0.0	0.0	0.0
FOXC2	2303	symbol	H. sapiens	2303	H. sapiens	FOXC2	forkhead box C2	GO:1902257 negative regulation of apoptotic process involved in outflow tract morphogenesis;GO:0072144 glomerular mesangial cell development;GO:0035470 positive regulation of vascular wound healing		Transcription factors/Helix-turn-helix domains	Nuclear bodies;Nucleoplasm(Supported)			(M5930)HALLMARK EPITHELIAL MESENCHYMAL TRANSITION	0.0	0.0	0.0	0.0	0.0	0.0	0.0	0.0	0.0	0.0	0.0	0.0	0.0	0.0	1.0	0.0	0.0	0.0	0.0	0.0
ORC1	4998	symbol	H. sapiens	4998	H. sapiens	ORC1	origin recognition complex subunit 1	GO:0033314 mitotic DNA replication checkpoint;GO:0044818 mitotic G2/M transition checkpoint;GO:0000083 regulation of transcription involved in G1/S transition of mitotic cell cycle			Nucleus(Supported)Cytosol;Plasma membrane(Approved)		(M40)PID E2F PATHWAY		1.0	0.0	1.0	1.0	0.0	1.0	0.0	0.0	0.0	0.0	0.0	0.0	0.0	0.0	0.0	0.0	0.0	0.0	1.0	0.0
POLE2	5427	symbol	H. sapiens	5427	H. sapiens	POLE2	DNA polymerase epsilon 2, accessory subunit	GO:0032201 telomere maintenance via semi-conservative replication;GO:0042276 error-prone translesion synthesis;GO:0019985 translesion synthesis		Enzymes/ENZYME proteins/Transferases	Nuclear bodies;Nucleoplasm(Supported)Vesicles(Approved)	Cladribine (Dna-directed dna polymerase activity)			1.0	1.0	1.0	1.0	1.0	1.0	0.0	0.0	0.0	0.0	1.0	0.0	0.0	0.0	0.0	0.0	0.0	0.0	0.0	0.0
CDK2	1017	symbol	H. sapiens	1017	H. sapiens	CDK2	cyclin dependent kinase 2	GO:0006977 DNA damage response, signal transduction by p53 class mediator resulting in cell cycle arrest;GO:0072431 signal transduction involved in mitotic G1 DNA damage checkpoint;GO:0032298 positive regulation of DNA-dependent DNA replication initiation	CMGC Ser/Thr protein kinase family	Enzymes/{ENZYME proteins/Transferases,Kinases/CMGC Ser/Thr protein kinases}	Nucleoplasm(Enhanced)Centrosome;Cytosol(Supported)	4-[5-(Trans-4-Aminocyclohexylamino)-3-Isopropylpyrazolo[1,5-a]Pyrimidin-7-Ylamino]-N,N-Dimethylbenzenesulfonamide (Metal ion binding);Staurosporine (Metal ion binding);Indirubin-3'-Monoxime (Metal ion binding);4-(2,4-Dimethyl-Thiazol-5-Yl)-Pyrimidin-2-Ylamine (Metal ion binding);Olomoucine (Metal ion binding);4-[(4-Imidazo[1,2-a]Pyridin-3-Ylpyrimidin-2-Yl)Amino]Benzenesulfonamide (Metal ion bindi…	(M3686)SA REG CASCADE OF CYCLIN EXPR; (M1529)SA G1 AND S PHASES; (M11)PID PRL SIGNALING EVENTS PATHWAY	(M5923)HALLMARK PI3K AKT MTOR SIGNALING; (M5941)HALLMARK UV RESPONSE UP; (M5902)HALLMARK APOPTOSIS	1.0	1.0	1.0	1.0	1.0	1.0	1.0	1.0	0.0	1.0	1.0	1.0	1.0	0.0	1.0	0.0	0.0	0.0	1.0	1.0
LOC100507516	100507516	Gene_ID	H. sapiens	100507516	H. sapiens	LOC100507516	uncharacterized LOC100507516								0.0	0.0	0.0	0.0	0.0	0.0	0.0	0.0	0.0	0.0	0.0	0.0	0.0	0.0	0.0	0.0	0.0	0.0	0.0	0.0
SLC29A3	55315	symbol	H. sapiens	55315	H. sapiens	SLC29A3	solute carrier family 29 member 3	GO:1901642 nucleoside transmembrane transport;GO:0015858 nucleoside transport;GO:1901264 carbohydrate derivative transport		Transporters/Electrochemical Potential-driven transporters	Vesicles(Supported)Golgi apparatus(Approved)			(M5956)HALLMARK KRAS SIGNALING DN	0.0	0.0	0.0	0.0	0.0	0.0	0.0	0.0	0.0	0.0	0.0	0.0	0.0	0.0	0.0	0.0	0.0	0.0	0.0	0.0
ARHGDIA	396	symbol	H. sapiens	396	H. sapiens	ARHGDIA	Rho GDP dissociation inhibitor alpha	GO:0050771 negative regulation of axonogenesis;GO:0050772 positive regulation of axonogenesis;GO:2000249 regulation of actin cytoskeleton reorganization			Cytosol(Enhanced)		(M83)PID CDC42 REG PATHWAY; (M241)PID RAC1 REG PATHWAY; (M238)PID THROMBIN PAR1 PATHWAY	(M5923)HALLMARK PI3K AKT MTOR SIGNALING; (M5893)HALLMARK MITOTIC SPINDLE	1.0	0.0	0.0	0.0	0.0	0.0	0.0	0.0	0.0	0.0	0.0	0.0	0.0	0.0	0.0	0.0	0.0	0.0	0.0	0.0
SECISBP2L	9728	symbol	H. sapiens	9728	H. sapiens	SECISBP2L	SECIS binding protein 2 like	GO:0001514 selenocysteine incorporation;GO:0006451 translational readthrough;GO:0006414 translational elongation			Nucleoplasm(Approved)				0.0	0.0	0.0	0.0	0.0	0.0	0.0	0.0	0.0	0.0	0.0	0.0	0.0	0.0	0.0	0.0	0.0	0.0	0.0	0.0
RAB27B	5874	symbol	H. sapiens	5874	H. sapiens	RAB27B	RAB27B, member RAS oncogene family	GO:0099641 anterograde axonal protein transport;GO:0032402 melanosome transport;GO:0099640 axo-dendritic protein transport			Cytosol;Golgi apparatus;Plasma membrane(Uncertain)				0.0	0.0	0.0	0.0	0.0	0.0	1.0	0.0	0.0	0.0	0.0	0.0	0.0	0.0	1.0	0.0	1.0	0.0	0.0	1.0
MCM5	4174	symbol	H. sapiens	4174	H. sapiens	MCM5	minichromosome maintenance complex component 5	GO:0006267 pre-replicative complex assembly involved in nuclear cell cycle DNA replication;GO:1902299 pre-replicative complex assembly involved in cell cycle DNA replication;GO:0000727 double-strand break repair via break-induced replication		Enzymes/ENZYME proteins/Hydrolases	Nucleoplasm(Enhanced)			(M5928)HALLMARK MYC TARGETS V2; (M5901)HALLMARK G2M CHECKPOINT; (M5926)HALLMARK MYC TARGETS V1	1.0	1.0	1.0	1.0	1.0	1.0	0.0	0.0	0.0	0.0	0.0	0.0	0.0	1.0	0.0	0.0	0.0	0.0	0.0	0.0
KRTAP1-5	83895	symbol	H. sapiens	83895	H. sapiens	KRTAP1-5	keratin associated protein 1-5	GO:0031424 keratinization;GO:0030216 keratinocyte differentiation;GO:0009913 epidermal cell differentiation							0.0	0.0	0.0	0.0	0.0	0.0	0.0	0.0	0.0	0.0	0.0	0.0	0.0	0.0	0.0	0.0	0.0	0.0	0.0	0.0
CSF3	1440	symbol	H. sapiens	1440	H. sapiens	CSF3	colony stimulating factor 3	GO:2000251 positive regulation of actin cytoskeleton reorganization;GO:0030851 granulocyte differentiation;GO:0014068 positive regulation of phosphatidylinositol 3-kinase signaling					(M5883)NABA SECRETED FACTORS; (M5885)NABA MATRISOME ASSOCIATED; (M5889)NABA MATRISOME	(M5932)HALLMARK INFLAMMATORY RESPONSE	0.0	0.0	0.0	0.0	0.0	0.0	0.0	0.0	0.0	0.0	0.0	0.0	0.0	0.0	0.0	0.0	0.0	0.0	0.0	0.0
RGS2	5997	symbol	H. sapiens	5997	H. sapiens	RGS2	regulator of G protein signaling 2	GO:1900924 negative regulation of glycine import across plasma membrane;GO:0140194 negative regulation of adenylate cyclase-inhibiting adrenergic receptor signaling pathway involved in heart process;GO:1900923 regulation of glycine import across plasma membrane			Cytosol(Approved)				0.0	0.0	0.0	0.0	0.0	0.0	0.0	0.0	0.0	0.0	0.0	0.0	0.0	0.0	0.0	0.0	0.0	0.0	0.0	0.0
PIK3CB	5291	symbol	H. sapiens	5291	H. sapiens	PIK3CB	phosphatidylinositol-4,5-bisphosphate 3-kinase catalytic subunit beta	GO:0033031 positive regulation of neutrophil apoptotic process;GO:0033029 regulation of neutrophil apoptotic process;GO:0033034 positive regulation of myeloid cell apoptotic process	Atypical: PI3/PI4-kinase family	Enzymes/ENZYME proteins/Transferases;RAS pathway related proteins	Midbody;Nucleoli;Nucleoplasm(Approved)	Caffeine (Phosphatidylinositol-4,5-bisphosphate 3-kinase activity);XL765 (Phosphatidylinositol-4,5-bisphosphate 3-kinase activity)	(M7416)ST GAQ PATHWAY; (M79)PID TRAIL PATHWAY; (M193)PID NEPHRIN NEPH1 PATHWAY	(M5915)HALLMARK APICAL JUNCTION	1.0	1.0	0.0	0.0	0.0	0.0	0.0	0.0	0.0	0.0	0.0	1.0	0.0	0.0	1.0	0.0	0.0	0.0	0.0	0.0
IFI44L	10964	symbol	H. sapiens	10964	H. sapiens	IFI44L	interferon induced protein 44 like	GO:0051607 defense response to virus;GO:0009615 response to virus;GO:0098542 defense response to other organism			Nucleoplasm(Approved)			(M5911)HALLMARK INTERFERON ALPHA RESPONSE; (M5956)HALLMARK KRAS SIGNALING DN; (M5913)HALLMARK INTERFERON GAMMA RESPONSE	0.0	0.0	0.0	0.0	0.0	0.0	0.0	0.0	0.0	0.0	0.0	0.0	0.0	0.0	0.0	0.0	0.0	0.0	0.0	0.0
SLC20A1	6574	symbol	H. sapiens	6574	H. sapiens	SLC20A1	solute carrier family 20 member 1	GO:0035435 phosphate ion transmembrane transport;GO:0006817 phosphate ion transport;GO:0035725 sodium ion transmembrane transport		Transporters/Electrochemical Potential-driven transporters	Vesicles(Approved)			(M5896)HALLMARK TGF BETA SIGNALING; (M5902)HALLMARK APOPTOSIS	0.0	0.0	0.0	0.0	0.0	0.0	0.0	0.0	0.0	0.0	0.0	0.0	0.0	0.0	0.0	0.0	0.0	0.0	0.0	0.0
APEX2	27301	symbol	H. sapiens	27301	H. sapiens	APEX2	apurinic/apyrimidinic endodeoxyribonuclease 2	GO:0006284 base-excision repair;GO:0090305 nucleic acid phosphodiester bond hydrolysis;GO:0006310 DNA recombination		Enzymes/ENZYME proteins/Lyases	Nucleoli fibrillar center;Nucleus;Vesicles(Supported)				0.0	0.0	0.0	0.0	1.0	0.0	0.0	0.0	0.0	0.0	0.0	0.0	0.0	0.0	0.0	0.0	0.0	0.0	0.0	0.0
E2F1	1869	symbol	H. sapiens	1869	H. sapiens	E2F1	E2F transcription factor 1	GO:1900740 positive regulation of protein insertion into mitochondrial membrane involved in apoptotic signaling pathway;GO:1900739 regulation of protein insertion into mitochondrial membrane involved in apoptotic signaling pathway;GO:1901030 positive regulation of mitochondrial outer membrane permeabilization involved in apoptotic signaling pathway		Transcription factors/Helix-turn-helix domains	Nucleoplasm(Enhanced)Centrosome(Supported)		(M3686)SA REG CASCADE OF CYCLIN EXPR; (M1529)SA G1 AND S PHASES; (M143)PID IL2 PI3K PATHWAY	(M5923)HALLMARK PI3K AKT MTOR SIGNALING; (M5901)HALLMARK G2M CHECKPOINT	1.0	1.0	1.0	1.0	0.0	1.0	0.0	1.0	0.0	0.0	0.0	0.0	0.0	0.0	0.0	0.0	0.0	0.0	1.0	0.0
FBXO5	26271	symbol	H. sapiens	26271	H. sapiens	FBXO5	F-box protein 5	GO:0007057 spindle assembly involved in female meiosis I;GO:1905322 positive regulation of mesenchymal stem cell migration;GO:1904667 negative regulation of ubiquitin protein ligase activity			Nucleoplasm(Supported)		(M129)PID PLK1 PATHWAY	(M5893)HALLMARK MITOTIC SPINDLE; (M5901)HALLMARK G2M CHECKPOINT	1.0	0.0	1.0	1.0	0.0	0.0	1.0	1.0	0.0	1.0	1.0	1.0	1.0	0.0	0.0	0.0	0.0	0.0	1.0	0.0
CCDC18	343099	symbol	H. sapiens	343099	H. sapiens	CCDC18	coiled-coil domain containing 18				Cytosol;Nucleoplasm(Approved)				0.0	0.0	0.0	0.0	0.0	0.0	0.0	0.0	0.0	0.0	0.0	0.0	0.0	0.0	0.0	0.0	0.0	0.0	0.0	0.0
ATAD5	79915	symbol	H. sapiens	79915	H. sapiens	ATAD5	ATPase family AAA domain containing 5	GO:0048304 positive regulation of isotype switching to IgG isotypes;GO:0048302 regulation of isotype switching to IgG isotypes;GO:0045830 positive regulation of isotype switching							0.0	0.0	1.0	1.0	1.0	1.0	0.0	1.0	0.0	0.0	1.0	0.0	1.0	0.0	0.0	0.0	0.0	0.0	0.0	0.0
NCAPG2	54892	symbol	H. sapiens	54892	H. sapiens	NCAPG2	non-SMC condensin II complex subunit G2	GO:0045647 negative regulation of erythrocyte differentiation;GO:0001833 inner cell mass cell proliferation;GO:0001832 blastocyst growth			Nuclear speckles(Supported)				1.0	1.0	0.0	0.0	0.0	0.0	0.0	0.0	1.0	0.0	0.0	0.0	0.0	0.0	0.0	0.0	0.0	0.0	0.0	0.0
BRCA2	675	symbol	H. sapiens	675	H. sapiens	BRCA2	BRCA2 DNA repair associated	GO:1990426 mitotic recombination-dependent replication fork processing;GO:0033600 negative regulation of mammary gland epithelial cell proliferation;GO:1990505 mitotic DNA replication maintenance of fidelity			Nucleoplasm(Approved)Cytosol(Uncertain)		(M46)PID ATR PATHWAY; (M176)PID FOXM1 PATHWAY; (M236)PID DELTA NP63 PATHWAY	(M5893)HALLMARK MITOTIC SPINDLE; (M5901)HALLMARK G2M CHECKPOINT; (M5925)HALLMARK E2F TARGETS	1.0	1.0	1.0	1.0	1.0	1.0	1.0	1.0	0.0	1.0	1.0	1.0	1.0	1.0	0.0	1.0	0.0	1.0	0.0	0.0
GALNT12	79695	symbol	H. sapiens	79695	H. sapiens	GALNT12	polypeptide N-acetylgalactosaminyltransferase 12	GO:0016266 O-glycan processing;GO:0006493 protein O-linked glycosylation;GO:0006486 protein glycosylation		Enzymes/ENZYME proteins/Transferases					0.0	0.0	0.0	0.0	0.0	0.0	0.0	0.0	0.0	0.0	0.0	0.0	0.0	0.0	0.0	0.0	0.0	0.0	0.0	0.0
TSEN15	116461	symbol	H. sapiens	116461	H. sapiens	TSEN15	tRNA splicing endonuclease subunit 15	GO:0006388 tRNA splicing, via endonucleolytic cleavage and ligation;GO:0000394 RNA splicing, via endonucleolytic cleavage and ligation;GO:0090502 RNA phosphodiester bond hydrolysis, endonucleolytic			Nucleoli;Nucleus(Approved)				0.0	0.0	0.0	0.0	0.0	0.0	0.0	0.0	0.0	0.0	0.0	0.0	0.0	0.0	0.0	0.0	0.0	0.0	0.0	0.0
TEX261	113419	symbol	H. sapiens	113419	H. sapiens	TEX261	testis expressed 261	GO:0006888 ER to Golgi vesicle-mediated transport;GO:0043065 positive regulation of apoptotic process;GO:0043068 positive regulation of programmed cell death			Cytosol;Nucleoplasm(Approved)				0.0	0.0	0.0	0.0	0.0	0.0	0.0	0.0	0.0	0.0	0.0	0.0	0.0	0.0	0.0	0.0	0.0	0.0	0.0	0.0
CDC45	8318	symbol	H. sapiens	8318	H. sapiens	CDC45	cell division cycle 45	GO:1902977 mitotic DNA replication preinitiation complex assembly;GO:0031938 regulation of chromatin silencing at telomere;GO:0071163 DNA replication preinitiation complex assembly			Cytosol;Nucleoplasm(Supported)Centrosome(Approved)			(M5901)HALLMARK G2M CHECKPOINT; (M5926)HALLMARK MYC TARGETS V1	1.0	1.0	1.0	1.0	1.0	1.0	0.0	1.0	0.0	0.0	0.0	0.0	0.0	1.0	0.0	0.0	0.0	0.0	1.0	0.0
PLDN	26258	gene_synonym	H. sapiens	26258	H. sapiens	BLOC1S6	biogenesis of lysosomal organelles complex 1 subunit 6	GO:0035646 endosome to melanosome transport;GO:0048490 anterograde synaptic vesicle transport;GO:0050942 positive regulation of pigment cell differentiation							0.0	0.0	0.0	0.0	0.0	0.0	1.0	0.0	0.0	0.0	0.0	0.0	0.0	0.0	0.0	0.0	1.0	0.0	0.0	1.0
PNPO	55163	symbol	H. sapiens	55163	H. sapiens	PNPO	pyridoxamine 5'-phosphate oxidase	GO:0008615 pyridoxine biosynthetic process;GO:0042823 pyridoxal phosphate biosynthetic process;GO:0008614 pyridoxine metabolic process		Enzymes/ENZYME proteins/Oxidoreductases	Cytosol;Nucleoplasm(Supported)	Pyridoxal Phosphate (Pyridoxamine-phosphate oxidase activity);Riboflavin Monophosphate (Pyridoxamine-phosphate oxidase activity);Beta-Mercaptoethanol (Pyridoxamine-phosphate oxidase activity)			0.0	0.0	0.0	0.0	0.0	0.0	0.0	0.0	0.0	0.0	0.0	0.0	0.0	0.0	0.0	0.0	0.0	0.0	0.0	0.0
SNORD111B	100113402	symbol	H. sapiens	100113402	H. sapiens	SNORD111B	small nucleolar RNA, C/D box 111B	GO:0006396 RNA processing;GO:0016070 RNA metabolic process;GO:0090304 nucleic acid metabolic process							0.0	0.0	0.0	0.0	0.0	0.0	0.0	0.0	0.0	0.0	0.0	0.0	0.0	0.0	0.0	0.0	0.0	0.0	0.0	0.0
ZDHHC12	84885	symbol	H. sapiens	84885	H. sapiens	ZDHHC12	zinc finger DHHC-type containing 12	GO:0018230 peptidyl-L-cysteine S-palmitoylation;GO:0018345 protein palmitoylation;GO:0018231 peptidyl-S-diacylglycerol-L-cysteine biosynthetic process from peptidyl-cysteine		Enzymes/ENZYME proteins/Transferases	Nucleoplasm(Approved)				0.0	0.0	0.0	0.0	0.0	0.0	0.0	0.0	0.0	0.0	0.0	0.0	0.0	0.0	0.0	0.0	0.0	0.0	0.0	0.0
NUCKS1	64710	symbol	H. sapiens	64710	H. sapiens	NUCKS1	nuclear casein kinase and cyclin dependent kinase substrate 1	GO:1990969 modulation by host of viral RNA-binding transcription factor activity;GO:1990968 modulation by host of RNA binding by virus;GO:0044829 positive regulation by host of viral genome replication			Nucleus(Supported)Nucleoli(Approved)				0.0	0.0	1.0	0.0	1.0	0.0	0.0	0.0	0.0	0.0	1.0	0.0	1.0	0.0	0.0	1.0	0.0	0.0	0.0	0.0
MIR100	406892	symbol	H. sapiens	406892	H. sapiens	MIR100	microRNA 100	GO:1905064 negative regulation of vascular smooth muscle cell differentiation;GO:1905063 regulation of vascular smooth muscle cell differentiation;GO:0051151 negative regulation of smooth muscle cell differentiation							0.0	0.0	0.0	0.0	0.0	0.0	0.0	0.0	0.0	0.0	0.0	0.0	0.0	0.0	0.0	0.0	0.0	0.0	0.0	0.0
PAPLN	89932	symbol	H. sapiens	89932	H. sapiens	PAPLN	papilin, proteoglycan like sulfated glycoprotein	GO:0010951 negative regulation of endopeptidase activity;GO:0010466 negative regulation of peptidase activity;GO:0045861 negative regulation of proteolysis			Nucleoplasm(Approved)		(M5887)NABA BASEMENT MEMBRANES; (M3008)NABA ECM GLYCOPROTEINS; (M5884)NABA CORE MATRISOME		0.0	0.0	0.0	0.0	0.0	0.0	0.0	0.0	0.0	0.0	0.0	0.0	0.0	0.0	0.0	0.0	0.0	0.0	0.0	0.0
WDTC1	23038	symbol	H. sapiens	23038	H. sapiens	WDTC1	WD and tetratricopeptide repeats 1	GO:0045717 negative regulation of fatty acid biosynthetic process;GO:0045922 negative regulation of fatty acid metabolic process;GO:0042304 regulation of fatty acid biosynthetic process			Vesicles(Supported)Golgi apparatus(Approved)				0.0	0.0	0.0	0.0	0.0	0.0	0.0	0.0	0.0	0.0	0.0	0.0	0.0	0.0	0.0	0.0	0.0	0.0	0.0	0.0
RNF26	79102	symbol	H. sapiens	79102	H. sapiens	RNF26	ring finger protein 26	GO:1905719 protein localization to perinuclear region of cytoplasm;GO:0050687 negative regulation of defense response to virus;GO:0070979 protein K11-linked ubiquitination			Cytosol;Nucleoplasm;Vesicles(Approved)				0.0	0.0	0.0	0.0	0.0	0.0	0.0	0.0	0.0	0.0	0.0	1.0	0.0	0.0	0.0	0.0	0.0	0.0	0.0	0.0
TMEM205	374882	symbol	H. sapiens	374882	H. sapiens	TMEM205	transmembrane protein 205			Transporters	Endoplasmic reticulum;Nuclear membrane;Nucleoplasm(Approved)				0.0	0.0	0.0	0.0	0.0	0.0	0.0	0.0	0.0	0.0	0.0	0.0	0.0	0.0	0.0	0.0	0.0	0.0	0.0	0.0
DPY19L1	23333	symbol	H. sapiens	23333	H. sapiens	DPY19L1	dpy-19 like C-mannosyltransferase 1	GO:0018406 protein C-linked glycosylation via 2'-alpha-mannosyl-L-tryptophan;GO:0018317 protein C-linked glycosylation via tryptophan;GO:0018103 protein C-linked glycosylation			Vesicles(Approved)				0.0	0.0	0.0	0.0	0.0	0.0	0.0	0.0	0.0	0.0	0.0	0.0	0.0	0.0	0.0	0.0	0.0	0.0	0.0	0.0
TNFAIP6	7130	symbol	H. sapiens	7130	H. sapiens	TNFAIP6	TNF alpha induced protein 6	GO:0030728 ovulation;GO:0043312 neutrophil degranulation;GO:0002283 neutrophil activation involved in immune response				Hyaluronic acid (Hyaluronic acid binding)	(M3008)NABA ECM GLYCOPROTEINS; (M5884)NABA CORE MATRISOME; (M5889)NABA MATRISOME	(M5890)HALLMARK TNFA SIGNALING VIA NFKB; (M5932)HALLMARK INFLAMMATORY RESPONSE; (M5913)HALLMARK INTERFERON GAMMA RESPONSE	0.0	0.0	0.0	0.0	0.0	0.0	0.0	0.0	0.0	0.0	0.0	0.0	0.0	0.0	0.0	0.0	0.0	0.0	0.0	0.0
SPTLC3	55304	symbol	H. sapiens	55304	H. sapiens	SPTLC3	serine palmitoyltransferase long chain base subunit 3	GO:0046520 sphingoid biosynthetic process;GO:0046519 sphingoid metabolic process;GO:0030148 sphingolipid biosynthetic process		Enzymes/ENZYME proteins/Transferases	Microtubules(Approved)	Pyridoxal Phosphate (Serine c-palmitoyltransferase activity)			0.0	0.0	0.0	0.0	0.0	0.0	0.0	0.0	0.0	0.0	0.0	0.0	0.0	0.0	0.0	0.0	0.0	0.0	0.0	0.0
ZNF385A	25946	symbol	H. sapiens	25946	H. sapiens	ZNF385A	zinc finger protein 385A	GO:1902164 positive regulation of DNA damage response, signal transduction by p53 class mediator resulting in transcription of p21 class mediator;GO:0006977 DNA damage response, signal transduction by p53 class mediator resulting in cell cycle arrest;GO:0072431 signal transduction involved in mitotic G1 DNA damage checkpoint			Cytosol(Supported)Nucleus(Approved)		(M145)PID P53 DOWNSTREAM PATHWAY		1.0	1.0	1.0	1.0	0.0	1.0	0.0	1.0	0.0	0.0	0.0	1.0	0.0	0.0	1.0	0.0	0.0	0.0	0.0	0.0
FGF7	2252	symbol	H. sapiens	2252	H. sapiens	FGF7	fibroblast growth factor 7	GO:0060665 regulation of branching involved in salivary gland morphogenesis by mesenchymal-epithelial signaling;GO:0060501 positive regulation of epithelial cell proliferation involved in lung morphogenesis;GO:0061033 secretion by lung epithelial cell involved in lung growth		RAS pathway related proteins	Nucleoli;Nucleus(Approved)		(M5883)NABA SECRETED FACTORS; (M5885)NABA MATRISOME ASSOCIATED; (M5889)NABA MATRISOME		1.0	0.0	0.0	0.0	0.0	0.0	0.0	0.0	0.0	0.0	0.0	0.0	0.0	0.0	1.0	0.0	0.0	0.0	0.0	0.0
PM20D2	135293	symbol	H. sapiens	135293	H. sapiens	PM20D2	peptidase M20 domain containing 2	GO:0046657 folic acid catabolic process;GO:0009397 folic acid-containing compound catabolic process;GO:0042365 water-soluble vitamin catabolic process		Enzymes/Peptidases/Metallopeptidases	Nucleoplasm(Enhanced)				0.0	0.0	0.0	0.0	0.0	0.0	0.0	0.0	0.0	0.0	0.0	0.0	0.0	0.0	0.0	0.0	0.0	0.0	0.0	0.0
BIRC2	329	symbol	H. sapiens	329	H. sapiens	BIRC2	baculoviral IAP repeat containing 2	GO:1902443 negative regulation of ripoptosome assembly involved in necroptotic process;GO:0039535 regulation of RIG-I signaling pathway;GO:0070424 regulation of nucleotide-binding oligomerization domain containing signaling pathway		Enzymes/ENZYME proteins/Transferases	Cytosol;Nucleoli fibrillar center;Nucleus(Supported)		(M7997)SA CASPASE CASCADE; (M37)PID NFKAPPAB CANONICAL PATHWAY; (M18030)ST TUMOR NECROSIS FACTOR PATHWAY	(M5890)HALLMARK TNFA SIGNALING VIA NFKB	1.0	1.0	0.0	0.0	0.0	0.0	0.0	0.0	0.0	0.0	0.0	0.0	0.0	0.0	0.0	0.0	0.0	0.0	0.0	0.0
TMEM156	80008	symbol	H. sapiens	80008	H. sapiens	TMEM156	transmembrane protein 156								0.0	0.0	0.0	0.0	0.0	0.0	0.0	0.0	0.0	0.0	0.0	0.0	0.0	0.0	0.0	0.0	0.0	0.0	0.0	0.0
MGAT5	4249	symbol	H. sapiens	4249	H. sapiens	MGAT5	alpha-1,6-mannosylglycoprotein 6-beta-N-acetylglucosaminyltransferase	GO:1903614 negative regulation of protein tyrosine phosphatase activity;GO:1903613 regulation of protein tyrosine phosphatase activity;GO:0032515 negative regulation of phosphoprotein phosphatase activity		Enzymes/ENZYME proteins/Transferases					0.0	0.0	0.0	0.0	0.0	0.0	0.0	0.0	0.0	0.0	0.0	0.0	0.0	0.0	0.0	0.0	0.0	0.0	0.0	0.0
GTDC2	84892	gene_synonym	H. sapiens	84892	H. sapiens	POMGNT2	protein O-linked mannose N-acetylglucosaminyltransferase 2 (beta 1,4-)	GO:0035269 protein O-linked mannosylation;GO:0035268 protein mannosylation;GO:0006493 protein O-linked glycosylation							0.0	0.0	0.0	0.0	0.0	0.0	0.0	0.0	0.0	0.0	0.0	0.0	0.0	0.0	0.0	0.0	0.0	0.0	0.0	0.0
HAS2	3037	symbol	H. sapiens	3037	H. sapiens	HAS2	hyaluronan synthase 2	GO:1900625 positive regulation of monocyte aggregation;GO:1900127 positive regulation of hyaluronan biosynthetic process;GO:0070295 renal water absorption		Enzymes/ENZYME proteins/Transferases	Nuclear speckles(Approved)			(M5942)HALLMARK UV RESPONSE DN; (M5932)HALLMARK INFLAMMATORY RESPONSE	0.0	0.0	0.0	0.0	0.0	0.0	0.0	0.0	0.0	0.0	0.0	0.0	0.0	0.0	1.0	0.0	0.0	0.0	0.0	0.0
CDS1	1040	symbol	H. sapiens	1040	H. sapiens	CDS1	CDP-diacylglycerol synthase 1	GO:0006657 CDP-choline pathway;GO:0016024 CDP-diacylglycerol biosynthetic process;GO:0046341 CDP-diacylglycerol metabolic process		Enzymes/ENZYME proteins/Transferases	Nuclear membrane;Nucleus(Approved)				0.0	0.0	0.0	0.0	0.0	0.0	0.0	0.0	0.0	0.0	0.0	0.0	0.0	0.0	0.0	0.0	0.0	0.0	0.0	0.0
SKP2	6502	symbol	H. sapiens	6502	H. sapiens	SKP2	S-phase kinase associated protein 2	GO:0033148 positive regulation of intracellular estrogen receptor signaling pathway;GO:0033145 positive regulation of intracellular steroid hormone receptor signaling pathway;GO:1902916 positive regulation of protein polyubiquitination			Cytosol;Nucleus(Supported)		(M139)PID MYC PATHWAY; (M176)PID FOXM1 PATHWAY; (M136)PID FOXO PATHWAY	(M5895)HALLMARK WNT BETA CATENIN SIGNALING	1.0	1.0	1.0	1.0	0.0	0.0	0.0	0.0	0.0	0.0	0.0	1.0	0.0	0.0	0.0	0.0	0.0	0.0	0.0	0.0
SPC24	147841	symbol	H. sapiens	147841	H. sapiens	SPC24	SPC24 component of NDC80 kinetochore complex	GO:0051301 cell division;GO:0007049 cell cycle;GO:0009987 cellular process			Nucleoli;Nucleus(Supported)		(M129)PID PLK1 PATHWAY	(M5925)HALLMARK E2F TARGETS	1.0	0.0	0.0	0.0	0.0	0.0	0.0	0.0	0.0	0.0	0.0	0.0	0.0	0.0	0.0	0.0	0.0	0.0	0.0	0.0
CHTF8	54921	symbol	H. sapiens	54921	H. sapiens	CHTF8	chromosome transmission fidelity factor 8	GO:1900264 positive regulation of DNA-directed DNA polymerase activity;GO:1900262 regulation of DNA-directed DNA polymerase activity;GO:0007064 mitotic sister chromatid cohesion			Nucleoplasm(Enhanced)				1.0	1.0	1.0	0.0	1.0	0.0	0.0	0.0	0.0	0.0	1.0	0.0	1.0	0.0	0.0	0.0	0.0	0.0	0.0	0.0
KIF20B	9585	symbol	H. sapiens	9585	H. sapiens	KIF20B	kinesin family member 20B	GO:1903438 positive regulation of mitotic cytokinetic process;GO:1903490 positive regulation of mitotic cytokinesis;GO:1903436 regulation of mitotic cytokinetic process						(M5893)HALLMARK MITOTIC SPINDLE; (M5901)HALLMARK G2M CHECKPOINT	1.0	0.0	0.0	1.0	0.0	0.0	1.0	1.0	0.0	0.0	0.0	0.0	0.0	0.0	1.0	0.0	0.0	0.0	0.0	1.0
FOXL1	2300	symbol	H. sapiens	2300	H. sapiens	FOXL1	forkhead box L1	GO:0061146 Peyer's patch morphogenesis;GO:0007495 visceral mesoderm-endoderm interaction involved in midgut development;GO:0048541 Peyer's patch development		Transcription factors/Helix-turn-helix domains					0.0	0.0	0.0	0.0	0.0	0.0	0.0	0.0	0.0	0.0	0.0	0.0	0.0	0.0	0.0	0.0	0.0	0.0	0.0	0.0
HIST1H2AK	8330	gene_synonym	H. sapiens	8330	H. sapiens	H2AC15	H2A clustered histone 15	GO:0006325 chromatin organization;GO:0051276 chromosome organization;GO:0006996 organelle organization							0.0	1.0	0.0	0.0	0.0	0.0	0.0	0.0	0.0	0.0	0.0	0.0	0.0	0.0	0.0	0.0	0.0	0.0	0.0	0.0
DSG2	1829	symbol	H. sapiens	1829	H. sapiens	DSG2	desmoglein 2	GO:0086073 bundle of His cell-Purkinje myocyte adhesion involved in cell communication;GO:0003165 Purkinje myocyte development;GO:0098911 regulation of ventricular cardiac muscle cell action potential			Cell Junctions(Enhanced)Plasma membrane(Supported)				0.0	0.0	0.0	0.0	0.0	0.0	0.0	0.0	0.0	0.0	0.0	0.0	0.0	0.0	0.0	0.0	0.0	0.0	0.0	0.0
LCTL	197021	symbol	H. sapiens	197021	H. sapiens	LCTL	lactase like	GO:0002089 lens morphogenesis in camera-type eye;GO:0002088 lens development in camera-type eye;GO:0048593 camera-type eye morphogenesis			Endoplasmic reticulum;Plasma membrane(Approved)	2,4-Dihydroxy-7-(Methyloxy)-2h-1,4-Benzoxazin-3(4h)-One (Hydrolase activity, hydrolyzing o-glycosyl compounds);Beta-D-Glucose (Hydrolase activity, hydrolyzing o-glycosyl compounds);Nojirimycine Tetrazole (Hydrolase activity, hydrolyzing o-glycosyl compounds);(2s)-Hydroxy(4-Hydroxyphenyl)Ethanenitrile (Hydrolase activity, hydrolyzing o-glycosyl compounds);PARA-NITROPHENYL 1-THIO-BETA-D-GLUCOPYRANO…			0.0	0.0	0.0	0.0	0.0	0.0	0.0	0.0	0.0	0.0	0.0	0.0	0.0	0.0	0.0	0.0	0.0	0.0	0.0	0.0
TMEM43	79188	symbol	H. sapiens	79188	H. sapiens	TMEM43	transmembrane protein 43	GO:0071763 nuclear membrane organization;GO:0006998 nuclear envelope organization;GO:0006997 nucleus organization							0.0	0.0	0.0	0.0	0.0	0.0	0.0	0.0	0.0	0.0	0.0	1.0	0.0	0.0	0.0	0.0	0.0	0.0	0.0	0.0
POLA1	5422	symbol	H. sapiens	5422	H. sapiens	POLA1	DNA polymerase alpha 1, catalytic subunit	GO:1904161 DNA synthesis involved in UV-damage excision repair;GO:1902975 mitotic DNA replication initiation;GO:0032201 telomere maintenance via semi-conservative replication		Enzymes/ENZYME proteins/Transferases	Nucleoplasm(Supported)Cytosol(Approved)	Cladribine (Protein kinase binding);Clofarabine (Protein kinase binding);Fludarabine (Protein kinase binding);Nelarabine (Protein kinase binding)	(M40)PID E2F PATHWAY	(M5898)HALLMARK DNA REPAIR	1.0	1.0	1.0	1.0	1.0	0.0	0.0	0.0	0.0	0.0	1.0	0.0	0.0	1.0	0.0	0.0	0.0	0.0	1.0	0.0
WISP1	8840	gene_synonym	H. sapiens	8840	H. sapiens	CCN4	cellular communication network factor 4	GO:0032331 negative regulation of chondrocyte differentiation;GO:0014911 positive regulation of smooth muscle cell migration;GO:0061037 negative regulation of cartilage development			Cytosol(Approved)		(M5493)WNT SIGNALING; (M3008)NABA ECM GLYCOPROTEINS; (M5884)NABA CORE MATRISOME		0.0	0.0	0.0	0.0	0.0	0.0	0.0	0.0	0.0	0.0	0.0	0.0	0.0	0.0	1.0	0.0	0.0	0.0	0.0	0.0
CD320	51293	symbol	H. sapiens	51293	H. sapiens	CD320	CD320 molecule	GO:0031296 B cell costimulation;GO:0030890 positive regulation of B cell proliferation;GO:0015889 cobalamin transport		CD markers	Cytosol(Approved)				0.0	0.0	0.0	0.0	0.0	0.0	0.0	0.0	0.0	0.0	0.0	0.0	0.0	0.0	0.0	0.0	0.0	0.0	0.0	0.0
SPP1	6696	symbol	H. sapiens	6696	H. sapiens	SPP1	secreted phosphoprotein 1	GO:0048685 negative regulation of collateral sprouting of intact axon in response to injury;GO:0048683 regulation of collateral sprouting of intact axon in response to injury;GO:0048673 collateral sprouting of intact axon in response to injury			Golgi apparatus(Supported)		(M118)PID INTEGRIN A9B1 PATHWAY; (M63)PID AVB3 OPN PATHWAY; (M277)PID INTEGRIN A4B1 PATHWAY	(M5944)HALLMARK ANGIOGENESIS; (M5947)HALLMARK IL2 STAT5 SIGNALING; (M5953)HALLMARK KRAS SIGNALING UP	1.0	0.0	0.0	0.0	0.0	0.0	0.0	0.0	0.0	0.0	1.0	0.0	0.0	0.0	1.0	0.0	0.0	0.0	0.0	0.0
GRB14	2888	symbol	H. sapiens	2888	H. sapiens	GRB14	growth factor receptor bound protein 14	GO:0046627 negative regulation of insulin receptor signaling pathway;GO:1900077 negative regulation of cellular response to insulin stimulus;GO:0046626 regulation of insulin receptor signaling pathway			Cytosol;Nucleoplasm(Approved)		(M16)PID INSULIN PATHWAY; (M92)PID ANGIOPOIETIN RECEPTOR PATHWAY		0.0	0.0	0.0	0.0	0.0	0.0	0.0	0.0	0.0	0.0	0.0	0.0	0.0	0.0	1.0	0.0	0.0	0.0	0.0	0.0
H6PD	9563	symbol	H. sapiens	9563	H. sapiens	H6PD	hexose-6-phosphate dehydrogenase/glucose 1-dehydrogenase	GO:0006098 pentose-phosphate shunt;GO:0006739 NADP metabolic process;GO:0019682 glyceraldehyde-3-phosphate metabolic process		Enzymes/ENZYME proteins/{Hydrolases,Oxidoreductases}	Cytosol(Uncertain)	NADH (Nadp binding)			0.0	0.0	0.0	0.0	0.0	0.0	0.0	0.0	0.0	0.0	0.0	0.0	0.0	0.0	0.0	0.0	0.0	0.0	0.0	0.0
KIAA0754	643314	symbol	H. sapiens	643314	H. sapiens	KIAA0754	KIAA0754				Actin filaments;Cell Junctions;Plasma membrane(Supported)				0.0	0.0	0.0	0.0	0.0	0.0	0.0	0.0	0.0	0.0	0.0	0.0	0.0	0.0	0.0	0.0	0.0	0.0	0.0	0.0
DESI2	51029	symbol	H. sapiens	51029	H. sapiens	DESI2	desumoylating isopeptidase 2	GO:0071108 protein K48-linked deubiquitination;GO:0070536 protein K63-linked deubiquitination;GO:0016579 protein deubiquitination			Vesicles(Approved)				0.0	0.0	0.0	0.0	0.0	0.0	0.0	0.0	0.0	0.0	0.0	0.0	0.0	0.0	0.0	0.0	0.0	0.0	0.0	0.0
EVI2A	2123	symbol	H. sapiens	2123	H. sapiens	EVI2A	ecotropic viral integration site 2A				Nuclear bodies;Nucleoplasm(Approved)				0.0	0.0	0.0	0.0	0.0	0.0	0.0	0.0	0.0	0.0	0.0	0.0	0.0	0.0	0.0	0.0	0.0	0.0	0.0	0.0
STIL	6491	symbol	H. sapiens	6491	H. sapiens	STIL	STIL centriolar assembly protein	GO:0046599 regulation of centriole replication;GO:0001843 neural tube closure;GO:0071539 protein localization to centrosome			Cytosol;Plasma membrane(Approved)		(M211)PID HEDGEHOG 2PATHWAY	(M5901)HALLMARK G2M CHECKPOINT; (M5907)HALLMARK ESTROGEN RESPONSE LATE	0.0	0.0	0.0	1.0	0.0	0.0	1.0	0.0	0.0	0.0	0.0	0.0	0.0	0.0	0.0	0.0	0.0	0.0	0.0	0.0
TWISTNB	221830	symbol	H. sapiens	221830	H. sapiens	TWISTNB	TWIST neighbor	GO:0006363 termination of RNA polymerase I transcription;GO:0006362 transcription elongation from RNA polymerase I promoter;GO:0006361 transcription initiation from RNA polymerase I promoter		RNA polymerase related proteins	Nucleoli fibrillar center;Nucleus(Supported)				0.0	1.0	0.0	0.0	0.0	0.0	0.0	0.0	0.0	0.0	0.0	0.0	0.0	0.0	0.0	0.0	0.0	0.0	0.0	0.0
KIAA1524	57650	gene_synonym	H. sapiens	57650	H. sapiens	CIP2A	cell proliferation regulating inhibitor of protein phosphatase 2A	GO:2000179 positive regulation of neural precursor cell proliferation;GO:2000177 regulation of neural precursor cell proliferation;GO:0007283 spermatogenesis			Cytosol;Plasma membrane(Supported)				0.0	0.0	0.0	0.0	0.0	0.0	0.0	0.0	0.0	0.0	0.0	0.0	0.0	0.0	0.0	0.0	0.0	0.0	0.0	0.0
CDC25C	995	symbol	H. sapiens	995	H. sapiens	CDC25C	cell division cycle 25C	GO:0006977 DNA damage response, signal transduction by p53 class mediator resulting in cell cycle arrest;GO:0110032 positive regulation of G2/MI transition of meiotic cell cycle;GO:0072431 signal transduction involved in mitotic G1 DNA damage checkpoint		Enzymes/ENZYME proteins/Hydrolases	Nuclear speckles(Supported)		(M84)PID ATM PATHWAY; (M46)PID ATR PATHWAY; (M129)PID PLK1 PATHWAY		1.0	1.0	1.0	1.0	0.0	1.0	0.0	1.0	0.0	1.0	0.0	1.0	0.0	0.0	0.0	0.0	0.0	0.0	0.0	0.0
LMNB1	4001	symbol	H. sapiens	4001	H. sapiens	LMNB1	lamin B1	GO:0035722 interleukin-12-mediated signaling pathway;GO:0071349 cellular response to interleukin-12;GO:0070671 response to interleukin-12			Nuclear membrane(Enhanced)		(M220)PID CASPASE PATHWAY	(M5893)HALLMARK MITOTIC SPINDLE; (M5901)HALLMARK G2M CHECKPOINT; (M5925)HALLMARK E2F TARGETS	1.0	1.0	0.0	0.0	0.0	0.0	0.0	0.0	0.0	0.0	0.0	1.0	0.0	1.0	0.0	0.0	0.0	0.0	0.0	0.0
STMN1	3925	symbol	H. sapiens	3925	H. sapiens	STMN1	stathmin 1	GO:0051497 negative regulation of stress fiber assembly;GO:0070495 negative regulation of thrombin-activated receptor signaling pathway;GO:1905098 negative regulation of guanyl-nucleotide exchange factor activity			Cytosol(Supported)		(M209)PID P38 GAMMA DELTA PATHWAY; (M14)PID AURORA B PATHWAY	(M5901)HALLMARK G2M CHECKPOINT; (M5925)HALLMARK E2F TARGETS; (M5937)HALLMARK GLYCOLYSIS	1.0	0.0	0.0	0.0	0.0	0.0	1.0	0.0	1.0	0.0	0.0	0.0	0.0	0.0	1.0	0.0	0.0	0.0	0.0	0.0
FANCA	2175	symbol	H. sapiens	2175	H. sapiens	FANCA	FA complementation group A	GO:0045589 regulation of regulatory T cell differentiation;GO:0045066 regulatory T cell differentiation;GO:2000348 regulation of CD40 signaling pathway			Nucleus(Supported)		(M258)PID BARD1 PATHWAY; (M1)PID FANCONI PATHWAY		1.0	0.0	0.0	0.0	1.0	1.0	0.0	0.0	0.0	1.0	0.0	0.0	0.0	0.0	0.0	1.0	0.0	0.0	0.0	0.0
MCM3	4172	symbol	H. sapiens	4172	H. sapiens	MCM3	minichromosome maintenance complex component 3	GO:1902975 mitotic DNA replication initiation;GO:0006267 pre-replicative complex assembly involved in nuclear cell cycle DNA replication;GO:1902315 nuclear cell cycle DNA replication initiation		Enzymes/ENZYME proteins/Hydrolases	Nucleoplasm(Enhanced)		(M40)PID E2F PATHWAY	(M5901)HALLMARK G2M CHECKPOINT; (M5925)HALLMARK E2F TARGETS	1.0	1.0	1.0	1.0	1.0	1.0	0.0	0.0	0.0	0.0	0.0	0.0	0.0	1.0	0.0	0.0	0.0	0.0	1.0	0.0
RNU5A-8P	100873838	symbol	H. sapiens	100873838	H. sapiens	RNU5A-8P	RNA, U5A small nuclear 8, pseudogene								0.0	0.0	0.0	0.0	0.0	0.0	0.0	0.0	0.0	0.0	0.0	0.0	0.0	0.0	0.0	0.0	0.0	0.0	0.0	0.0
STRAP	11171	symbol	H. sapiens	11171	H. sapiens	STRAP	serine/threonine kinase receptor associated protein	GO:0060394 negative regulation of pathway-restricted SMAD protein phosphorylation;GO:0010719 negative regulation of epithelial to mesenchymal transition;GO:0030277 maintenance of gastrointestinal epithelium			Cytosol(Enhanced)Nucleoplasm(Supported)		(M286)PID TGFBR PATHWAY		0.0	0.0	0.0	0.0	0.0	0.0	0.0	0.0	0.0	0.0	1.0	0.0	0.0	0.0	0.0	0.0	0.0	0.0	0.0	0.0
HMGB2	3148	symbol	H. sapiens	3148	H. sapiens	HMGB2	high mobility group box 2	GO:0045654 positive regulation of megakaryocyte differentiation;GO:0007289 spermatid nucleus differentiation;GO:0045648 positive regulation of erythrocyte differentiation			Nucleus(Supported)Nucleoli(Approved)			(M5902)HALLMARK APOPTOSIS; (M5925)HALLMARK E2F TARGETS	0.0	1.0	0.0	0.0	1.0	0.0	0.0	0.0	0.0	0.0	0.0	1.0	0.0	0.0	0.0	0.0	0.0	0.0	0.0	0.0
TMEM194A	23306	gene_synonym	H. sapiens	23306	H. sapiens	NEMP1	nuclear envelope integral membrane protein 1	GO:0008150 biological_process			Nucleoplasm(Approved)				0.0	0.0	0.0	0.0	0.0	0.0	0.0	0.0	0.0	0.0	0.0	0.0	0.0	0.0	0.0	0.0	0.0	0.0	0.0	0.0
DEPDC1	55635	symbol	H. sapiens	55635	H. sapiens	DEPDC1	DEP domain containing 1	GO:0043547 positive regulation of GTPase activity;GO:0043087 regulation of GTPase activity;GO:0045892 negative regulation of transcription, DNA-templated			Nucleoli fibrillar center;Nucleus(Supported)			(M5925)HALLMARK E2F TARGETS; (M5937)HALLMARK GLYCOLYSIS	0.0	0.0	0.0	0.0	0.0	0.0	0.0	0.0	0.0	0.0	0.0	0.0	0.0	0.0	0.0	0.0	0.0	0.0	0.0	0.0
TTL	150465	symbol	H. sapiens	150465	H. sapiens	TTL	tubulin tyrosine ligase	GO:0018166 C-terminal protein-tyrosinylation;GO:0018322 protein tyrosinylation;GO:0090235 regulation of metaphase plate congression		Enzymes/ENZYME proteins/Ligase	Nucleoplasm;Vesicles(Approved)				1.0	0.0	0.0	1.0	0.0	0.0	1.0	1.0	0.0	0.0	0.0	0.0	0.0	0.0	0.0	0.0	1.0	0.0	0.0	0.0
BLM	641	symbol	H. sapiens	641	H. sapiens	BLM	BLM RecQ like helicase	GO:0072757 cellular response to camptothecin;GO:0007095 mitotic G2 DNA damage checkpoint;GO:0061820 telomeric D-loop disassembly		Enzymes/ENZYME proteins/Hydrolases	Nucleus(Supported)Cytosol(Approved)		(M84)PID ATM PATHWAY; (M1)PID FANCONI PATHWAY; (M105)PID TELOMERASE PATHWAY		1.0	1.0	1.0	1.0	1.0	1.0	0.0	0.0	0.0	0.0	1.0	0.0	1.0	1.0	0.0	1.0	0.0	0.0	0.0	0.0
FN1	2335	symbol	H. sapiens	2335	H. sapiens	FN1	fibronectin 1	GO:2001202 negative regulation of transforming growth factor-beta secretion;GO:1904237 positive regulation of substrate-dependent cell migration, cell attachment to substrate;GO:2001201 regulation of transforming growth factor-beta secretion				Ocriplasmin (Protease binding)	(M212)PID INTEGRIN5 PATHWAY; (M274)PID LYMPH ANGIOGENESIS PATHWAY; (M118)PID INTEGRIN A9B1 PATHWAY	(M5946)HALLMARK COAGULATION; (M5921)HALLMARK COMPLEMENT; (M5930)HALLMARK EPITHELIAL MESENCHYMAL TRANSITION	0.0	0.0	0.0	0.0	0.0	0.0	0.0	0.0	0.0	0.0	0.0	0.0	0.0	0.0	1.0	0.0	0.0	0.0	0.0	0.0
E2F8	79733	symbol	H. sapiens	79733	H. sapiens	E2F8	E2F transcription factor 8	GO:0006977 DNA damage response, signal transduction by p53 class mediator resulting in cell cycle arrest;GO:0072431 signal transduction involved in mitotic G1 DNA damage checkpoint;GO:0032877 positive regulation of DNA endoreduplication		Transcription factors/Helix-turn-helix domains	Cytosol;Nucleoli;Nucleus(Supported)			(M5925)HALLMARK E2F TARGETS	1.0	0.0	1.0	1.0	0.0	1.0	0.0	1.0	0.0	0.0	1.0	0.0	1.0	0.0	0.0	0.0	0.0	0.0	0.0	0.0
TMEM133	143872	gene_synonym	H. sapiens	143872	H. sapiens	ARHGAP42	Rho GTPase activating protein 42	GO:1904694 negative regulation of vascular smooth muscle contraction;GO:0003056 regulation of vascular smooth muscle contraction;GO:0045906 negative regulation of vasoconstriction			Cytosol;Nuclear speckles(Approved)				1.0	0.0	0.0	0.0	0.0	0.0	0.0	0.0	0.0	0.0	0.0	0.0	0.0	0.0	0.0	0.0	0.0	0.0	0.0	0.0
GINS4	84296	symbol	H. sapiens	84296	H. sapiens	GINS4	GINS complex subunit 4	GO:0001833 inner cell mass cell proliferation;GO:0001832 blastocyst growth;GO:0000727 double-strand break repair via break-induced replication			Nucleoplasm(Supported)Centrosome(Approved)			(M5925)HALLMARK E2F TARGETS	1.0	1.0	1.0	0.0	1.0	0.0	0.0	0.0	0.0	0.0	0.0	0.0	0.0	1.0	0.0	0.0	0.0	0.0	0.0	0.0
XRCC2	7516	symbol	H. sapiens	7516	H. sapiens	XRCC2	X-ray repair cross complementing 2	GO:2000269 regulation of fibroblast apoptotic process;GO:0042148 strand invasion;GO:0044346 fibroblast apoptotic process			Nucleoplasm;Vesicles(Approved)				0.0	0.0	0.0	0.0	1.0	1.0	1.0	0.0	0.0	1.0	0.0	0.0	0.0	0.0	0.0	0.0	0.0	0.0	0.0	0.0
KCTD20	222658	symbol	H. sapiens	222658	H. sapiens	KCTD20	potassium channel tetramerization domain containing 20	GO:0042327 positive regulation of phosphorylation;GO:0045937 positive regulation of phosphate metabolic process;GO:0010562 positive regulation of phosphorus metabolic process			Endoplasmic reticulum;Nuclear speckles(Approved)				0.0	0.0	0.0	0.0	0.0	0.0	0.0	0.0	0.0	0.0	0.0	0.0	0.0	0.0	0.0	0.0	0.0	0.0	0.0	0.0
EPAS1	2034	symbol	H. sapiens	2034	H. sapiens	EPAS1	endothelial PAS domain protein 1	GO:0043129 surfactant homeostasis;GO:0043619 regulation of transcription from RNA polymerase II promoter in response to oxidative stress;GO:0042415 norepinephrine metabolic process		Transcription factors/Basic domains	Nucleoplasm(Enhanced)Cytosol(Approved)		(M44)PID HIF2PATHWAY		0.0	1.0	0.0	0.0	0.0	0.0	0.0	0.0	0.0	0.0	1.0	0.0	0.0	0.0	0.0	0.0	0.0	0.0	0.0	0.0
ZWINT	11130	symbol	H. sapiens	11130	H. sapiens	ZWINT	ZW10 interacting kinetochore protein	GO:0007093 mitotic cell cycle checkpoint;GO:0000070 mitotic sister chromatid segregation;GO:0000075 cell cycle checkpoint			Cytosol;Nuclear bodies;Nucleoplasm(Approved)			(M5898)HALLMARK DNA REPAIR	1.0	0.0	0.0	1.0	0.0	0.0	0.0	0.0	0.0	0.0	0.0	0.0	0.0	0.0	0.0	0.0	0.0	0.0	0.0	0.0
SLC7A8	23428	symbol	H. sapiens	23428	H. sapiens	SLC7A8	solute carrier family 7 member 8	GO:1902475 L-alpha-amino acid transmembrane transport;GO:0015804 neutral amino acid transport;GO:0015807 L-amino acid transport		Transporters/Electrochemical Potential-driven transporters		L-Phenylalanine (Toxin transporter activity);L-Alanine (Toxin transporter activity)			0.0	0.0	0.0	0.0	0.0	0.0	0.0	0.0	0.0	0.0	0.0	0.0	0.0	0.0	1.0	0.0	0.0	0.0	0.0	0.0
MIR29A	407021	symbol	H. sapiens	407021	H. sapiens	MIR29A	microRNA 29a	GO:0061754 negative regulation of circulating fibrinogen levels;GO:1905564 positive regulation of vascular endothelial cell proliferation;GO:0044537 regulation of circulating fibrinogen levels							0.0	0.0	1.0	1.0	0.0	0.0	0.0	1.0	0.0	0.0	1.0	0.0	0.0	0.0	0.0	0.0	0.0	0.0	0.0	0.0
WSB2	55884	symbol	H. sapiens	55884	H. sapiens	WSB2	WD repeat and SOCS box containing 2	GO:0043687 post-translational protein modification;GO:0016567 protein ubiquitination;GO:0032446 protein modification by small protein conjugation							0.0	0.0	0.0	0.0	0.0	0.0	0.0	0.0	0.0	0.0	0.0	0.0	0.0	0.0	0.0	0.0	0.0	0.0	0.0	0.0
RFC3	5983	symbol	H. sapiens	5983	H. sapiens	RFC3	replication factor C subunit 3	GO:1900264 positive regulation of DNA-directed DNA polymerase activity;GO:0032201 telomere maintenance via semi-conservative replication;GO:1900262 regulation of DNA-directed DNA polymerase activity			Nucleoplasm(Supported)Vesicles(Approved)		(M46)PID ATR PATHWAY; (M1)PID FANCONI PATHWAY	(M5898)HALLMARK DNA REPAIR; (M5925)HALLMARK E2F TARGETS	1.0	1.0	1.0	0.0	1.0	1.0	0.0	0.0	0.0	0.0	1.0	0.0	1.0	0.0	0.0	1.0	0.0	0.0	0.0	0.0
CPNE2	221184	symbol	H. sapiens	221184	H. sapiens	CPNE2	copine 2	GO:0071277 cellular response to calcium ion;GO:0051592 response to calcium ion;GO:0071248 cellular response to metal ion			Cytosol;Mitochondria;Nucleoplasm(Approved)				0.0	0.0	0.0	0.0	0.0	0.0	0.0	0.0	0.0	0.0	0.0	0.0	0.0	0.0	0.0	0.0	0.0	0.0	0.0	0.0
PTTG1	9232	symbol	H. sapiens	9232	H. sapiens	PTTG1	PTTG1 regulator of sister chromatid separation, securin	GO:2000816 negative regulation of mitotic sister chromatid separation;GO:0031145 anaphase-promoting complex-dependent catabolic process;GO:0033048 negative regulation of mitotic sister chromatid segregation			Cytosol(Supported)Nucleoli(Approved)			(M5901)HALLMARK G2M CHECKPOINT; (M5925)HALLMARK E2F TARGETS	1.0	0.0	1.0	1.0	1.0	0.0	0.0	0.0	0.0	1.0	0.0	1.0	0.0	0.0	0.0	0.0	0.0	0.0	0.0	0.0
FANCI	55215	symbol	H. sapiens	55215	H. sapiens	FANCI	FA complementation group I	GO:0031398 positive regulation of protein ubiquitination;GO:0036297 interstrand cross-link repair;GO:1903322 positive regulation of protein modification by small protein conjugation or removal			Nucleoplasm(Enhanced)		(M1)PID FANCONI PATHWAY		0.0	0.0	0.0	0.0	1.0	1.0	0.0	0.0	0.0	0.0	0.0	0.0	0.0	0.0	0.0	1.0	0.0	0.0	0.0	0.0
HIST2H4B	554313	gene_synonym	H. sapiens	554313	H. sapiens	H4C15	H4 clustered histone 15	GO:0045653 negative regulation of megakaryocyte differentiation;GO:0034080 CENP-A containing nucleosome assembly;GO:0006335 DNA replication-dependent nucleosome assembly							1.0	1.0	0.0	0.0	1.0	1.0	0.0	0.0	0.0	0.0	1.0	0.0	0.0	0.0	0.0	0.0	0.0	0.0	0.0	0.0
LOC100134259	100134259	Gene_ID	H. sapiens	100134259	H. sapiens	LINC01119	long intergenic non-protein coding RNA 1119								0.0	0.0	0.0	0.0	0.0	0.0	0.0	0.0	0.0	0.0	0.0	0.0	0.0	0.0	0.0	0.0	0.0	0.0	0.0	0.0
CIITA	4261	symbol	H. sapiens	4261	H. sapiens	CIITA	class II major histocompatibility complex transactivator	GO:0045345 positive regulation of MHC class I biosynthetic process;GO:0045348 positive regulation of MHC class II biosynthetic process;GO:0032966 negative regulation of collagen biosynthetic process		Enzymes/ENZYME proteins/Transferases	Nucleoplasm(Approved)			(M5913)HALLMARK INTERFERON GAMMA RESPONSE	0.0	0.0	0.0	0.0	0.0	0.0	0.0	0.0	0.0	0.0	0.0	0.0	0.0	0.0	0.0	0.0	0.0	0.0	0.0	0.0
ADAM12	8038	symbol	H. sapiens	8038	H. sapiens	ADAM12	ADAM metallopeptidase domain 12	GO:0045766 positive regulation of angiogenesis;GO:0007520 myoblast fusion;GO:0045765 regulation of angiogenesis		Transporters/Accessory Factors Involved in Transport	Plasma membrane(Supported)		(M118)PID INTEGRIN A9B1 PATHWAY; (M165)PID SYNDECAN 4 PATHWAY; (M17)PID NOTCH PATHWAY	(M5909)HALLMARK MYOGENESIS; (M5930)HALLMARK EPITHELIAL MESENCHYMAL TRANSITION	0.0	0.0	0.0	0.0	0.0	0.0	0.0	0.0	0.0	0.0	0.0	0.0	0.0	0.0	0.0	0.0	0.0	0.0	0.0	0.0
IGLV5-48	28780	symbol	H. sapiens	28780	H. sapiens	IGLV5-48	immunoglobulin lambda variable 5-48 (non-functional)								0.0	0.0	0.0	0.0	0.0	0.0	0.0	0.0	0.0	0.0	0.0	0.0	0.0	0.0	0.0	0.0	0.0	0.0	0.0	0.0
ATAD2	29028	symbol	H. sapiens	29028	H. sapiens	ATAD2	ATPase family AAA domain containing 2	GO:0031936 negative regulation of chromatin silencing;GO:0031935 regulation of chromatin silencing;GO:0060969 negative regulation of gene silencing		Enzymes/ENZYME proteins/Hydrolases	Nucleoplasm(Enhanced)			(M5925)HALLMARK E2F TARGETS	1.0	1.0	0.0	0.0	0.0	0.0	0.0	0.0	0.0	0.0	0.0	0.0	0.0	0.0	0.0	0.0	0.0	0.0	0.0	0.0
FANCB	2187	symbol	H. sapiens	2187	H. sapiens	FANCB	FA complementation group B	GO:1905168 positive regulation of double-strand break repair via homologous recombination;GO:2000042 negative regulation of double-strand break repair via homologous recombination;GO:1990414 replication-born double-strand break repair via sister chromatid exchange					(M1)PID FANCONI PATHWAY		0.0	0.0	0.0	0.0	1.0	1.0	0.0	0.0	0.0	0.0	1.0	0.0	0.0	0.0	0.0	1.0	0.0	0.0	0.0	0.0
DEPDC1B	55789	symbol	H. sapiens	55789	H. sapiens	DEPDC1B	DEP domain containing 1B	GO:0030177 positive regulation of Wnt signaling pathway;GO:0030111 regulation of Wnt signaling pathway;GO:0043547 positive regulation of GTPase activity			Cytosol;Golgi apparatus;Nucleoplasm(Approved)				1.0	0.0	0.0	0.0	0.0	0.0	0.0	0.0	0.0	0.0	0.0	0.0	0.0	0.0	0.0	0.0	0.0	0.0	0.0	0.0
LINC00174	285908	symbol	H. sapiens	285908	H. sapiens	LINC00174	long intergenic non-protein coding RNA 174								0.0	0.0	0.0	0.0	0.0	0.0	0.0	0.0	0.0	0.0	0.0	0.0	0.0	0.0	0.0	0.0	0.0	0.0	0.0	0.0
RFX8	731220	symbol	H. sapiens	731220	H. sapiens	RFX8	RFX family member 8, lacking RFX DNA binding domain	GO:0006357 regulation of transcription by RNA polymerase II;GO:0006366 transcription by RNA polymerase II;GO:0006355 regulation of transcription, DNA-templated		Transcription factors/Helix-turn-helix domains	Nuclear bodies;Nucleoplasm(Approved)				0.0	0.0	0.0	0.0	0.0	0.0	0.0	0.0	0.0	0.0	0.0	0.0	0.0	0.0	0.0	0.0	0.0	0.0	0.0	0.0
CENPH	64946	symbol	H. sapiens	64946	H. sapiens	CENPH	centromere protein H	GO:0034080 CENP-A containing nucleosome assembly;GO:0006336 DNA replication-independent nucleosome assembly;GO:0051382 kinetochore assembly			Nucleoli;Nucleus(Supported)				1.0	1.0	0.0	0.0	0.0	0.0	0.0	0.0	0.0	0.0	0.0	0.0	0.0	0.0	0.0	0.0	0.0	0.0	0.0	0.0
RFC2	5982	symbol	H. sapiens	5982	H. sapiens	RFC2	replication factor C subunit 2	GO:1900264 positive regulation of DNA-directed DNA polymerase activity;GO:0032201 telomere maintenance via semi-conservative replication;GO:1900262 regulation of DNA-directed DNA polymerase activity			Nucleoplasm(Supported)Golgi apparatus(Approved)		(M46)PID ATR PATHWAY; (M1)PID FANCONI PATHWAY	(M5898)HALLMARK DNA REPAIR; (M5925)HALLMARK E2F TARGETS	1.0	1.0	1.0	0.0	1.0	1.0	0.0	0.0	0.0	0.0	1.0	0.0	1.0	0.0	0.0	1.0	0.0	0.0	0.0	0.0
CA9	768	symbol	H. sapiens	768	H. sapiens	CA9	carbonic anhydrase 9	GO:0061418 regulation of transcription from RNA polymerase II promoter in response to hypoxia;GO:0015701 bicarbonate transport;GO:0033574 response to testosterone		Enzymes/ENZYME proteins/Lyases	Plasma membrane(Enhanced)Cytosol(Supported)	Benzthiazide (Zinc ion binding);Hydroflumethiazide (Zinc ion binding);Zonisamide (Zinc ion binding);Hydrochlorothiazide (Zinc ion binding);WX-G250 (Zinc ion binding);Ellagic Acid (Zinc ion binding)	(M255)PID HIF1 TFPATHWAY		0.0	1.0	0.0	0.0	0.0	0.0	0.0	0.0	0.0	0.0	0.0	0.0	0.0	0.0	0.0	0.0	0.0	0.0	0.0	0.0
BRIP1	83990	symbol	H. sapiens	83990	H. sapiens	BRIP1	BRCA1 interacting protein C-terminal helicase 1	GO:0010705 meiotic DNA double-strand break processing involved in reciprocal meiotic recombination;GO:0051026 chiasma assembly;GO:1990918 double-strand break repair involved in meiotic recombination		Enzymes/ENZYME proteins/Hydrolases	Nuclear membrane;Nucleus(Supported)		(M1)PID FANCONI PATHWAY		1.0	1.0	1.0	1.0	1.0	1.0	0.0	0.0	0.0	1.0	0.0	0.0	0.0	0.0	0.0	1.0	0.0	0.0	0.0	0.0
C15orf42	90381	gene_synonym	H. sapiens	90381	H. sapiens	TICRR	TOPBP1 interacting checkpoint and replication regulator	GO:0033314 mitotic DNA replication checkpoint;GO:0044818 mitotic G2/M transition checkpoint;GO:0030174 regulation of DNA-dependent DNA replication initiation			Nucleoplasm(Enhanced)				0.0	0.0	1.0	1.0	1.0	0.0	0.0	0.0	0.0	0.0	1.0	0.0	1.0	0.0	0.0	0.0	0.0	0.0	0.0	0.0
PCDH18	54510	symbol	H. sapiens	54510	H. sapiens	PCDH18	protocadherin 18	GO:0007156 homophilic cell adhesion via plasma membrane adhesion molecules;GO:0098742 cell-cell adhesion via plasma-membrane adhesion molecules;GO:0007420 brain development			Cytosol;Golgi apparatus(Approved)				0.0	0.0	0.0	0.0	0.0	0.0	0.0	0.0	0.0	0.0	0.0	0.0	0.0	0.0	0.0	0.0	0.0	0.0	0.0	0.0
PREX1	57580	symbol	H. sapiens	57580	H. sapiens	PREX1	phosphatidylinositol-3,4,5-trisphosphate dependent Rac exchange factor 1	GO:1900026 positive regulation of substrate adhesion-dependent cell spreading;GO:0030593 neutrophil chemotaxis;GO:1900024 regulation of substrate adhesion-dependent cell spreading			Cytosol(Supported)Vesicles(Approved)		(M1315)SIG PIP3 SIGNALING IN B LYMPHOCYTES; (M241)PID RAC1 REG PATHWAY; (M295)SIG PIP3 SIGNALING IN CARDIAC MYOCTES	(M5893)HALLMARK MITOTIC SPINDLE	1.0	0.0	0.0	0.0	0.0	0.0	0.0	0.0	0.0	0.0	0.0	0.0	0.0	0.0	0.0	0.0	0.0	0.0	0.0	0.0
MCM6	4175	symbol	H. sapiens	4175	H. sapiens	MCM6	minichromosome maintenance complex component 6	GO:0006267 pre-replicative complex assembly involved in nuclear cell cycle DNA replication;GO:1902299 pre-replicative complex assembly involved in cell cycle DNA replication;GO:0006268 DNA unwinding involved in DNA replication		Enzymes/ENZYME proteins/Hydrolases	Nucleoplasm(Enhanced)			(M5901)HALLMARK G2M CHECKPOINT; (M5926)HALLMARK MYC TARGETS V1; (M5925)HALLMARK E2F TARGETS	1.0	1.0	1.0	1.0	1.0	1.0	0.0	0.0	0.0	0.0	0.0	0.0	0.0	1.0	0.0	0.0	0.0	0.0	0.0	0.0
ITGA2	3673	symbol	H. sapiens	3673	H. sapiens	ITGA2	integrin subunit alpha 2	GO:0033343 positive regulation of collagen binding;GO:0010694 positive regulation of alkaline phosphatase activity;GO:0033341 regulation of collagen binding		CD markers	Cytosol;Nucleus(Approved)		(M274)PID LYMPH ANGIOGENESIS PATHWAY; (M47)PID INTEGRIN CS PATHWAY; (M240)PID SYNDECAN 2 PATHWAY	(M5946)HALLMARK COAGULATION; (M5953)HALLMARK KRAS SIGNALING UP; (M5915)HALLMARK APICAL JUNCTION	0.0	0.0	0.0	0.0	0.0	0.0	0.0	0.0	0.0	0.0	0.0	0.0	0.0	0.0	1.0	0.0	0.0	0.0	0.0	0.0
CDC25A	993	symbol	H. sapiens	993	H. sapiens	CDC25A	cell division cycle 25A	GO:0110032 positive regulation of G2/MI transition of meiotic cell cycle;GO:0110030 regulation of G2/MI transition of meiotic cell cycle;GO:1901995 positive regulation of meiotic cell cycle phase transition		Enzymes/ENZYME proteins/Hydrolases	Golgi apparatus;Nucleus;Vesicles(Approved)		(M10154)SA G2 AND M PHASES; (M84)PID ATM PATHWAY; (M46)PID ATR PATHWAY	(M5901)HALLMARK G2M CHECKPOINT; (M5924)HALLMARK MTORC1 SIGNALING; (M5925)HALLMARK E2F TARGETS	1.0	0.0	1.0	1.0	0.0	1.0	0.0	1.0	0.0	1.0	0.0	1.0	0.0	0.0	0.0	0.0	0.0	0.0	1.0	0.0
IL33	90865	symbol	H. sapiens	90865	H. sapiens	IL33	interleukin 33	GO:0051025 negative regulation of immunoglobulin secretion;GO:0002282 microglial cell activation involved in immune response;GO:0090197 positive regulation of chemokine secretion						(M5953)HALLMARK KRAS SIGNALING UP	0.0	0.0	0.0	0.0	0.0	0.0	0.0	0.0	0.0	0.0	0.0	0.0	0.0	0.0	0.0	0.0	0.0	0.0	0.0	0.0
TROAP	10024	symbol	H. sapiens	10024	H. sapiens	TROAP	trophinin associated protein	GO:0007155 cell adhesion;GO:0022610 biological adhesion;GO:0008150 biological_process						(M5901)HALLMARK G2M CHECKPOINT	0.0	0.0	0.0	0.0	0.0	0.0	0.0	0.0	0.0	0.0	0.0	0.0	0.0	0.0	0.0	0.0	0.0	0.0	0.0	0.0
HELLS	3070	symbol	H. sapiens	3070	H. sapiens	HELLS	helicase, lymphoid specific	GO:0031508 pericentric heterochromatin assembly;GO:0006346 methylation-dependent chromatin silencing;GO:0031507 heterochromatin assembly			Golgi apparatus;Nucleus;Vesicles(Approved)		(M236)PID DELTA NP63 PATHWAY	(M5925)HALLMARK E2F TARGETS	1.0	1.0	0.0	0.0	0.0	0.0	0.0	0.0	0.0	0.0	0.0	0.0	0.0	0.0	0.0	0.0	0.0	0.0	0.0	0.0
GINS2	51659	symbol	H. sapiens	51659	H. sapiens	GINS2	GINS complex subunit 2	GO:0000727 double-strand break repair via break-induced replication;GO:0006271 DNA strand elongation involved in DNA replication;GO:0032508 DNA duplex unwinding			Nucleoplasm(Supported)			(M5901)HALLMARK G2M CHECKPOINT; (M5907)HALLMARK ESTROGEN RESPONSE LATE	1.0	1.0	1.0	0.0	1.0	0.0	0.0	0.0	0.0	0.0	0.0	0.0	0.0	1.0	0.0	0.0	0.0	0.0	0.0	0.0
ADAMTS5	11096	symbol	H. sapiens	11096	H. sapiens	ADAMTS5	ADAM metallopeptidase with thrombospondin type 1 motif 5	GO:0044691 tooth eruption;GO:0120163 negative regulation of cold-induced thermogenesis;GO:0022617 extracellular matrix disassembly			Nucleoplasm(Supported)	Batimastat (Zinc ion binding);(2R)-N~4~-hydroxy-2-(3-hydroxybenzyl)-N~1~-[(1S,2R)-2-hydroxy-2,3-dihydro-1H-inden-1-yl]butanediamide (Zinc ion binding);N-hydroxy-4-({4-[4-(trifluoromethyl)phenoxy]phenyl}sulfonyl)tetrahydro-2H-pyran-4-carboxamide (Zinc ion binding)	(M3468)NABA ECM REGULATORS; (M5885)NABA MATRISOME ASSOCIATED; (M5889)NABA MATRISOME	(M5915)HALLMARK APICAL JUNCTION	0.0	0.0	0.0	0.0	0.0	0.0	0.0	0.0	0.0	0.0	0.0	0.0	0.0	0.0	0.0	0.0	0.0	0.0	0.0	0.0
SERPINB7	8710	symbol	H. sapiens	8710	H. sapiens	SERPINB7	serpin family B member 7	GO:0072126 positive regulation of glomerular mesangial cell proliferation;GO:0072124 regulation of glomerular mesangial cell proliferation;GO:0072110 glomerular mesangial cell proliferation			Endoplasmic reticulum;Mitochondria(Approved)		(M3468)NABA ECM REGULATORS; (M5885)NABA MATRISOME ASSOCIATED; (M5889)NABA MATRISOME		0.0	0.0	0.0	0.0	0.0	0.0	0.0	0.0	0.0	0.0	0.0	0.0	0.0	0.0	0.0	0.0	0.0	0.0	0.0	0.0
EVI2B	2124	symbol	H. sapiens	2124	H. sapiens	EVI2B	ecotropic viral integration site 2B	GO:0045660 positive regulation of neutrophil differentiation;GO:0045658 regulation of neutrophil differentiation;GO:0030854 positive regulation of granulocyte differentiation		CD markers					1.0	0.0	0.0	1.0	0.0	0.0	0.0	1.0	0.0	0.0	0.0	0.0	0.0	0.0	0.0	0.0	0.0	0.0	0.0	0.0
KIF4A	24137	symbol	H. sapiens	24137	H. sapiens	KIF4A	kinesin family member 4A	GO:0051256 mitotic spindle midzone assembly;GO:0008089 anterograde axonal transport;GO:0051255 spindle midzone assembly			Cytokinetic bridge;Nucleoplasm(Enhanced)			(M5893)HALLMARK MITOTIC SPINDLE; (M5901)HALLMARK G2M CHECKPOINT; (M5925)HALLMARK E2F TARGETS	1.0	0.0	0.0	0.0	0.0	0.0	1.0	0.0	1.0	0.0	0.0	0.0	0.0	0.0	1.0	0.0	0.0	0.0	0.0	1.0
RNY1P5	100862667	symbol	H. sapiens	100862667	H. sapiens	RNY1P5	RNY1 pseudogene 5								0.0	0.0	0.0	0.0	0.0	0.0	0.0	0.0	0.0	0.0	0.0	0.0	0.0	0.0	0.0	0.0	0.0	0.0	0.0	0.0
CENPK	64105	symbol	H. sapiens	64105	H. sapiens	CENPK	centromere protein K	GO:0034080 CENP-A containing nucleosome assembly;GO:0006336 DNA replication-independent nucleosome assembly;GO:0051382 kinetochore assembly							1.0	1.0	0.0	0.0	0.0	0.0	0.0	0.0	0.0	0.0	0.0	0.0	0.0	0.0	0.0	0.0	0.0	0.0	0.0	0.0
MFAP4	4239	symbol	H. sapiens	4239	H. sapiens	MFAP4	microfibril associated protein 4	GO:0071493 cellular response to UV-B;GO:0048251 elastic fiber assembly;GO:0009650 UV protection			Endoplasmic reticulum(Approved)		(M3008)NABA ECM GLYCOPROTEINS; (M5884)NABA CORE MATRISOME; (M5889)NABA MATRISOME		0.0	0.0	0.0	0.0	0.0	0.0	0.0	0.0	0.0	0.0	0.0	0.0	0.0	0.0	0.0	0.0	0.0	0.0	0.0	0.0
GSG2	83903	gene_synonym	H. sapiens	83903	H. sapiens	HASPIN	histone H3 associated protein kinase	GO:2000751 histone H3-T3 phosphorylation involved in chromosome passenger complex localization to kinetochore;GO:0072356 chromosome passenger complex localization to kinetochore;GO:0072355 histone H3-T3 phosphorylation	Other	Enzymes/{ENZYME proteins/Transferases,Kinases}	Nucleus(Supported)	5-iodotubercidin (Protein kinase activity);3-(3-aminophenyl)-N-(3-chlorophenyl)pyrazolo[1,5-a]pyrimidin-5-amine (Protein kinase activity);N-[2-(4-BROMOCINNAMYLAMINO)ETHYL]-5-ISOQUINOLINE SULFONAMIDE (Protein kinase activity);(2S)-2-{[3-(3-aminophenyl)imidazo[1,2-b]pyridazin-6-yl]amino}-3-methylbutan-1-ol (Protein kinase activity)			1.0	0.0	0.0	0.0	0.0	0.0	0.0	0.0	0.0	0.0	0.0	0.0	0.0	0.0	0.0	0.0	0.0	1.0	0.0	0.0
KIF23	9493	symbol	H. sapiens	9493	H. sapiens	KIF23	kinesin family member 23	GO:0072383 plus-end-directed vesicle transport along microtubule;GO:0051256 mitotic spindle midzone assembly;GO:0072386 plus-end-directed organelle transport along microtubule			Nucleoplasm(Enhanced)		(M14)PID AURORA B PATHWAY	(M5893)HALLMARK MITOTIC SPINDLE; (M5901)HALLMARK G2M CHECKPOINT	1.0	0.0	0.0	1.0	0.0	0.0	1.0	1.0	1.0	0.0	0.0	0.0	0.0	0.0	1.0	0.0	1.0	0.0	0.0	1.0
RNU5F-1	26828	symbol	H. sapiens	26828	H. sapiens	RNU5F-1	RNA, U5F small nuclear 1	GO:0000353 formation of quadruple SL/U4/U5/U6 snRNP;GO:0045291 mRNA trans splicing, SL addition;GO:0000365 mRNA trans splicing, via spliceosome							0.0	0.0	0.0	0.0	0.0	0.0	0.0	0.0	0.0	0.0	0.0	0.0	0.0	0.0	0.0	0.0	0.0	0.0	0.0	0.0
ELOVL3	83401	symbol	H. sapiens	83401	H. sapiens	ELOVL3	ELOVL fatty acid elongase 3	GO:0035338 long-chain fatty-acyl-CoA biosynthetic process;GO:0034626 fatty acid elongation, polyunsaturated fatty acid;GO:0034625 fatty acid elongation, monounsaturated fatty acid		Enzymes/ENZYME proteins/Transferases	Cytosol;Vesicles(Approved)			(M5951)HALLMARK SPERMATOGENESIS	0.0	0.0	0.0	0.0	0.0	0.0	0.0	0.0	0.0	0.0	0.0	0.0	0.0	0.0	0.0	0.0	0.0	0.0	0.0	0.0
FAM64A	54478	gene_synonym	H. sapiens	54478	H. sapiens	PIMREG	PICALM interacting mitotic regulator	GO:0051301 cell division;GO:0007049 cell cycle;GO:0009987 cellular process			Nucleus(Enhanced)				1.0	0.0	0.0	0.0	0.0	0.0	0.0	0.0	0.0	0.0	0.0	0.0	0.0	0.0	0.0	0.0	0.0	0.0	0.0	0.0
MIS18BP1	55320	symbol	H. sapiens	55320	H. sapiens	MIS18BP1	MIS18 binding protein 1	GO:0034080 CENP-A containing nucleosome assembly;GO:0006336 DNA replication-independent nucleosome assembly;GO:0031055 chromatin remodeling at centromere			Nucleoli(Supported)Cytosol(Uncertain)				1.0	1.0	0.0	0.0	0.0	0.0	0.0	0.0	0.0	0.0	0.0	0.0	0.0	0.0	0.0	0.0	0.0	0.0	0.0	0.0
EZH2	2146	symbol	H. sapiens	2146	H. sapiens	EZH2	enhancer of zeste 2 polycomb repressive complex 2 subunit	GO:0098532 histone H3-K27 trimethylation;GO:0014834 skeletal muscle satellite cell maintenance involved in skeletal muscle regeneration;GO:0036333 hepatocyte homeostasis		Enzymes/ENZYME proteins/Transferases	Nucleoplasm(Supported)			(M5951)HALLMARK SPERMATOGENESIS; (M5901)HALLMARK G2M CHECKPOINT; (M5925)HALLMARK E2F TARGETS	0.0	1.0	1.0	1.0	0.0	0.0	0.0	1.0	0.0	0.0	0.0	0.0	0.0	0.0	1.0	0.0	0.0	1.0	0.0	0.0
GABRA3	2556	symbol	H. sapiens	2556	H. sapiens	GABRA3	gamma-aminobutyric acid type A receptor alpha3 subunit	GO:0051932 synaptic transmission, GABAergic;GO:1902476 chloride transmembrane transport;GO:0007214 gamma-aminobutyric acid signaling pathway				Temazepam (Inhibitory extracellular ligand-gated ion channel activity);Butalbital (Inhibitory extracellular ligand-gated ion channel activity);Talbutal (Inhibitory extracellular ligand-gated ion channel activity);Pentobarbital (Inhibitory extracellular ligand-gated ion channel activity);Meprobamate (Inhibitory extracellular ligand-gated ion channel activity);Eszopiclone (Inhibitory extracellular …		(M5953)HALLMARK KRAS SIGNALING UP	0.0	0.0	0.0	0.0	0.0	0.0	0.0	0.0	0.0	0.0	0.0	0.0	0.0	0.0	0.0	0.0	0.0	0.0	0.0	0.0
HSPA1B	3304	symbol	H. sapiens	3304	H. sapiens	HSPA1B	heat shock protein family A (Hsp70) member 1B	GO:0070434 positive regulation of nucleotide-binding oligomerization domain containing 2 signaling pathway;GO:0070426 positive regulation of nucleotide-binding oligomerization domain containing signaling pathway;GO:0070432 regulation of nucleotide-binding oligomerization domain containing 2 signaling pathway			Nucleoplasm;Vesicles(Approved)				1.0	1.0	0.0	1.0	0.0	0.0	1.0	0.0	0.0	0.0	0.0	0.0	0.0	0.0	0.0	0.0	0.0	0.0	0.0	0.0
PRKAR1A	5573	symbol	H. sapiens	5573	H. sapiens	PRKAR1A	protein kinase cAMP-dependent type I regulatory subunit alpha	GO:0046007 negative regulation of activated T cell proliferation;GO:2000480 negative regulation of cAMP-dependent protein kinase activity;GO:0034199 activation of protein kinase A activity			Cytosol(Approved)	Sp-Adenosine-3',5'-Cyclic-Monophosphorothioate (Ubiquitin protein ligase binding);Cyclic Guanosine Monophosphate (Ubiquitin protein ligase binding);Cyclic Adenosine Monophosphate (Ubiquitin protein ligase binding);GEM-231 (Ubiquitin protein ligase binding)	(M277)PID INTEGRIN A4B1 PATHWAY		1.0	0.0	0.0	1.0	0.0	0.0	0.0	0.0	0.0	1.0	0.0	0.0	0.0	0.0	1.0	0.0	0.0	0.0	0.0	1.0
EXO1	9156	symbol	H. sapiens	9156	H. sapiens	EXO1	exonuclease 1	GO:0045190 isotype switching;GO:0002204 somatic recombination of immunoglobulin genes involved in immune response;GO:0090656 t-circle formation			Nuclear bodies;Nucleoplasm(Enhanced)			(M5901)HALLMARK G2M CHECKPOINT	1.0	0.0	1.0	0.0	1.0	1.0	0.0	0.0	0.0	1.0	1.0	0.0	0.0	0.0	0.0	0.0	0.0	0.0	0.0	0.0
KIF18B	146909	symbol	H. sapiens	146909	H. sapiens	KIF18B	kinesin family member 18B	GO:0007019 microtubule depolymerization;GO:0051261 protein depolymerization;GO:0031109 microtubule polymerization or depolymerization			Cytosol;Microtubule ends;Nucleus(Supported)			(M5925)HALLMARK E2F TARGETS	1.0	0.0	0.0	0.0	0.0	0.0	1.0	0.0	0.0	0.0	0.0	0.0	0.0	0.0	1.0	0.0	0.0	0.0	0.0	1.0
NCAPD2	9918	symbol	H. sapiens	9918	H. sapiens	NCAPD2	non-SMC condensin I complex subunit D2	GO:0010032 meiotic chromosome condensation;GO:0007076 mitotic chromosome condensation;GO:0030261 chromosome condensation			Cytosol;Nucleus(Supported)		(M14)PID AURORA B PATHWAY	(M5925)HALLMARK E2F TARGETS	1.0	1.0	0.0	0.0	0.0	0.0	0.0	0.0	1.0	1.0	0.0	0.0	0.0	0.0	0.0	0.0	0.0	0.0	0.0	0.0
HSPA1A	3303	symbol	H. sapiens	3303	H. sapiens	HSPA1A	heat shock protein family A (Hsp70) member 1A	GO:0070434 positive regulation of nucleotide-binding oligomerization domain containing 2 signaling pathway;GO:0070426 positive regulation of nucleotide-binding oligomerization domain containing signaling pathway;GO:0070432 regulation of nucleotide-binding oligomerization domain containing 2 signaling pathway			Nucleoplasm;Vesicles(Approved)			(M5921)HALLMARK COMPLEMENT	1.0	1.0	0.0	1.0	0.0	0.0	1.0	0.0	0.0	0.0	0.0	0.0	0.0	0.0	0.0	0.0	0.0	0.0	0.0	0.0
HIST2H3D	653604	gene_synonym	H. sapiens	653604	H. sapiens	H3C13	H3 clustered histone 13	GO:0038111 interleukin-7-mediated signaling pathway;GO:0000183 chromatin silencing at rDNA;GO:0045652 regulation of megakaryocyte differentiation							1.0	1.0	0.0	0.0	0.0	0.0	0.0	0.0	0.0	0.0	0.0	0.0	0.0	0.0	1.0	0.0	0.0	0.0	0.0	1.0
DKFZp686D0853	401613	gene_synonym	H. sapiens	401613	H. sapiens	SERTM2	serine rich and transmembrane domain containing 2								0.0	0.0	0.0	0.0	0.0	0.0	0.0	0.0	0.0	0.0	0.0	0.0	0.0	0.0	0.0	0.0	0.0	0.0	0.0	0.0
CDCA8	55143	symbol	H. sapiens	55143	H. sapiens	CDCA8	cell division cycle associated 8	GO:0007080 mitotic metaphase plate congression;GO:0051310 metaphase plate congression;GO:0051303 establishment of chromosome localization			Cytokinetic bridge;Nucleoli;Nucleus(Supported)		(M14)PID AURORA B PATHWAY	(M5925)HALLMARK E2F TARGETS	1.0	0.0	0.0	0.0	0.0	0.0	0.0	0.0	1.0	0.0	0.0	0.0	0.0	0.0	0.0	0.0	1.0	0.0	0.0	0.0
MELK	9833	symbol	H. sapiens	9833	H. sapiens	MELK	maternal embryonic leucine zipper kinase	GO:0008631 intrinsic apoptotic signaling pathway in response to oxidative stress;GO:0036473 cell death in response to oxidative stress;GO:0000086 G2/M transition of mitotic cell cycle	CAMK Ser/Thr protein kinase family	Enzymes/{ENZYME proteins/Transferases,Kinases/CAMK Ser/Thr protein kinases}				(M5925)HALLMARK E2F TARGETS	0.0	0.0	0.0	1.0	0.0	0.0	0.0	0.0	0.0	0.0	0.0	0.0	0.0	0.0	0.0	0.0	0.0	0.0	0.0	0.0
FANCD2	2177	symbol	H. sapiens	2177	H. sapiens	FANCD2	FA complementation group D2	GO:0045589 regulation of regulatory T cell differentiation;GO:0045066 regulatory T cell differentiation;GO:2000348 regulation of CD40 signaling pathway			Nuclear bodies;Nucleoli;Nucleus(Supported)Cytosol(Uncertain)		(M258)PID BARD1 PATHWAY; (M84)PID ATM PATHWAY; (M46)PID ATR PATHWAY		1.0	0.0	1.0	0.0	1.0	1.0	0.0	0.0	0.0	1.0	0.0	0.0	0.0	0.0	0.0	1.0	0.0	0.0	0.0	0.0
ARHGAP11B	89839	symbol	H. sapiens	89839	H. sapiens	ARHGAP11B	Rho GTPase activating protein 11B	GO:0021987 cerebral cortex development;GO:0021543 pallium development;GO:0021537 telencephalon development							1.0	0.0	0.0	0.0	0.0	0.0	0.0	0.0	0.0	0.0	0.0	0.0	0.0	0.0	0.0	0.0	0.0	0.0	0.0	0.0
CADPS	8618	symbol	H. sapiens	8618	H. sapiens	CADPS	calcium dependent secretion activator	GO:1990504 dense core granule exocytosis;GO:0016079 synaptic vesicle exocytosis;GO:0045921 positive regulation of exocytosis			Vesicles(Approved)				0.0	0.0	0.0	0.0	0.0	0.0	0.0	0.0	0.0	0.0	0.0	0.0	0.0	0.0	0.0	0.0	1.0	0.0	0.0	0.0
IQGAP3	128239	symbol	H. sapiens	128239	H. sapiens	IQGAP3	IQ motif containing GTPase activating protein 3	GO:0033601 positive regulation of mammary gland epithelial cell proliferation;GO:0033599 regulation of mammary gland epithelial cell proliferation;GO:0033598 mammary gland epithelial cell proliferation			Nucleoli;Nucleus(Approved)		(M278)PID RAC1 PATHWAY; (M81)PID CDC42 PATHWAY		1.0	0.0	1.0	1.0	0.0	0.0	0.0	0.0	0.0	0.0	0.0	0.0	0.0	0.0	0.0	0.0	0.0	0.0	0.0	0.0
UBE2C	11065	symbol	H. sapiens	11065	H. sapiens	UBE2C	ubiquitin conjugating enzyme E2 C	GO:1904668 positive regulation of ubiquitin protein ligase activity;GO:0031536 positive regulation of exit from mitosis;GO:0010994 free ubiquitin chain polymerization		Enzymes/ENZYME proteins/Transferases	Cytosol;Plasma membrane(Enhanced)			(M5901)HALLMARK G2M CHECKPOINT	1.0	1.0	1.0	1.0	0.0	0.0	0.0	1.0	0.0	0.0	0.0	0.0	0.0	0.0	0.0	0.0	0.0	0.0	0.0	0.0
SPAG5	10615	symbol	H. sapiens	10615	H. sapiens	SPAG5	sperm associated antigen 5	GO:1905832 positive regulation of spindle assembly;GO:0090235 regulation of metaphase plate congression;GO:0071539 protein localization to centrosome						(M5925)HALLMARK E2F TARGETS	1.0	0.0	0.0	1.0	0.0	0.0	1.0	1.0	0.0	0.0	0.0	0.0	0.0	0.0	0.0	0.0	1.0	0.0	0.0	0.0
CGB8	94115	symbol	H. sapiens	94115	H. sapiens	CGB8	chorionic gonadotropin subunit beta 8				Cytosol(Approved)				0.0	0.0	0.0	0.0	0.0	0.0	0.0	0.0	0.0	0.0	0.0	0.0	0.0	0.0	0.0	0.0	0.0	0.0	0.0	0.0
HIST1H3G	8355	gene_synonym	H. sapiens	8355	H. sapiens	H3C8	H3 clustered histone 8	GO:0038111 interleukin-7-mediated signaling pathway;GO:0006335 DNA replication-dependent nucleosome assembly;GO:0000183 chromatin silencing at rDNA							1.0	1.0	0.0	0.0	0.0	0.0	0.0	0.0	0.0	0.0	1.0	0.0	0.0	0.0	1.0	0.0	0.0	0.0	0.0	1.0
FLJ22447	400221	symbol	H. sapiens	400221	H. sapiens	FLJ22447	uncharacterized LOC400221								0.0	0.0	0.0	0.0	0.0	0.0	0.0	0.0	0.0	0.0	0.0	0.0	0.0	0.0	0.0	0.0	0.0	0.0	0.0	0.0
PTPN22	26191	symbol	H. sapiens	26191	H. sapiens	PTPN22	protein tyrosine phosphatase non-receptor type 22	GO:0070433 negative regulation of nucleotide-binding oligomerization domain containing 2 signaling pathway;GO:0070425 negative regulation of nucleotide-binding oligomerization domain containing signaling pathway;GO:0070432 regulation of nucleotide-binding oligomerization domain containing 2 signaling pathway		Enzymes/ENZYME proteins/Hydrolases	Plasma membrane(Approved)Nucleoplasm;Vesicles(Uncertain)				0.0	0.0	0.0	0.0	0.0	0.0	0.0	0.0	0.0	0.0	0.0	0.0	0.0	0.0	0.0	0.0	0.0	0.0	0.0	0.0
NCAPH	23397	symbol	H. sapiens	23397	H. sapiens	NCAPH	non-SMC condensin I complex subunit H	GO:0051309 female meiosis chromosome separation;GO:2000373 positive regulation of DNA topoisomerase (ATP-hydrolyzing) activity;GO:2000371 regulation of DNA topoisomerase (ATP-hydrolyzing) activity			Cytosol;Nucleus(Supported)		(M14)PID AURORA B PATHWAY	(M5951)HALLMARK SPERMATOGENESIS	1.0	1.0	0.0	0.0	0.0	0.0	0.0	0.0	1.0	1.0	0.0	0.0	0.0	0.0	0.0	0.0	0.0	0.0	0.0	0.0
NDP	4693	symbol	H. sapiens	4693	H. sapiens	NDP	norrin cystine knot growth factor NDP	GO:0061299 retina vasculature morphogenesis in camera-type eye;GO:0061298 retina vasculature development in camera-type eye;GO:0035426 extracellular matrix-cell signaling			Vesicles(Supported)Nucleoli;Nucleus(Approved)			(M5932)HALLMARK INFLAMMATORY RESPONSE	0.0	0.0	0.0	0.0	0.0	0.0	0.0	0.0	0.0	0.0	0.0	0.0	0.0	0.0	0.0	0.0	0.0	0.0	0.0	0.0
DIAPH3	81624	symbol	H. sapiens	81624	H. sapiens	DIAPH3	diaphanous related formin 3	GO:0030041 actin filament polymerization;GO:0008154 actin polymerization or depolymerization;GO:0051258 protein polymerization			Microtubules;Plasma membrane(Supported)		(M81)PID CDC42 PATHWAY; (M164)PID ERBB1 DOWNSTREAM PATHWAY	(M5925)HALLMARK E2F TARGETS	1.0	0.0	0.0	0.0	0.0	0.0	0.0	0.0	0.0	0.0	0.0	0.0	0.0	0.0	0.0	0.0	0.0	0.0	0.0	0.0
TPX2	22974	symbol	H. sapiens	22974	H. sapiens	TPX2	TPX2 microtubule nucleation factor	GO:0060236 regulation of mitotic spindle organization;GO:0090307 mitotic spindle assembly;GO:0090224 regulation of spindle organization			Cytokinetic bridge;Microtubule organizing center;Mitotic spindle;Nucleoplasm(Enhanced)		(M242)PID AURORA A PATHWAY; (M129)PID PLK1 PATHWAY; (M8873)ST FAS SIGNALING PATHWAY	(M5893)HALLMARK MITOTIC SPINDLE; (M5901)HALLMARK G2M CHECKPOINT	1.0	0.0	0.0	1.0	0.0	1.0	1.0	0.0	0.0	0.0	0.0	0.0	0.0	0.0	0.0	0.0	0.0	0.0	0.0	0.0
METTL7A	25840	symbol	H. sapiens	25840	H. sapiens	METTL7A	methyltransferase like 7A	GO:0043312 neutrophil degranulation;GO:0002283 neutrophil activation involved in immune response;GO:0042119 neutrophil activation			Lipid droplets(Supported)				0.0	0.0	0.0	0.0	0.0	0.0	0.0	0.0	0.0	0.0	0.0	0.0	0.0	0.0	0.0	0.0	0.0	0.0	0.0	0.0
FAM72C	554282	symbol	H. sapiens	554282	H. sapiens	FAM72C	family with sequence similarity 72 member C				Cytosol;Plasma membrane;Vesicles(Approved)				0.0	0.0	0.0	0.0	0.0	0.0	0.0	0.0	0.0	0.0	0.0	0.0	0.0	0.0	0.0	0.0	0.0	0.0	0.0	0.0
SNAP25	6616	symbol	H. sapiens	6616	H. sapiens	SNAP25	synaptosome associated protein 25	GO:0098967 exocytic insertion of neurotransmitter receptor to postsynaptic membrane;GO:0098881 exocytic insertion of neurotransmitter receptor to plasma membrane;GO:0098969 neurotransmitter receptor transport to postsynaptic membrane		Transporters/Transporter channels and pores		Botulinum Toxin Type A (Syntaxin-1 binding)		(M5953)HALLMARK KRAS SIGNALING UP	0.0	0.0	0.0	0.0	0.0	0.0	0.0	0.0	0.0	0.0	0.0	0.0	0.0	0.0	0.0	0.0	1.0	0.0	0.0	0.0
RNU5E-4P	100873829	symbol	H. sapiens	100873829	H. sapiens	RNU5E-4P	RNA, U5E small nuclear 4, pseudogene								0.0	0.0	0.0	0.0	0.0	0.0	0.0	0.0	0.0	0.0	0.0	0.0	0.0	0.0	0.0	0.0	0.0	0.0	0.0	0.0
MAD2L1	4085	symbol	H. sapiens	4085	H. sapiens	MAD2L1	mitotic arrest deficient 2 like 1	GO:0090267 positive regulation of mitotic cell cycle spindle assembly checkpoint;GO:0090266 regulation of mitotic cell cycle spindle assembly checkpoint;GO:1903504 regulation of mitotic spindle checkpoint			Nucleoplasm(Approved)			(M5901)HALLMARK G2M CHECKPOINT; (M5926)HALLMARK MYC TARGETS V1; (M5925)HALLMARK E2F TARGETS	1.0	0.0	1.0	1.0	0.0	0.0	1.0	1.0	0.0	0.0	0.0	1.0	0.0	0.0	0.0	0.0	1.0	0.0	0.0	0.0
GNG11	2791	symbol	H. sapiens	2791	H. sapiens	GNG11	G protein subunit gamma 11	GO:0007186 G protein-coupled receptor signaling pathway;GO:0007165 signal transduction;GO:0023052 signaling		RAS pathway related proteins				(M5953)HALLMARK KRAS SIGNALING UP	0.0	1.0	0.0	0.0	0.0	0.0	0.0	0.0	0.0	0.0	0.0	0.0	0.0	0.0	1.0	0.0	0.0	0.0	0.0	0.0
NUF2	83540	symbol	H. sapiens	83540	H. sapiens	NUF2	NUF2 component of NDC80 kinetochore complex	GO:0051315 attachment of mitotic spindle microtubules to kinetochore;GO:0007080 mitotic metaphase plate congression;GO:0051310 metaphase plate congression			Nucleus(Supported)				1.0	0.0	0.0	0.0	0.0	0.0	1.0	0.0	0.0	1.0	0.0	0.0	0.0	0.0	0.0	0.0	1.0	0.0	0.0	0.0
HIST1H2AI	8329	gene_synonym	H. sapiens	8329	H. sapiens	H2AC13	H2A clustered histone 13	GO:0006325 chromatin organization;GO:0051276 chromosome organization;GO:0006996 organelle organization							0.0	1.0	0.0	0.0	0.0	0.0	0.0	0.0	0.0	0.0	0.0	0.0	0.0	0.0	0.0	0.0	0.0	0.0	0.0	0.0
IL1B	3553	symbol	H. sapiens	3553	H. sapiens	IL1B	interleukin 1 beta	GO:0060559 positive regulation of calcidiol 1-monooxygenase activity;GO:2000556 positive regulation of T-helper 1 cell cytokine production;GO:0031394 positive regulation of prostaglandin biosynthetic process				Minocycline (Protein domain specific binding);AV411 (Protein domain specific binding);VP025 (Protein domain specific binding);681323 (Protein domain specific binding);Gallium nitrate (Protein domain specific binding);SCIO-469 (Protein domain specific binding);Etiprednol dicloacetate (Protein domain specific binding);VX-702 (Protein domain specific binding);VX-765 (Protein domain specific binding)…	(M11736)SA MMP CYTOKINE CONNECTION; (M267)PID ANTHRAX PATHWAY; (M36)PID IL27 PATHWAY	(M5897)HALLMARK IL6 JAK STAT3 SIGNALING; (M5902)HALLMARK APOPTOSIS; (M5953)HALLMARK KRAS SIGNALING UP	1.0	0.0	0.0	1.0	0.0	0.0	0.0	1.0	0.0	0.0	0.0	0.0	0.0	0.0	0.0	0.0	0.0	0.0	0.0	0.0
BIRC5	332	symbol	H. sapiens	332	H. sapiens	BIRC5	baculoviral IAP repeat containing 5	GO:0043154 negative regulation of cysteine-type endopeptidase activity involved in apoptotic process;GO:2000117 negative regulation of cysteine-type endopeptidase activity;GO:0090307 mitotic spindle assembly			Cytokinetic bridge(Enhanced)	LY2181308 (Zinc ion binding)	(M242)PID AURORA A PATHWAY; (M14)PID AURORA B PATHWAY; (M176)PID FOXM1 PATHWAY	(M5893)HALLMARK MITOTIC SPINDLE; (M5901)HALLMARK G2M CHECKPOINT; (M5925)HALLMARK E2F TARGETS	1.0	0.0	0.0	0.0	0.0	1.0	1.0	0.0	1.0	0.0	0.0	1.0	0.0	0.0	0.0	0.0	0.0	0.0	0.0	0.0
TNKS	8658	symbol	H. sapiens	8658	H. sapiens	TNKS	tankyrase	GO:1904908 negative regulation of maintenance of mitotic sister chromatid cohesion, telomeric;GO:1904907 regulation of maintenance of mitotic sister chromatid cohesion, telomeric;GO:0034183 negative regulation of maintenance of mitotic sister chromatid cohesion		Enzymes/ENZYME proteins/Transferases;Transporters/Transporter channels and pores	Nuclear membrane;Nucleoplasm(Approved)		(M105)PID TELOMERASE PATHWAY		1.0	1.0	0.0	1.0	0.0	0.0	1.0	0.0	0.0	0.0	1.0	0.0	0.0	0.0	0.0	0.0	0.0	1.0	0.0	0.0
KIAA1199	57214	gene_synonym	H. sapiens	57214	H. sapiens	CEMIP	cell migration inducing hyaluronidase 1	GO:0051281 positive regulation of release of sequestered calcium ion into cytosol;GO:0051279 regulation of release of sequestered calcium ion into cytosol;GO:0010524 positive regulation of calcium ion transport into cytosol		Enzymes/ENZYME proteins/Hydrolases					0.0	0.0	0.0	0.0	0.0	0.0	0.0	0.0	0.0	0.0	0.0	0.0	0.0	0.0	0.0	0.0	0.0	0.0	0.0	0.0
OIP5	11339	symbol	H. sapiens	11339	H. sapiens	OIP5	Opa interacting protein 5	GO:0034080 CENP-A containing nucleosome assembly;GO:0006336 DNA replication-independent nucleosome assembly;GO:0031055 chromatin remodeling at centromere			Nucleoplasm(Supported)				1.0	1.0	0.0	0.0	0.0	0.0	0.0	0.0	0.0	0.0	0.0	0.0	0.0	0.0	0.0	0.0	0.0	0.0	0.0	0.0
RTKN2	219790	symbol	H. sapiens	219790	H. sapiens	RTKN2	rhotekin 2	GO:2001243 negative regulation of intrinsic apoptotic signaling pathway;GO:1901224 positive regulation of NIK/NF-kappaB signaling;GO:0051092 positive regulation of NF-kappaB transcription factor activity			Mitochondria;Nucleoplasm(Approved)				0.0	0.0	0.0	0.0	0.0	0.0	0.0	0.0	0.0	0.0	0.0	0.0	0.0	0.0	0.0	0.0	0.0	0.0	0.0	0.0
ASF1B	55723	symbol	H. sapiens	55723	H. sapiens	ASF1B	anti-silencing function 1B histone chaperone	GO:0006335 DNA replication-dependent nucleosome assembly;GO:0001835 blastocyst hatching;GO:0006336 DNA replication-independent nucleosome assembly			Nucleoplasm(Supported)			(M5925)HALLMARK E2F TARGETS	0.0	1.0	0.0	0.0	0.0	0.0	0.0	0.0	0.0	0.0	0.0	0.0	0.0	0.0	0.0	0.0	0.0	0.0	0.0	0.0
SKA3	221150	symbol	H. sapiens	221150	H. sapiens	SKA3	spindle and kinetochore associated complex subunit 3	GO:0031110 regulation of microtubule polymerization or depolymerization;GO:0031109 microtubule polymerization or depolymerization;GO:0070507 regulation of microtubule cytoskeleton organization			Cytosol;Plasma membrane(Uncertain)				1.0	0.0	0.0	0.0	0.0	0.0	1.0	0.0	0.0	0.0	0.0	0.0	0.0	0.0	0.0	0.0	0.0	0.0	0.0	0.0
FAM72D	728833	symbol	H. sapiens	728833	H. sapiens	FAM72D	family with sequence similarity 72 member D				Cytosol;Plasma membrane;Vesicles(Approved)				0.0	0.0	0.0	0.0	0.0	0.0	0.0	0.0	0.0	0.0	0.0	0.0	0.0	0.0	0.0	0.0	0.0	0.0	0.0	0.0
DUSP6	1848	symbol	H. sapiens	1848	H. sapiens	DUSP6	dual specificity phosphatase 6	GO:0000188 inactivation of MAPK activity;GO:0043407 negative regulation of MAP kinase activity;GO:0000187 activation of MAPK activity		Enzymes/ENZYME proteins/Hydrolases	Cytosol(Supported)Nucleoplasm(Uncertain)		(M4910)ST ERK1 ERK2 MAPK PATHWAY; (M164)PID ERBB1 DOWNSTREAM PATHWAY	(M5946)HALLMARK COAGULATION; (M5921)HALLMARK COMPLEMENT; (M5953)HALLMARK KRAS SIGNALING UP	0.0	0.0	0.0	0.0	0.0	0.0	0.0	0.0	0.0	0.0	0.0	0.0	0.0	0.0	1.0	0.0	0.0	0.0	0.0	0.0
NEIL3	55247	symbol	H. sapiens	55247	H. sapiens	NEIL3	nei like DNA glycosylase 3	GO:0006284 base-excision repair;GO:0006289 nucleotide-excision repair;GO:0006281 DNA repair		Enzymes/ENZYME proteins/Lyases	Nucleoplasm(Enhanced)				0.0	1.0	0.0	0.0	1.0	1.0	0.0	0.0	0.0	0.0	0.0	0.0	0.0	0.0	0.0	0.0	0.0	0.0	0.0	0.0
CCNB1	891	symbol	H. sapiens	891	H. sapiens	CCNB1	cyclin B1	GO:0090266 regulation of mitotic cell cycle spindle assembly checkpoint;GO:1905448 positive regulation of mitochondrial ATP synthesis coupled electron transport;GO:2000775 histone H3-S10 phosphorylation involved in chromosome condensation		Transporters/Transporter channels and pores	Cytosol(Enhanced)		(M176)PID FOXM1 PATHWAY; (M129)PID PLK1 PATHWAY; (M136)PID FOXO PATHWAY		1.0	1.0	1.0	1.0	0.0	1.0	1.0	1.0	1.0	0.0	0.0	1.0	0.0	0.0	1.0	0.0	1.0	0.0	0.0	0.0
TMEM48	55706	gene_synonym	H. sapiens	55706	H. sapiens	NDC1	NDC1 transmembrane nucleoporin	GO:0006409 tRNA export from nucleus;GO:0006110 regulation of glycolytic process;GO:0071431 tRNA-containing ribonucleoprotein complex export from nucleus		Transporters/Transporter channels and pores	Nuclear membrane(Supported)Plasma membrane(Approved)Actin filaments(Uncertain)				1.0	1.0	0.0	0.0	0.0	0.0	0.0	0.0	0.0	1.0	0.0	1.0	0.0	0.0	0.0	0.0	0.0	0.0	0.0	0.0
MCM10	55388	symbol	H. sapiens	55388	H. sapiens	MCM10	minichromosome maintenance 10 replication initiation factor	GO:0006270 DNA replication initiation;GO:0000082 G1/S transition of mitotic cell cycle;GO:0044843 cell cycle G1/S phase transition			Nucleoli;Nucleus(Supported)				1.0	0.0	1.0	1.0	0.0	1.0	0.0	0.0	0.0	0.0	0.0	0.0	0.0	0.0	0.0	0.0	0.0	0.0	0.0	0.0
MLF1IP	79682	gene_synonym	H. sapiens	79682	H. sapiens	CENPU	centromere protein U	GO:0034080 CENP-A containing nucleosome assembly;GO:0006336 DNA replication-independent nucleosome assembly;GO:0031055 chromatin remodeling at centromere			Microtubule organizing center;Nucleus(Supported)		(M129)PID PLK1 PATHWAY		1.0	1.0	0.0	0.0	0.0	0.0	0.0	0.0	0.0	0.0	0.0	0.0	0.0	0.0	0.0	0.0	0.0	0.0	0.0	0.0
KIF4B	285643	symbol	H. sapiens	285643	H. sapiens	KIF4B	kinesin family member 4B	GO:0051256 mitotic spindle midzone assembly;GO:0051255 spindle midzone assembly;GO:0000022 mitotic spindle elongation			Nucleoplasm(Enhanced)				1.0	0.0	0.0	0.0	0.0	0.0	1.0	0.0	0.0	0.0	0.0	0.0	0.0	0.0	1.0	0.0	0.0	0.0	0.0	1.0
STEAP1	26872	symbol	H. sapiens	26872	H. sapiens	STEAP1	STEAP family member 1	GO:0055072 iron ion homeostasis;GO:0055076 transition metal ion homeostasis;GO:0055065 metal ion homeostasis		Transporters/Transport Electron Carriers					0.0	0.0	0.0	0.0	0.0	0.0	0.0	0.0	0.0	0.0	0.0	0.0	0.0	0.0	0.0	0.0	0.0	0.0	0.0	0.0
AURKB	9212	symbol	H. sapiens	9212	H. sapiens	AURKB	aurora kinase B	GO:0007094 mitotic spindle assembly checkpoint;GO:0043988 histone H3-S28 phosphorylation;GO:0071174 mitotic spindle checkpoint	Other	Enzymes/{ENZYME proteins/Transferases,Kinases}	Midbody;Nucleoplasm(Enhanced)	HESPERIDIN (Protein serine/threonine/tyrosine kinase activity);AT9283 (Protein serine/threonine/tyrosine kinase activity);N~6~-cyclohexyl-N~2~-(4-morpholin-4-ylphenyl)-9H-purine-2,6-diamine (Protein serine/threonine/tyrosine kinase activity)	(M242)PID AURORA A PATHWAY; (M14)PID AURORA B PATHWAY; (M176)PID FOXM1 PATHWAY	(M5901)HALLMARK G2M CHECKPOINT; (M5925)HALLMARK E2F TARGETS	1.0	1.0	0.0	1.0	0.0	1.0	1.0	1.0	1.0	0.0	1.0	1.0	0.0	0.0	0.0	0.0	1.0	1.0	0.0	0.0
RAD51AP1	10635	symbol	H. sapiens	10635	H. sapiens	RAD51AP1	RAD51 associated protein 1	GO:0010569 regulation of double-strand break repair via homologous recombination;GO:2000779 regulation of double-strand break repair;GO:0071479 cellular response to ionizing radiation			Nucleus(Approved)			(M5925)HALLMARK E2F TARGETS	0.0	0.0	0.0	0.0	1.0	1.0	0.0	0.0	0.0	0.0	1.0	0.0	0.0	0.0	0.0	1.0	0.0	0.0	0.0	0.0
NUMB	8650	symbol	H. sapiens	8650	H. sapiens	NUMB	NUMB endocytic adaptor protein	GO:0021849 neuroblast division in subventricular zone;GO:0021873 forebrain neuroblast division;GO:0099149 regulation of postsynaptic neurotransmitter receptor internalization			Cell Junctions(Enhanced)Cytosol(Supported)		(M17)PID NOTCH PATHWAY; (M48)PID MET PATHWAY	(M5895)HALLMARK WNT BETA CATENIN SIGNALING	1.0	1.0	0.0	0.0	0.0	0.0	0.0	0.0	0.0	0.0	0.0	0.0	0.0	0.0	0.0	0.0	0.0	0.0	0.0	0.0
DNAPTP3						None	None	None	None	None	None	None	None	None	nan	nan	nan	nan	nan	nan	nan	nan	nan	nan	nan	nan	nan	nan	nan	nan	nan	nan	nan	nan
CCNA2	890	symbol	H. sapiens	890	H. sapiens	CCNA2	cyclin A2	GO:0071373 cellular response to luteinizing hormone stimulus;GO:0071314 cellular response to cocaine;GO:0034699 response to luteinizing hormone			Cytosol;Nucleoplasm(Enhanced)	4-(2,4-Dimethyl-Thiazol-5-Yl)-Pyrimidin-2-Ylamine;6-O-Cyclohexylmethyl Guanine;[4-(2-Amino-4-Methyl-Thiazol-5-Yl)-Pyrimidin-2-Yl]-(3-Nitro-Phenyl)-Amine;4-(2,4-Dimethyl-Thiazol-5-Yl)-Pyrimidin-2-Yl]-(4-Trifluoromethyl-Phenyl)-Amine;4-[(7-OXO-7H-THIAZOLO[5,4-E]INDOL-8-YLMETHYL)-AMINO]-N-PYRIDIN-2-YL-BENZENESULFONAMIDE;N-(3-cyclopropyl-1H-pyrazol-5-yl)-2-(2-naphthyl)acetamide;2-ANILINO-6-CYCLOHEXYL…	(M3686)SA REG CASCADE OF CYCLIN EXPR; (M11)PID PRL SIGNALING EVENTS PATHWAY; (M234)PID IL2 STAT5 PATHWAY	(M5901)HALLMARK G2M CHECKPOINT; (M5926)HALLMARK MYC TARGETS V1	1.0	1.0	1.0	1.0	0.0	1.0	0.0	0.0	0.0	0.0	1.0	1.0	1.0	0.0	0.0	0.0	0.0	0.0	1.0	0.0
CCNE2	9134	symbol	H. sapiens	9134	H. sapiens	CCNE2	cyclin E2	GO:0007129 synapsis;GO:0045143 homologous chromosome segregation;GO:0000079 regulation of cyclin-dependent protein serine/threonine kinase activity					(M3686)SA REG CASCADE OF CYCLIN EXPR; (M40)PID E2F PATHWAY; (M19)PID P73PATHWAY		1.0	1.0	1.0	1.0	0.0	1.0	0.0	0.0	0.0	1.0	1.0	1.0	0.0	0.0	0.0	0.0	0.0	0.0	1.0	0.0
RNY4P23	100873801	symbol	H. sapiens	100873801	H. sapiens	RNY4P23	RNY4 pseudogene 23								0.0	0.0	0.0	0.0	0.0	0.0	0.0	0.0	0.0	0.0	0.0	0.0	0.0	0.0	0.0	0.0	0.0	0.0	0.0	0.0
KIAA0101	9768	gene_synonym	H. sapiens	9768	H. sapiens	PCLAF	PCNA clamp associated factor	GO:0019985 translesion synthesis;GO:0000731 DNA synthesis involved in DNA repair;GO:0006301 postreplication repair			Centrosome(Supported)				0.0	0.0	1.0	0.0	1.0	1.0	1.0	0.0	0.0	0.0	1.0	0.0	0.0	0.0	0.0	0.0	0.0	0.0	0.0	0.0
SLC44A2	57153	symbol	H. sapiens	57153	H. sapiens	SLC44A2	solute carrier family 44 member 2	GO:0015871 choline transport;GO:0006656 phosphatidylcholine biosynthetic process;GO:0043312 neutrophil degranulation		Transporters/Electrochemical Potential-driven transporters	Cell Junctions;Vesicles(Approved)				0.0	0.0	0.0	0.0	0.0	0.0	0.0	0.0	0.0	0.0	0.0	0.0	0.0	0.0	0.0	0.0	0.0	0.0	0.0	0.0
PRPS1	5631	symbol	H. sapiens	5631	H. sapiens	PRPS1	phosphoribosyl pyrophosphate synthetase 1	GO:0046101 hypoxanthine biosynthetic process;GO:0034418 urate biosynthetic process;GO:0046100 hypoxanthine metabolic process		Enzymes/ENZYME proteins/Transferases	Cytosol(Approved)			(M5925)HALLMARK E2F TARGETS; (M5937)HALLMARK GLYCOLYSIS	0.0	0.0	0.0	0.0	0.0	0.0	0.0	0.0	0.0	0.0	0.0	0.0	0.0	0.0	0.0	0.0	0.0	0.0	0.0	0.0
ARHGAP11A	9824	symbol	H. sapiens	9824	H. sapiens	ARHGAP11A	Rho GTPase activating protein 11A	GO:0043547 positive regulation of GTPase activity;GO:0051056 regulation of small GTPase mediated signal transduction;GO:0043087 regulation of GTPase activity			Cytosol;Nucleoli(Approved)				1.0	0.0	0.0	0.0	0.0	0.0	0.0	0.0	0.0	0.0	0.0	0.0	0.0	0.0	0.0	0.0	0.0	0.0	0.0	0.0
KIF2C	11004	symbol	H. sapiens	11004	H. sapiens	KIF2C	kinesin family member 2C	GO:0051315 attachment of mitotic spindle microtubules to kinetochore;GO:0019886 antigen processing and presentation of exogenous peptide antigen via MHC class II;GO:0030951 establishment or maintenance of microtubule cytoskeleton polarity			Centrosome;Nucleoplasm(Supported)Midbody(Approved)	Phosphoaminophosphonic Acid-Adenylate Ester (Microtubule plus-end binding)	(M14)PID AURORA B PATHWAY	(M5951)HALLMARK SPERMATOGENESIS; (M5893)HALLMARK MITOTIC SPINDLE; (M5901)HALLMARK G2M CHECKPOINT	1.0	0.0	0.0	0.0	0.0	0.0	1.0	0.0	1.0	0.0	0.0	0.0	0.0	0.0	1.0	0.0	1.0	0.0	0.0	1.0
HIST1H1A	3024	gene_synonym	H. sapiens	3024	H. sapiens	H1-1	H1.1 linker histone, cluster member	GO:0031936 negative regulation of chromatin silencing;GO:0016584 nucleosome positioning;GO:0031935 regulation of chromatin silencing							1.0	1.0	0.0	0.0	1.0	0.0	0.0	0.0	1.0	0.0	1.0	0.0	0.0	1.0	0.0	0.0	0.0	0.0	0.0	0.0
POLQ	10721	symbol	H. sapiens	10721	H. sapiens	POLQ	DNA polymerase theta	GO:0097681 double-strand break repair via alternative nonhomologous end joining;GO:2000042 negative regulation of double-strand break repair via homologous recombination;GO:0016446 somatic hypermutation of immunoglobulin genes		Enzymes/ENZYME proteins/Transferases	Cytosol;Golgi apparatus;Nucleus(Uncertain)			(M5901)HALLMARK G2M CHECKPOINT	0.0	1.0	1.0	0.0	1.0	1.0	0.0	0.0	0.0	0.0	1.0	0.0	0.0	0.0	0.0	0.0	0.0	0.0	0.0	0.0
CDCA7	83879	symbol	H. sapiens	83879	H. sapiens	CDCA7	cell division cycle associated 7	GO:0006915 apoptotic process;GO:0042127 regulation of cell proliferation;GO:0012501 programmed cell death			Cytosol;Nucleoplasm(Supported)		(M66)PID MYC ACTIV PATHWAY		0.0	0.0	0.0	0.0	0.0	0.0	0.0	0.0	0.0	0.0	0.0	0.0	0.0	0.0	0.0	0.0	0.0	0.0	0.0	0.0
FAM83D	81610	symbol	H. sapiens	81610	H. sapiens	FAM83D	family with sequence similarity 83 member D	GO:1902480 protein localization to mitotic spindle;GO:1902808 positive regulation of cell cycle G1/S phase transition;GO:0072698 protein localization to microtubule cytoskeleton							1.0	0.0	1.0	1.0	0.0	0.0	0.0	1.0	0.0	0.0	0.0	0.0	0.0	0.0	0.0	0.0	1.0	0.0	0.0	0.0
LCE1F	353137	symbol	H. sapiens	353137	H. sapiens	LCE1F	late cornified envelope 1F	GO:0031424 keratinization;GO:0018149 peptide cross-linking;GO:0030216 keratinocyte differentiation							0.0	0.0	0.0	0.0	0.0	0.0	0.0	0.0	0.0	0.0	0.0	0.0	0.0	0.0	0.0	0.0	0.0	0.0	0.0	0.0
CD68	968	symbol	H. sapiens	968	H. sapiens	CD68	CD68 molecule	GO:0002605 negative regulation of dendritic cell antigen processing and presentation;GO:0002578 negative regulation of antigen processing and presentation;GO:0002604 regulation of dendritic cell antigen processing and presentation		CD markers	Vesicles(Supported)Golgi apparatus(Approved)				0.0	0.0	0.0	0.0	0.0	0.0	0.0	0.0	0.0	0.0	0.0	0.0	0.0	0.0	0.0	0.0	0.0	0.0	0.0	1.0
NEK2	4751	symbol	H. sapiens	4751	H. sapiens	NEK2	NIMA related kinase 2	GO:1903126 negative regulation of centriole-centriole cohesion;GO:0046602 regulation of mitotic centrosome separation;GO:0030997 regulation of centriole-centriole cohesion	NEK Ser/Thr protein kinase family	Enzymes/{ENZYME proteins/Transferases,Kinases/NEK Ser/Thr protein kinases}	Centrosome;Nucleus(Supported)	5-[(Z)-(5-CHLORO-2-OXO-1,2-DIHYDRO-3H-INDOL-3-YLIDENE)METHYL]-N-(DIETHYLAMINO)ETHYL]-2,4-DIMETHYL-1H-PYRROLE-3-CARBOXAMIDE (Protein serine/threonine kinase activity)	(M176)PID FOXM1 PATHWAY	(M5951)HALLMARK SPERMATOGENESIS; (M5893)HALLMARK MITOTIC SPINDLE; (M5901)HALLMARK G2M CHECKPOINT	1.0	1.0	0.0	1.0	0.0	0.0	1.0	0.0	0.0	1.0	1.0	1.0	0.0	0.0	0.0	0.0	1.0	0.0	0.0	0.0
PLK4	10733	symbol	H. sapiens	10733	H. sapiens	PLK4	polo like kinase 4	GO:0046601 positive regulation of centriole replication;GO:0010825 positive regulation of centrosome duplication;GO:0098535 de novo centriole assembly involved in multi-ciliated epithelial cell differentiation	Other	Enzymes/{ENZYME proteins/Transferases,Kinases}	Centrosome(Supported)Cytosol(Approved)			(M5928)HALLMARK MYC TARGETS V2; (M5901)HALLMARK G2M CHECKPOINT; (M5925)HALLMARK E2F TARGETS	1.0	0.0	0.0	1.0	0.0	0.0	1.0	1.0	0.0	0.0	0.0	0.0	0.0	0.0	0.0	0.0	1.0	0.0	0.0	0.0
MYBL2	4605	symbol	H. sapiens	4605	H. sapiens	MYBL2	MYB proto-oncogene like 2	GO:0043525 positive regulation of neuron apoptotic process;GO:0090307 mitotic spindle assembly;GO:1901216 positive regulation of neuron death		Transcription factors/Helix-turn-helix domains	Cytosol;Nucleoplasm(Enhanced)		(M40)PID E2F PATHWAY	(M5901)HALLMARK G2M CHECKPOINT; (M5925)HALLMARK E2F TARGETS	1.0	0.0	1.0	1.0	0.0	0.0	1.0	0.0	0.0	0.0	0.0	1.0	0.0	0.0	0.0	0.0	0.0	0.0	1.0	0.0
HIST1H4L	8368	gene_synonym	H. sapiens	8368	H. sapiens	H4C13	H4 clustered histone 13	GO:0045653 negative regulation of megakaryocyte differentiation;GO:0034080 CENP-A containing nucleosome assembly;GO:0006335 DNA replication-dependent nucleosome assembly							1.0	1.0	0.0	0.0	1.0	1.0	0.0	0.0	0.0	0.0	1.0	0.0	0.0	0.0	0.0	0.0	0.0	0.0	0.0	0.0
TMEM158	25907	symbol	H. sapiens	25907	H. sapiens	TMEM158	transmembrane protein 158 (gene/pseudogene)							(M5953)HALLMARK KRAS SIGNALING UP	0.0	0.0	0.0	0.0	0.0	0.0	0.0	0.0	0.0	0.0	0.0	0.0	0.0	0.0	0.0	0.0	0.0	0.0	0.0	0.0
HIST1H3I	8354	gene_synonym	H. sapiens	8354	H. sapiens	H3C11	H3 clustered histone 11	GO:0038111 interleukin-7-mediated signaling pathway;GO:0006335 DNA replication-dependent nucleosome assembly;GO:0000183 chromatin silencing at rDNA							1.0	1.0	0.0	0.0	0.0	0.0	0.0	0.0	0.0	0.0	1.0	0.0	0.0	0.0	1.0	0.0	0.0	0.0	0.0	1.0
RRM2	6241	symbol	H. sapiens	6241	H. sapiens	RRM2	ribonucleotide reductase regulatory subunit M2	GO:0070317 negative regulation of G0 to G1 transition;GO:0009263 deoxyribonucleotide biosynthetic process;GO:0000083 regulation of transcription involved in G1/S transition of mitotic cell cycle		Enzymes/ENZYME proteins/Oxidoreductases	Cytosol(Supported)	Cladribine (Ribonucleoside-diphosphate reductase activity, thioredoxin disulfide as acceptor);Imexon (Ribonucleoside-diphosphate reductase activity, thioredoxin disulfide as acceptor);Gallium nitrate (Ribonucleoside-diphosphate reductase activity, thioredoxin disulfide as acceptor);motexafin gadolinium (Ribonucleoside-diphosphate reductase activity, thioredoxin disulfide as acceptor);GTI 2040 (Ri…	(M40)PID E2F PATHWAY	(M5924)HALLMARK MTORC1 SIGNALING; (M5925)HALLMARK E2F TARGETS	1.0	1.0	1.0	1.0	0.0	0.0	0.0	0.0	0.0	0.0	0.0	1.0	0.0	0.0	0.0	0.0	0.0	0.0	1.0	0.0
TTK	7272	symbol	H. sapiens	7272	H. sapiens	TTK	TTK protein kinase	GO:0033316 meiotic spindle assembly checkpoint;GO:0044779 meiotic spindle checkpoint;GO:1903096 protein localization to meiotic spindle midzone	Other	Enzymes/{ENZYME proteins/Transferases,Kinases}	Cytosol;Nucleoli(Approved)	2,6-Dihydroanthra/1,9-Cd/Pyrazol-6-One (Protein tyrosine kinase activity)		(M5951)HALLMARK SPERMATOGENESIS; (M5893)HALLMARK MITOTIC SPINDLE; (M5901)HALLMARK G2M CHECKPOINT	1.0	0.0	1.0	1.0	0.0	0.0	1.0	0.0	0.0	1.0	0.0	0.0	0.0	0.0	0.0	0.0	0.0	1.0	0.0	0.0
CASC5	57082	gene_synonym	H. sapiens	57082	H. sapiens	KNL1	kinetochore scaffold 1	GO:0001675 acrosome assembly;GO:0034080 CENP-A containing nucleosome assembly;GO:0034501 protein localization to kinetochore			Nuclear bodies;Nucleoplasm(Enhanced)			(M5901)HALLMARK G2M CHECKPOINT	1.0	1.0	0.0	0.0	0.0	0.0	0.0	0.0	0.0	0.0	0.0	1.0	0.0	0.0	0.0	0.0	1.0	1.0	0.0	0.0
CTSK	1513	symbol	H. sapiens	1513	H. sapiens	CTSK	cathepsin K	GO:0001957 intramembranous ossification;GO:0002224 toll-like receptor signaling pathway;GO:0045616 regulation of keratinocyte differentiation		Enzymes/{ENZYME proteins/Hydrolases,Peptidases/Cysteine-type peptidases}	Vesicles(Supported)	[1-(4-Fluorobenzyl)Cyclobutyl]Methyl (1s)-1-[Oxo(1h-Pyrazol-5-Ylamino)Acetyl]Pentylcarbamate (Proteoglycan binding);3-amino-5-phenylpentane (Proteoglycan binding);1-[N[(Phenylmethoxy)Carbonyl]-L-Leucyl-4-[[N/N-[(Phenylmethoxy)Carbonyl]-/Nl-Leucyl]Amino]-3-Pyrrolidinone/N (Proteoglycan binding);N2-[(benzyloxy)carbonyl]-n1-[(3S)-1-cyanopyrrolidin-3-yl]-l-leucinamide (Proteoglycan binding);Benzofura…	(M3468)NABA ECM REGULATORS; (M5885)NABA MATRISOME ASSOCIATED; (M5889)NABA MATRISOME	(M5946)HALLMARK COAGULATION	0.0	1.0	0.0	0.0	0.0	0.0	0.0	0.0	0.0	0.0	1.0	0.0	0.0	0.0	0.0	0.0	0.0	0.0	0.0	1.0
CDKN3	1033	symbol	H. sapiens	1033	H. sapiens	CDKN3	cyclin dependent kinase inhibitor 3	GO:0000079 regulation of cyclin-dependent protein serine/threonine kinase activity;GO:1904029 regulation of cyclin-dependent protein kinase activity;GO:0035335 peptidyl-tyrosine dephosphorylation		Enzymes/ENZYME proteins/Hydrolases	Cytosol(Enhanced)			(M5951)HALLMARK SPERMATOGENESIS; (M5901)HALLMARK G2M CHECKPOINT; (M5925)HALLMARK E2F TARGETS	0.0	0.0	1.0	1.0	0.0	0.0	0.0	0.0	0.0	0.0	0.0	0.0	0.0	0.0	0.0	0.0	0.0	0.0	0.0	0.0
PRR11	55771	symbol	H. sapiens	55771	H. sapiens	PRR11	proline rich 11	GO:0007050 cell cycle arrest;GO:0045786 negative regulation of cell cycle;GO:0051726 regulation of cell cycle			Endoplasmic reticulum(Approved)				0.0	0.0	0.0	1.0	0.0	0.0	0.0	0.0	0.0	0.0	0.0	0.0	0.0	0.0	0.0	0.0	0.0	0.0	0.0	0.0
CENPE	1062	symbol	H. sapiens	1062	H. sapiens	CENPE	centromere protein E	GO:0099607 lateral attachment of mitotic spindle microtubules to kinetochore;GO:0099606 microtubule plus-end directed mitotic chromosome migration;GO:0007079 mitotic chromosome movement towards spindle pole			Cytosol;Microtubules;Nucleoplasm(Approved)	GSK-923295 (Microtubule motor activity)	(M129)PID PLK1 PATHWAY	(M5893)HALLMARK MITOTIC SPINDLE; (M5901)HALLMARK G2M CHECKPOINT; (M5925)HALLMARK E2F TARGETS	1.0	1.0	0.0	1.0	0.0	0.0	1.0	0.0	0.0	0.0	0.0	0.0	0.0	0.0	1.0	0.0	1.0	0.0	0.0	1.0
NUSAP1	51203	symbol	H. sapiens	51203	H. sapiens	NUSAP1	nucleolar and spindle associated protein 1	GO:0007076 mitotic chromosome condensation;GO:0040001 establishment of mitotic spindle localization;GO:0045840 positive regulation of mitotic nuclear division			Nucleus(Enhanced)Nucleoli fibrillar center(Supported)			(M5893)HALLMARK MITOTIC SPINDLE; (M5901)HALLMARK G2M CHECKPOINT	1.0	1.0	0.0	1.0	0.0	0.0	1.0	1.0	1.0	0.0	0.0	0.0	0.0	0.0	0.0	0.0	1.0	0.0	0.0	0.0
CKAP2L	150468	symbol	H. sapiens	150468	H. sapiens	CKAP2L	cytoskeleton associated protein 2 like				Mitotic spindle(Enhanced)Cytosol(Approved)				0.0	0.0	0.0	0.0	0.0	0.0	0.0	0.0	0.0	0.0	0.0	0.0	0.0	0.0	0.0	0.0	0.0	0.0	0.0	0.0
SHCBP1	79801	symbol	H. sapiens	79801	H. sapiens	SHCBP1	SHC binding and spindle associated 1	GO:0008543 fibroblast growth factor receptor signaling pathway;GO:0044344 cellular response to fibroblast growth factor stimulus;GO:2000177 regulation of neural precursor cell proliferation			Cytokinetic bridge;Microtubules(Supported)Nuclear bodies(Approved)				0.0	0.0	0.0	0.0	0.0	0.0	0.0	0.0	0.0	0.0	0.0	0.0	0.0	0.0	0.0	0.0	0.0	0.0	0.0	0.0
PRC1	9055	symbol	H. sapiens	9055	H. sapiens	PRC1	protein regulator of cytokinesis 1	GO:0000022 mitotic spindle elongation;GO:0051231 spindle elongation;GO:0007052 mitotic spindle organization					(M129)PID PLK1 PATHWAY	(M5893)HALLMARK MITOTIC SPINDLE; (M5901)HALLMARK G2M CHECKPOINT	1.0	0.0	0.0	1.0	0.0	0.0	1.0	0.0	0.0	0.0	0.0	0.0	0.0	0.0	0.0	0.0	0.0	0.0	0.0	0.0
HJURP	55355	symbol	H. sapiens	55355	H. sapiens	HJURP	Holliday junction recognition protein	GO:0034080 CENP-A containing nucleosome assembly;GO:0006336 DNA replication-independent nucleosome assembly;GO:0031055 chromatin remodeling at centromere			Nucleoli;Nucleus(Enhanced)Cytosol(Approved)				1.0	1.0	0.0	0.0	0.0	0.0	0.0	0.0	0.0	0.0	0.0	0.0	0.0	0.0	0.0	0.0	0.0	0.0	0.0	0.0
TK1	7083	symbol	H. sapiens	7083	H. sapiens	TK1	thymidine kinase 1	GO:0046104 thymidine metabolic process;GO:0046125 pyrimidine deoxyribonucleoside metabolic process;GO:0043097 pyrimidine nucleoside salvage		Enzymes/ENZYME proteins/Transferases		Dithioerythritol (Zinc ion binding);Thymidine-5'-Triphosphate (Zinc ion binding)	(M40)PID E2F PATHWAY; (M66)PID MYC ACTIV PATHWAY	(M5925)HALLMARK E2F TARGETS	1.0	1.0	1.0	0.0	0.0	0.0	0.0	0.0	0.0	0.0	1.0	0.0	0.0	0.0	0.0	0.0	0.0	0.0	1.0	0.0
KIF15	56992	symbol	H. sapiens	56992	H. sapiens	KIF15	kinesin family member 15	GO:0019886 antigen processing and presentation of exogenous peptide antigen via MHC class II;GO:0002495 antigen processing and presentation of peptide antigen via MHC class II;GO:0002478 antigen processing and presentation of exogenous peptide antigen						(M5893)HALLMARK MITOTIC SPINDLE; (M5901)HALLMARK G2M CHECKPOINT	0.0	0.0	0.0	0.0	0.0	0.0	1.0	0.0	0.0	0.0	0.0	0.0	0.0	0.0	1.0	0.0	0.0	0.0	0.0	1.0
HAS1	3036	symbol	H. sapiens	3036	H. sapiens	HAS1	hyaluronan synthase 1	GO:0010764 negative regulation of fibroblast migration;GO:0045226 extracellular polysaccharide biosynthetic process;GO:0030213 hyaluronan biosynthetic process		Enzymes/ENZYME proteins/Transferases;Transporters	Plasma membrane(Supported)Nucleoplasm(Approved)			(M5891)HALLMARK HYPOXIA	0.0	0.0	0.0	0.0	0.0	0.0	0.0	0.0	0.0	0.0	0.0	0.0	0.0	0.0	0.0	0.0	0.0	0.0	0.0	0.0
RPTN	126638	symbol	H. sapiens	126638	H. sapiens	RPTN	repetin	GO:0070268 cornification;GO:0031424 keratinization;GO:0030216 keratinocyte differentiation					(M5883)NABA SECRETED FACTORS; (M5885)NABA MATRISOME ASSOCIATED; (M5889)NABA MATRISOME		0.0	0.0	0.0	0.0	0.0	0.0	0.0	0.0	0.0	0.0	0.0	0.0	0.0	0.0	0.0	0.0	0.0	0.0	0.0	0.0
CCNB2	9133	symbol	H. sapiens	9133	H. sapiens	CCNB2	cyclin B2	GO:0007077 mitotic nuclear envelope disassembly;GO:0051081 nuclear envelope disassembly;GO:0043029 T cell homeostasis		Transporters/Transporter channels and pores	Cytosol(Enhanced)Golgi apparatus(Supported)		(M176)PID FOXM1 PATHWAY; (M236)PID DELTA NP63 PATHWAY	(M5951)HALLMARK SPERMATOGENESIS; (M5893)HALLMARK MITOTIC SPINDLE; (M5901)HALLMARK G2M CHECKPOINT	1.0	1.0	1.0	1.0	0.0	1.0	0.0	0.0	1.0	0.0	0.0	1.0	0.0	0.0	0.0	0.0	0.0	0.0	0.0	0.0
GABRQ	55879	symbol	H. sapiens	55879	H. sapiens	GABRQ	gamma-aminobutyric acid type A receptor theta subunit	GO:1902476 chloride transmembrane transport;GO:0006821 chloride transport;GO:0098661 inorganic anion transmembrane transport				Temazepam (Transmembrane signaling receptor activity);Midazolam (Transmembrane signaling receptor activity);Flurazepam (Transmembrane signaling receptor activity);Diazepam (Transmembrane signaling receptor activity);Oxazepam (Transmembrane signaling receptor activity);Triazolam (Transmembrane signaling receptor activity);Ethanol (Transmembrane signaling receptor activity);Bromazepam (Transmembran…			0.0	0.0	0.0	0.0	0.0	0.0	0.0	0.0	0.0	0.0	0.0	0.0	0.0	0.0	0.0	0.0	0.0	0.0	0.0	0.0
SERPINB4	6318	symbol	H. sapiens	6318	H. sapiens	SERPINB4	serpin family B member 4	GO:0042270 protection from natural killer cell mediated cytotoxicity;GO:0045953 negative regulation of natural killer cell mediated cytotoxicity;GO:0002716 negative regulation of natural killer cell mediated immunity					(M3468)NABA ECM REGULATORS; (M5885)NABA MATRISOME ASSOCIATED; (M5889)NABA MATRISOME		0.0	0.0	0.0	0.0	0.0	0.0	0.0	0.0	0.0	0.0	0.0	0.0	0.0	0.0	0.0	0.0	0.0	0.0	0.0	0.0
CEP55	55165	symbol	H. sapiens	55165	H. sapiens	CEP55	centrosomal protein 55	GO:0061952 midbody abscission;GO:0007080 mitotic metaphase plate congression;GO:1902410 mitotic cytokinetic process			Microtubule organizing center;Midbody(Supported)Plasma membrane(Approved)				1.0	0.0	0.0	0.0	0.0	0.0	0.0	0.0	0.0	0.0	0.0	1.0	0.0	0.0	0.0	0.0	1.0	0.0	0.0	0.0
KIF11	3832	symbol	H. sapiens	3832	H. sapiens	KIF11	kinesin family member 11	GO:0046602 regulation of mitotic centrosome separation;GO:0007100 mitotic centrosome separation;GO:0051299 centrosome separation			Cytosol;Mitotic spindle(Supported)	3-[(5s)-1-Acetyl-3-(2-Chlorophenyl)-4,5-Dihydro-1h-Pyrazol-5-Yl]Phenol (Protein kinase binding);Monastrol (Protein kinase binding);(4R)-4-(3-HYDROXYPHENYL)-N,N,7,8-TETRAMETHYL-3,4-DIHYDROISOQUINOLINE-2(1H)-CARBOXAMIDE (Protein kinase binding);N,N-DIETHYL-2-[(2-THIENYLCARBONYL)AMINO]-4,5,6,7-TETRAHYDRO-1-BENZOTHIOPHENE-3-CARBOXAMIDE (Protein kinase binding);(5R)-N,N-DIETHYL-5-METHYL-2-[(THIOPHEN-2…		(M5893)HALLMARK MITOTIC SPINDLE; (M5901)HALLMARK G2M CHECKPOINT	1.0	0.0	0.0	1.0	0.0	0.0	1.0	0.0	0.0	0.0	0.0	0.0	0.0	0.0	1.0	0.0	0.0	0.0	0.0	1.0
FOXM1	2305	symbol	H. sapiens	2305	H. sapiens	FOXM1	forkhead box M1	GO:0006978 DNA damage response, signal transduction by p53 class mediator resulting in transcription of p21 class mediator;GO:2000781 positive regulation of double-strand break repair;GO:0032873 negative regulation of stress-activated MAPK cascade		Transcription factors/Helix-turn-helix domains	Nucleoli;Nucleus(Supported)Cytosol(Uncertain)		(M176)PID FOXM1 PATHWAY		1.0	0.0	0.0	1.0	1.0	1.0	0.0	0.0	0.0	0.0	1.0	1.0	0.0	0.0	0.0	0.0	0.0	0.0	0.0	0.0
ESCO2	157570	symbol	H. sapiens	157570	H. sapiens	ESCO2	establishment of sister chromatid cohesion N-acetyltransferase 2	GO:0034421 post-translational protein acetylation;GO:0071168 protein localization to chromatin;GO:0007062 sister chromatid cohesion			Golgi apparatus;Nucleus(Supported)				1.0	0.0	1.0	0.0	1.0	0.0	0.0	0.0	0.0	0.0	1.0	0.0	1.0	0.0	0.0	0.0	0.0	1.0	0.0	0.0
SPC25	57405	symbol	H. sapiens	57405	H. sapiens	SPC25	SPC25 component of NDC80 kinetochore complex	GO:0007052 mitotic spindle organization;GO:1902850 microtubule cytoskeleton organization involved in mitosis;GO:0007051 spindle organization			Cytosol(Enhanced)			(M5925)HALLMARK E2F TARGETS	1.0	0.0	0.0	0.0	0.0	0.0	1.0	0.0	0.0	0.0	0.0	0.0	0.0	0.0	0.0	0.0	0.0	0.0	0.0	0.0
SERPINB3	6317	symbol	H. sapiens	6317	H. sapiens	SERPINB3	serpin family B member 3	GO:0043508 negative regulation of JUN kinase activity;GO:0046329 negative regulation of JNK cascade;GO:0046718 viral entry into host cell			Cytosol(Supported)Plasma membrane(Approved)	D-Serine (Virus receptor activity);Phosphonoserine (Virus receptor activity)	(M3468)NABA ECM REGULATORS; (M5885)NABA MATRISOME ASSOCIATED; (M5889)NABA MATRISOME		0.0	0.0	0.0	0.0	0.0	0.0	0.0	0.0	0.0	0.0	0.0	0.0	0.0	0.0	0.0	0.0	0.0	0.0	0.0	0.0
CENPF	1063	symbol	H. sapiens	1063	H. sapiens	CENPF	centromere protein F	GO:0007094 mitotic spindle assembly checkpoint;GO:0071174 mitotic spindle checkpoint;GO:0045841 negative regulation of mitotic metaphase/anaphase transition			Nucleoplasm(Supported)		(M176)PID FOXM1 PATHWAY	(M5893)HALLMARK MITOTIC SPINDLE; (M5901)HALLMARK G2M CHECKPOINT	1.0	1.0	0.0	1.0	0.0	0.0	0.0	0.0	0.0	0.0	1.0	1.0	0.0	0.0	0.0	0.0	1.0	0.0	0.0	0.0
PLK1	5347	symbol	H. sapiens	5347	H. sapiens	PLK1	polo like kinase 1	GO:0007094 mitotic spindle assembly checkpoint;GO:0071174 mitotic spindle checkpoint;GO:0072425 signal transduction involved in G2 DNA damage checkpoint	Other	Enzymes/{ENZYME proteins/Transferases,Kinases}		3-[3-chloro-5-(5-{[(1S)-1-phenylethyl]amino}isoxazolo[5,4-c]pyridin-3-yl)phenyl]propan-1-ol (Protein serine/threonine kinase activity);3-[3-(3-methyl-6-{[(1S)-1-phenylethyl]amino}-1H-pyrazolo[4,3-c]pyridin-1-yl)phenyl]propanamide (Protein serine/threonine kinase activity);4-(4-METHYLPIPERAZIN-1-YL)-N-[5-(2-THIENYLACETYL)-1,5-DIHYDROPYRROLO[3,4-C]PYRAZOL-3-YL]BENZAMIDE (Protein serine/threonine ki…	(M46)PID ATR PATHWAY; (M176)PID FOXM1 PATHWAY; (M129)PID PLK1 PATHWAY	(M5928)HALLMARK MYC TARGETS V2; (M5893)HALLMARK MITOTIC SPINDLE; (M5901)HALLMARK G2M CHECKPOINT	1.0	1.0	1.0	1.0	0.0	0.0	1.0	0.0	0.0	1.0	0.0	1.0	0.0	0.0	0.0	0.0	1.0	1.0	0.0	0.0
ANLN	54443	symbol	H. sapiens	54443	H. sapiens	ANLN	anillin actin binding protein	GO:1904172 positive regulation of bleb assembly;GO:1904498 protein localization to mitotic actomyosin contractile ring;GO:1904170 regulation of bleb assembly			Nucleoplasm(Enhanced)Midbody(Approved)			(M5893)HALLMARK MITOTIC SPINDLE	1.0	0.0	0.0	1.0	0.0	0.0	0.0	0.0	0.0	0.0	0.0	0.0	0.0	0.0	0.0	0.0	0.0	0.0	0.0	0.0
HIST1H2BM	8342	gene_synonym	H. sapiens	8342	H. sapiens	H2BC14	H2B clustered histone 14	GO:0006334 nucleosome assembly;GO:0031497 chromatin assembly;GO:0034728 nucleosome organization			Cytosol;Nucleoplasm(Approved)				1.0	1.0	0.0	0.0	0.0	1.0	0.0	0.0	0.0	0.0	0.0	0.0	0.0	0.0	0.0	0.0	0.0	0.0	0.0	0.0
KIF14	9928	symbol	H. sapiens	9928	H. sapiens	KIF14	kinesin family member 14	GO:0021685 cerebellar granular layer structural organization;GO:0021693 cerebellar Purkinje cell layer structural organization;GO:0021698 cerebellar cortex structural organization			Cytosol;Midbody ring(Supported)				1.0	0.0	1.0	1.0	0.0	0.0	1.0	1.0	0.0	0.0	0.0	0.0	0.0	0.0	0.0	0.0	1.0	0.0	0.0	1.0
KIF20A	10112	symbol	H. sapiens	10112	H. sapiens	KIF20A	kinesin family member 20A	GO:0061952 midbody abscission;GO:1902410 mitotic cytokinetic process;GO:0032506 cytokinetic process			Cleavage furrow;Cytokinetic bridge(Supported)Nucleoplasm(Approved)		(M14)PID AURORA B PATHWAY; (M129)PID PLK1 PATHWAY	(M5937)HALLMARK GLYCOLYSIS; (M5907)HALLMARK ESTROGEN RESPONSE LATE	1.0	0.0	0.0	1.0	0.0	0.0	1.0	0.0	1.0	0.0	0.0	0.0	0.0	0.0	1.0	0.0	0.0	0.0	0.0	1.0
DTL	51514	symbol	H. sapiens	51514	H. sapiens	DTL	denticleless E3 ubiquitin protein ligase homolog	GO:0072425 signal transduction involved in G2 DNA damage checkpoint;GO:0010971 positive regulation of G2/M transition of mitotic cell cycle;GO:0072422 signal transduction involved in DNA damage checkpoint			Nucleus(Enhanced)Cytosol(Approved)				0.0	0.0	1.0	1.0	1.0	1.0	0.0	1.0	0.0	0.0	1.0	0.0	0.0	0.0	0.0	0.0	0.0	0.0	0.0	0.0
CDC20	991	symbol	H. sapiens	991	H. sapiens	CDC20	cell division cycle 20	GO:0007094 mitotic spindle assembly checkpoint;GO:0071174 mitotic spindle checkpoint;GO:1904668 positive regulation of ubiquitin protein ligase activity			Cytosol;Nucleus(Enhanced)		(M129)PID PLK1 PATHWAY	(M5901)HALLMARK G2M CHECKPOINT; (M5926)HALLMARK MYC TARGETS V1; (M5925)HALLMARK E2F TARGETS	1.0	1.0	1.0	1.0	0.0	0.0	1.0	0.0	0.0	1.0	0.0	1.0	0.0	0.0	0.0	0.0	0.0	0.0	0.0	0.0
HIST1H1B	3009	gene_synonym	H. sapiens	3009	H. sapiens	H1-5	H1.5 linker histone, cluster member	GO:0051574 positive regulation of histone H3-K9 methylation;GO:0051570 regulation of histone H3-K9 methylation;GO:0071169 establishment of protein localization to chromatin			Nucleoplasm(Supported)				1.0	1.0	0.0	0.0	1.0	0.0	0.0	0.0	1.0	0.0	1.0	0.0	0.0	0.0	0.0	0.0	0.0	1.0	0.0	0.0
HIST1H3B	8358	gene_synonym	H. sapiens	8358	H. sapiens	H3C2	H3 clustered histone 2	GO:0038111 interleukin-7-mediated signaling pathway;GO:0006335 DNA replication-dependent nucleosome assembly;GO:0000183 chromatin silencing at rDNA							1.0	1.0	0.0	0.0	0.0	0.0	0.0	0.0	0.0	0.0	1.0	0.0	0.0	0.0	1.0	0.0	0.0	0.0	0.0	1.0
CENPI	2491	symbol	H. sapiens	2491	H. sapiens	CENPI	centromere protein I	GO:0034080 CENP-A containing nucleosome assembly;GO:0006336 DNA replication-independent nucleosome assembly;GO:0031055 chromatin remodeling at centromere			Nuclear bodies(Supported)Cytosol(Approved)				1.0	1.0	0.0	0.0	0.0	0.0	0.0	0.0	0.0	0.0	0.0	0.0	0.0	0.0	0.0	0.0	0.0	0.0	0.0	0.0
HMMR	3161	symbol	H. sapiens	3161	H. sapiens	HMMR	hyaluronan mediated motility receptor	GO:0030214 hyaluronan catabolic process;GO:0030212 hyaluronan metabolic process;GO:0006027 glycosaminoglycan catabolic process		CD markers	Centrosome;Cytosol;Microtubules(Enhanced)	Hyaluronic acid (Hyaluronic acid binding)		(M5901)HALLMARK G2M CHECKPOINT; (M5925)HALLMARK E2F TARGETS; (M5937)HALLMARK GLYCOLYSIS	1.0	0.0	0.0	1.0	0.0	0.0	0.0	0.0	0.0	0.0	0.0	0.0	0.0	0.0	0.0	0.0	0.0	0.0	0.0	0.0
SGOL1	151648	gene_synonym	H. sapiens	151648	H. sapiens	SGO1	shugoshin 1	GO:0071962 mitotic sister chromatid cohesion, centromeric;GO:0010457 centriole-centriole cohesion;GO:0070601 centromeric sister chromatid cohesion			Nucleoplasm(Supported)Cytosol(Approved)		(M14)PID AURORA B PATHWAY; (M129)PID PLK1 PATHWAY		1.0	0.0	0.0	0.0	0.0	0.0	1.0	0.0	1.0	1.0	0.0	1.0	0.0	0.0	0.0	0.0	1.0	0.0	0.0	0.0
FAM111B	374393	symbol	H. sapiens	374393	H. sapiens	FAM111B	family with sequence similarity 111 member B				Cytosol;Nucleus(Approved)				0.0	0.0	0.0	0.0	0.0	0.0	0.0	0.0	0.0	0.0	0.0	0.0	0.0	0.0	0.0	0.0	0.0	0.0	0.0	0.0
ASPM	259266	symbol	H. sapiens	259266	H. sapiens	ASPM	abnormal spindle microtubule assembly	GO:0045769 negative regulation of asymmetric cell division;GO:0021873 forebrain neuroblast division;GO:0051661 maintenance of centrosome location			Cytosol;Plasma membrane(Approved)				1.0	0.0	0.0	0.0	0.0	0.0	1.0	0.0	0.0	1.0	0.0	0.0	0.0	0.0	0.0	0.0	1.0	0.0	0.0	0.0
TOP2A	7153	symbol	H. sapiens	7153	H. sapiens	TOP2A	DNA topoisomerase II alpha	GO:0045870 positive regulation of single stranded viral RNA replication via double stranded DNA intermediate;GO:0045091 regulation of single stranded viral RNA replication via double stranded DNA intermediate;GO:1905463 negative regulation of DNA duplex unwinding		Enzymes/ENZYME proteins/Isomerase	Nucleus(Supported)Nucleoli(Approved)	Moxifloxacin (Ubiquitin binding);Amsacrine (Ubiquitin binding);Dexrazoxane (Ubiquitin binding);Valrubicin (Ubiquitin binding);Teniposide (Ubiquitin binding);Epirubicin (Ubiquitin binding);Enoxacin (Ubiquitin binding);Pefloxacin (Ubiquitin binding);Ciprofloxacin (Ubiquitin binding);Trovafloxacin (Ubiquitin binding);Daunorubicin (Ubiquitin binding);Etoposide (Ubiquitin binding);Lomefloxacin (Ubiqui…	(M236)PID DELTA NP63 PATHWAY	(M5949)HALLMARK PEROXISOME; (M5902)HALLMARK APOPTOSIS; (M5893)HALLMARK MITOTIC SPINDLE	1.0	1.0	1.0	1.0	1.0	0.0	0.0	0.0	1.0	1.0	0.0	0.0	0.0	0.0	0.0	0.0	0.0	0.0	1.0	0.0
MKI67	4288	symbol	H. sapiens	4288	H. sapiens	MKI67	marker of proliferation Ki-67	GO:0007088 regulation of mitotic nuclear division;GO:1902275 regulation of chromatin organization;GO:0051983 regulation of chromosome segregation			Nuclear bodies;Nucleoli;Nucleus(Enhanced)			(M5901)HALLMARK G2M CHECKPOINT; (M5925)HALLMARK E2F TARGETS	1.0	0.0	0.0	1.0	0.0	0.0	0.0	0.0	0.0	0.0	0.0	0.0	0.0	0.0	0.0	0.0	0.0	0.0	0.0	0.0
NDC80	10403	symbol	H. sapiens	10403	H. sapiens	NDC80	NDC80 kinetochore complex component	GO:0090267 positive regulation of mitotic cell cycle spindle assembly checkpoint;GO:0090266 regulation of mitotic cell cycle spindle assembly checkpoint;GO:1903504 regulation of mitotic spindle checkpoint			Nucleoplasm(Supported)Centrosome(Approved)		(M14)PID AURORA B PATHWAY; (M129)PID PLK1 PATHWAY	(M5893)HALLMARK MITOTIC SPINDLE; (M5901)HALLMARK G2M CHECKPOINT	1.0	0.0	0.0	1.0	0.0	0.0	1.0	1.0	1.0	0.0	0.0	0.0	0.0	0.0	0.0	0.0	1.0	1.0	0.0	0.0
NCAPG	64151	symbol	H. sapiens	64151	H. sapiens	NCAPG	non-SMC condensin I complex subunit G	GO:0007076 mitotic chromosome condensation;GO:0030261 chromosome condensation;GO:0000070 mitotic sister chromatid segregation					(M14)PID AURORA B PATHWAY		1.0	1.0	0.0	0.0	0.0	0.0	0.0	0.0	1.0	0.0	0.0	0.0	0.0	0.0	0.0	0.0	0.0	0.0	0.0	0.0
BUB1	699	symbol	H. sapiens	699	H. sapiens	BUB1	BUB1 mitotic checkpoint serine/threonine kinase	GO:0007094 mitotic spindle assembly checkpoint;GO:0051754 meiotic sister chromatid cohesion, centromeric;GO:0071174 mitotic spindle checkpoint	Other	Enzymes/{ENZYME proteins/Transferases,Kinases}	Nucleoplasm(Supported)Cytosol(Approved)		(M14)PID AURORA B PATHWAY; (M129)PID PLK1 PATHWAY; (M19)PID P73PATHWAY	(M5951)HALLMARK SPERMATOGENESIS; (M5893)HALLMARK MITOTIC SPINDLE; (M5901)HALLMARK G2M CHECKPOINT	1.0	0.0	1.0	1.0	0.0	0.0	0.0	0.0	1.0	1.0	0.0	1.0	0.0	0.0	0.0	0.0	0.0	0.0	0.0	0.0
CDK1	983	symbol	H. sapiens	983	H. sapiens	CDK1	cyclin dependent kinase 1	GO:1905448 positive regulation of mitochondrial ATP synthesis coupled electron transport;GO:0006977 DNA damage response, signal transduction by p53 class mediator resulting in cell cycle arrest;GO:1905446 regulation of mitochondrial ATP synthesis coupled electron transport	CMGC Ser/Thr protein kinase family	Enzymes/{ENZYME proteins/Transferases,Kinases/CMGC Ser/Thr protein kinases};Transporters/Transporter channels and pores	Cytosol;Nucleus(Enhanced)	Indirubin-3'-Monoxime (Rna polymerase ii carboxy-terminal domain kinase activity);Olomoucine (Rna polymerase ii carboxy-terminal domain kinase activity);Hymenialdisine (Rna polymerase ii carboxy-terminal domain kinase activity);SU9516 (Rna polymerase ii carboxy-terminal domain kinase activity);Flavopiridol (Rna polymerase ii carboxy-terminal domain kinase activity);Alsterpaullone (Rna polymerase …	(M10154)SA G2 AND M PHASES; (M207)PID RETINOIC ACID PATHWAY; (M176)PID FOXM1 PATHWAY	(M5923)HALLMARK PI3K AKT MTOR SIGNALING; (M5951)HALLMARK SPERMATOGENESIS; (M5893)HALLMARK MITOTIC SPINDLE	1.0	1.0	1.0	1.0	1.0	1.0	1.0	1.0	1.0	0.0	1.0	1.0	1.0	0.0	1.0	0.0	1.0	1.0	1.0	0.0
DLGAP5	9787	symbol	H. sapiens	9787	H. sapiens	DLGAP5	DLG associated protein 5	GO:0045842 positive regulation of mitotic metaphase/anaphase transition;GO:0007079 mitotic chromosome movement towards spindle pole;GO:0007221 positive regulation of transcription of Notch receptor target			Cytosol(Supported)Microtubule organizing center(Approved)		(M242)PID AURORA A PATHWAY	(M5893)HALLMARK MITOTIC SPINDLE; (M5925)HALLMARK E2F TARGETS	1.0	1.0	0.0	1.0	0.0	0.0	1.0	1.0	0.0	0.0	0.0	0.0	0.0	0.0	0.0	0.0	1.0	0.0	0.0	1.0
SKA1	220134	symbol	H. sapiens	220134	H. sapiens	SKA1	spindle and kinetochore associated complex subunit 1	GO:0031110 regulation of microtubule polymerization or depolymerization;GO:0031109 microtubule polymerization or depolymerization;GO:0070507 regulation of microtubule cytoskeleton organization			Microtubules(Supported)				1.0	0.0	0.0	0.0	0.0	0.0	1.0	0.0	0.0	0.0	0.0	0.0	0.0	0.0	0.0	0.0	0.0	0.0	0.0	0.0
PBK	55872	symbol	H. sapiens	55872	H. sapiens	PBK	PDZ binding kinase	GO:0032435 negative regulation of proteasomal ubiquitin-dependent protein catabolic process;GO:2000059 negative regulation of ubiquitin-dependent protein catabolic process;GO:1901799 negative regulation of proteasomal protein catabolic process	STE Ser/Thr protein kinase family	Enzymes/{ENZYME proteins/Transferases,Kinases/STE Ser/Thr protein kinases}	Cytosol(Approved)			(M5901)HALLMARK G2M CHECKPOINT	0.0	0.0	0.0	0.0	0.0	0.0	0.0	0.0	0.0	0.0	0.0	0.0	0.0	0.0	0.0	0.0	0.0	0.0	0.0	0.0

## Sheet: Enrichment
GroupID	Category	Term	Description	LogP	Log(q-value)	InTerm_InList	Genes	Symbols
1_Summary	Reactome Gene Sets	R-HSA-1640170	Cell Cycle	-84.8851	-80.5675	150/643	25,332,580,595,641,672,675,699,701,890,891,983,990,991,993,995,1017,1058,1062,1063,1163,1459,1869,1874,2237,2305,2491,3014,3018,3161,3619,4001,4085,4171,4172,4174,4175,4176,4605,4751,4998,5111,5347,5422,5426,5427,5557,5884,5888,5905,5925,5932,5982,5983,5984,5985,6241,6502,6790,7083,7112,7153,7468,7534,8021,8318,8331,8341,8342,8347,8353,8354,8355,8356,8358,8360,8363,8366,8368,8467,8697,8924,8968,9…	ABL1,BIRC5,BARD1,CCND1,BLM,BRCA1,BRCA2,BUB1,BUB1B,CCNA2,CCNB1,CDK1,CDC6,CDC20,CDC25A,CDC25C,CDK2,CENPA,CENPE,CENPF,CKS1B,CSNK2A2,E2F1,E2F4,FEN1,FOXM1,CENPI,H2AX,H2BC3,HMMR,INCENP,LMNB1,MAD2L1,MCM2,MCM3,MCM5,MCM6,MCM7,MYBL2,NEK2,ORC1,PCNA,PLK1,POLA1,POLE,POLE2,PRIM1,RAD17,RAD51,RANGAP1,RB1,RBBP8,RFC2,RFC3,RFC4,RFC5,RRM2,SKP2,AURKA,TK1,TMPO,TOP2A,NSD2,YWHAZ,NUP214,CDC45,H2AC14,H2BC15,H2BC14,H2BC4,H…
1_Member	Reactome Gene Sets	R-HSA-1640170	Cell Cycle	-84.8851	-80.5675	150/643	25,332,580,595,641,672,675,699,701,890,891,983,990,991,993,995,1017,1058,1062,1063,1163,1459,1869,1874,2237,2305,2491,3014,3018,3161,3619,4001,4085,4171,4172,4174,4175,4176,4605,4751,4998,5111,5347,5422,5426,5427,5557,5884,5888,5905,5925,5932,5982,5983,5984,5985,6241,6502,6790,7083,7112,7153,7468,7534,8021,8318,8331,8341,8342,8347,8353,8354,8355,8356,8358,8360,8363,8366,8368,8467,8697,8924,8968,9…	ABL1,BIRC5,BARD1,CCND1,BLM,BRCA1,BRCA2,BUB1,BUB1B,CCNA2,CCNB1,CDK1,CDC6,CDC20,CDC25A,CDC25C,CDK2,CENPA,CENPE,CENPF,CKS1B,CSNK2A2,E2F1,E2F4,FEN1,FOXM1,CENPI,H2AX,H2BC3,HMMR,INCENP,LMNB1,MAD2L1,MCM2,MCM3,MCM5,MCM6,MCM7,MYBL2,NEK2,ORC1,PCNA,PLK1,POLA1,POLE,POLE2,PRIM1,RAD17,RAD51,RANGAP1,RB1,RBBP8,RFC2,RFC3,RFC4,RFC5,RRM2,SKP2,AURKA,TK1,TMPO,TOP2A,NSD2,YWHAZ,NUP214,CDC45,H2AC14,H2BC15,H2BC14,H2BC4,H…
1_Member	Reactome Gene Sets	R-HSA-69278	Cell Cycle, Mitotic	-74.0645	-70.048	129/538	25,332,595,699,701,890,891,983,990,991,993,995,1017,1058,1062,1063,1163,1459,1869,1874,2237,2305,2491,3014,3018,3161,3619,4001,4085,4171,4172,4174,4175,4176,4605,4751,4998,5111,5347,5422,5426,5427,5557,5905,5925,5982,5983,5984,5985,6241,6502,6790,7083,7112,7153,8021,8318,8331,8341,8342,8347,8353,8354,8355,8356,8358,8360,8363,8366,8368,8697,8968,9133,9134,9212,9232,9493,9631,9700,9735,9837,9918,10…	ABL1,BIRC5,CCND1,BUB1,BUB1B,CCNA2,CCNB1,CDK1,CDC6,CDC20,CDC25A,CDC25C,CDK2,CENPA,CENPE,CENPF,CKS1B,CSNK2A2,E2F1,E2F4,FEN1,FOXM1,CENPI,H2AX,H2BC3,HMMR,INCENP,LMNB1,MAD2L1,MCM2,MCM3,MCM5,MCM6,MCM7,MYBL2,NEK2,ORC1,PCNA,PLK1,POLA1,POLE,POLE2,PRIM1,RANGAP1,RB1,RFC2,RFC3,RFC4,RFC5,RRM2,SKP2,AURKA,TK1,TMPO,TOP2A,NUP214,CDC45,H2AC14,H2BC15,H2BC14,H2BC4,H3C6,H3C11,H3C8,H3C12,H3C2,H4C4,H4C11,H4C2,H4C13,CDC…
1_Member	Reactome Gene Sets	R-HSA-69620	Cell Cycle Checkpoints	-51.1793	-47.3389	81/293	332,580,641,672,699,701,890,891,983,990,991,993,995,1017,1058,1062,1063,2491,3014,3018,3619,4085,4171,4172,4174,4175,4176,4998,5347,5884,5905,5932,5982,5983,5984,5985,7468,7534,8318,8341,8342,8347,8360,8363,8366,8368,8697,8924,9133,9134,9156,9212,9735,10403,11004,11065,11130,23594,25946,51512,54821,54908,55143,55388,57082,57122,57405,63967,64105,64682,64946,79682,79980,83540,83990,84515,147841,15…	BIRC5,BARD1,BLM,BRCA1,BUB1,BUB1B,CCNA2,CCNB1,CDK1,CDC6,CDC20,CDC25A,CDC25C,CDK2,CENPA,CENPE,CENPF,CENPI,H2AX,H2BC3,INCENP,MAD2L1,MCM2,MCM3,MCM5,MCM6,MCM7,ORC1,PLK1,RAD17,RANGAP1,RBBP8,RFC2,RFC3,RFC4,RFC5,NSD2,YWHAZ,CDC45,H2BC15,H2BC14,H2BC4,H4C4,H4C11,H4C2,H4C13,CDC23,HERC2,CCNB2,CCNE2,EXO1,AURKB,KNTC1,NDC80,KIF2C,UBE2C,ZWINT,ORC6,ZNF385A,GTSE1,ERCC6L,SPDL1,CDCA8,MCM10,KNL1,NUP107,SPC25,CLSPN,CEN…
1_Member	GO Biological Processes	GO:0000280	nuclear division	-46.628	-42.9125	89/411	332,675,699,701,891,990,991,995,1062,1063,1164,2069,2175,2177,3303,3304,3553,3619,3832,3833,3835,4085,4288,4605,4751,5347,5573,5888,5901,5925,6790,7039,7153,7272,8438,8658,8697,9055,9134,9212,9232,9371,9493,9585,9700,9735,9787,9918,9928,10051,10403,10460,10592,10615,11004,11065,11130,22974,23397,24137,25788,26271,27085,51203,54443,54908,54921,55143,55165,55706,64105,64151,64682,79075,79866,79980,…	BIRC5,BRCA2,BUB1,BUB1B,CCNB1,CDC6,CDC20,CDC25C,CENPE,CENPF,CKS2,EREG,FANCA,FANCD2,HSPA1A,HSPA1B,IL1B,INCENP,KIF11,KIFC1,KIF22,MAD2L1,MKI67,MYBL2,NEK2,PLK1,PRKAR1A,RAD51,RAN,RB1,AURKA,TGFA,TOP2A,TTK,RAD54L,TNKS,CDC23,PRC1,CCNE2,AURKB,PTTG1,KIF3B,KIF23,KIF20B,ESPL1,KNTC1,DLGAP5,NCAPD2,KIF14,SMC4,NDC80,TACC3,SMC2,SPAG5,KIF2C,UBE2C,ZWINT,TPX2,NCAPH,KIF4A,RAD54B,FBXO5,MTBP,NUSAP1,ANLN,SPDL1,CHTF8,CDCA…
1_Member	GO Biological Processes	GO:0051301	cell division	-46.0018	-42.3832	105/598	332,595,641,675,699,701,890,891,983,990,991,993,995,1017,1058,1062,1063,1163,1164,2069,2124,2252,3070,3553,3619,3832,3833,3925,4085,4751,5291,5347,5901,5925,5932,6790,7039,7153,8650,8658,8697,9055,9133,9134,9212,9232,9371,9493,9585,9700,9735,9918,9928,10051,10112,10403,10460,10592,10615,10713,11004,11065,11130,11339,22974,23194,23397,23594,24137,26271,26586,29899,51203,51550,54443,54478,54821,548…	BIRC5,CCND1,BLM,BRCA2,BUB1,BUB1B,CCNA2,CCNB1,CDK1,CDC6,CDC20,CDC25A,CDC25C,CDK2,CENPA,CENPE,CENPF,CKS1B,CKS2,EREG,EVI2B,FGF7,HELLS,IL1B,INCENP,KIF11,KIFC1,STMN1,MAD2L1,NEK2,PIK3CB,PLK1,RAN,RB1,RBBP8,AURKA,TGFA,TOP2A,NUMB,TNKS,CDC23,PRC1,CCNB2,CCNE2,AURKB,PTTG1,KIF3B,KIF23,KIF20B,ESPL1,KNTC1,NCAPD2,KIF14,SMC4,KIF20A,NDC80,TACC3,SMC2,SPAG5,USP39,KIF2C,UBE2C,ZWINT,OIP5,TPX2,FBXL7,NCAPH,ORC6,KIF4A,FB…
1_Member	GO Biological Processes	GO:0048285	organelle fission	-44.7892	-41.2498	91/453	332,675,699,701,891,990,991,995,1062,1063,1164,1634,2069,2175,2177,3303,3304,3553,3619,3832,3833,3835,4085,4288,4605,4751,5347,5573,5888,5901,5925,6790,7039,7153,7272,8438,8658,8697,9055,9134,9212,9232,9371,9493,9585,9700,9735,9787,9918,9928,10051,10403,10460,10592,10615,11004,11065,11130,22974,23397,24137,25788,26271,27085,51203,54443,54908,54921,55143,55165,55706,64105,64151,64682,79075,79866,7…	BIRC5,BRCA2,BUB1,BUB1B,CCNB1,CDC6,CDC20,CDC25C,CENPE,CENPF,CKS2,DCN,EREG,FANCA,FANCD2,HSPA1A,HSPA1B,IL1B,INCENP,KIF11,KIFC1,KIF22,MAD2L1,MKI67,MYBL2,NEK2,PLK1,PRKAR1A,RAD51,RAN,RB1,AURKA,TGFA,TOP2A,TTK,RAD54L,TNKS,CDC23,PRC1,CCNE2,AURKB,PTTG1,KIF3B,KIF23,KIF20B,ESPL1,KNTC1,DLGAP5,NCAPD2,KIF14,SMC4,NDC80,TACC3,SMC2,SPAG5,KIF2C,UBE2C,ZWINT,TPX2,NCAPH,KIF4A,RAD54B,FBXO5,MTBP,NUSAP1,ANLN,SPDL1,CHTF8,…
1_Member	GO Biological Processes	GO:0140014	mitotic nuclear division	-44.5065	-41.0341	72/268	332,699,701,891,990,991,995,1062,1063,2069,3303,3304,3553,3619,3832,3833,3835,4085,4288,4605,4751,5347,5901,5925,6790,7039,7272,8658,8697,9055,9212,9232,9371,9493,9585,9700,9735,9787,9918,9928,10051,10403,10460,10592,10615,11004,11065,11130,22974,23397,24137,26271,27085,51203,54443,54908,54921,55143,55165,64105,64151,64682,79075,79866,79980,83540,83903,113130,137886,146909,151648,285643	BIRC5,BUB1,BUB1B,CCNB1,CDC6,CDC20,CDC25C,CENPE,CENPF,EREG,HSPA1A,HSPA1B,IL1B,INCENP,KIF11,KIFC1,KIF22,MAD2L1,MKI67,MYBL2,NEK2,PLK1,RAN,RB1,AURKA,TGFA,TTK,TNKS,CDC23,PRC1,AURKB,PTTG1,KIF3B,KIF23,KIF20B,ESPL1,KNTC1,DLGAP5,NCAPD2,KIF14,SMC4,NDC80,TACC3,SMC2,SPAG5,KIF2C,UBE2C,ZWINT,TPX2,NCAPH,KIF4A,FBXO5,MTBP,NUSAP1,ANLN,SPDL1,CHTF8,CDCA8,CEP55,CENPK,NCAPG,ANAPC1,DSCC1,BORA,DSN1,NUF2,HASPIN,CDCA5,UBX…
1_Member	GO Biological Processes	GO:0007059	chromosome segregation	-42.3804	-39.0171	76/324	332,672,699,701,891,990,991,1062,1063,1459,2177,2237,3619,3833,3835,4085,4288,4751,5347,5901,5925,7153,7272,8658,8697,9055,9134,9212,9232,9493,9700,9787,9918,9928,10051,10403,10460,10592,10615,11004,11130,11339,23397,24137,26271,51203,54908,54921,55143,55165,55355,55706,56852,57082,57405,64105,64151,64682,79075,79980,81610,83540,83903,83990,113130,146909,146956,150465,151246,151648,157313,157570,…	BIRC5,BRCA1,BUB1,BUB1B,CCNB1,CDC6,CDC20,CENPE,CENPF,CSNK2A2,FANCD2,FEN1,INCENP,KIFC1,KIF22,MAD2L1,MKI67,NEK2,PLK1,RAN,RB1,TOP2A,TTK,TNKS,CDC23,PRC1,CCNE2,AURKB,PTTG1,KIF23,ESPL1,DLGAP5,NCAPD2,KIF14,SMC4,NDC80,TACC3,SMC2,SPAG5,KIF2C,ZWINT,OIP5,NCAPH,KIF4A,FBXO5,NUSAP1,SPDL1,CHTF8,CDCA8,CEP55,HJURP,NDC1,RAD18,KNL1,SPC25,CENPK,NCAPG,ANAPC1,DSCC1,DSN1,FAM83D,NUF2,HASPIN,BRIP1,CDCA5,KIF18B,EME1,TTL,SG…
1_Member	Reactome Gene Sets	R-HSA-68886	M Phase	-40.5055	-37.188	81/395	332,699,701,891,983,991,1058,1062,1063,1459,2491,3014,3018,3619,4001,4085,4751,5347,5905,5925,7112,8021,8331,8341,8342,8347,8353,8354,8355,8356,8358,8360,8363,8366,8368,8697,8968,9133,9212,9232,9493,9631,9700,9735,9918,10051,10112,10403,10592,10733,11004,11065,11130,22995,23397,23511,26271,54821,54892,54908,55143,55706,55835,57082,57122,57405,64105,64151,64682,64946,79682,79980,83540,94239,113130…	BIRC5,BUB1,BUB1B,CCNB1,CDK1,CDC20,CENPA,CENPE,CENPF,CSNK2A2,CENPI,H2AX,H2BC3,INCENP,LMNB1,MAD2L1,NEK2,PLK1,RANGAP1,RB1,TMPO,NUP214,H2AC14,H2BC15,H2BC14,H2BC4,H3C6,H3C11,H3C8,H3C12,H3C2,H4C4,H4C11,H4C2,H4C13,CDC23,H3C7,CCNB2,AURKB,PTTG1,KIF23,NUP155,ESPL1,KNTC1,NCAPD2,SMC4,KIF20A,NDC80,SMC2,PLK4,KIF2C,UBE2C,ZWINT,CEP152,NCAPH,NUP188,FBXO5,ERCC6L,NCAPG2,SPDL1,CDCA8,NDC1,CENPJ,KNL1,NUP107,SPC25,CENP…
1_Member	GO Biological Processes	GO:0000070	mitotic sister chromatid segregation	-37.7695	-34.4934	52/154	699,701,891,990,991,1062,1063,3619,3833,3835,4085,4751,5347,5901,5925,7272,8658,8697,9055,9212,9232,9493,9700,9787,9918,9928,10051,10403,10460,10592,10615,11004,11130,23397,24137,26271,51203,54908,54921,55143,55165,64105,64151,64682,79075,79980,83540,83903,113130,146909,151648,285643	BUB1,BUB1B,CCNB1,CDC6,CDC20,CENPE,CENPF,INCENP,KIFC1,KIF22,MAD2L1,NEK2,PLK1,RAN,RB1,TTK,TNKS,CDC23,PRC1,AURKB,PTTG1,KIF23,ESPL1,DLGAP5,NCAPD2,KIF14,SMC4,NDC80,TACC3,SMC2,SPAG5,KIF2C,ZWINT,NCAPH,KIF4A,FBXO5,NUSAP1,SPDL1,CHTF8,CDCA8,CEP55,CENPK,NCAPG,ANAPC1,DSCC1,DSN1,NUF2,HASPIN,CDCA5,KIF18B,SGO1,KIF4B
1_Member	GO Biological Processes	GO:0000819	sister chromatid segregation	-36.7428	-33.5392	56/192	699,701,891,990,991,1062,1063,2237,3619,3833,3835,4085,4751,5347,5901,5925,7153,7272,8658,8697,9055,9212,9232,9493,9700,9787,9918,9928,10051,10403,10460,10592,10615,11004,11130,23397,24137,26271,51203,54908,54921,55143,55165,64105,64151,64682,79075,79980,83540,83903,113130,146909,151246,151648,157570,285643	BUB1,BUB1B,CCNB1,CDC6,CDC20,CENPE,CENPF,FEN1,INCENP,KIFC1,KIF22,MAD2L1,NEK2,PLK1,RAN,RB1,TOP2A,TTK,TNKS,CDC23,PRC1,AURKB,PTTG1,KIF23,ESPL1,DLGAP5,NCAPD2,KIF14,SMC4,NDC80,TACC3,SMC2,SPAG5,KIF2C,ZWINT,NCAPH,KIF4A,FBXO5,NUSAP1,SPDL1,CHTF8,CDCA8,CEP55,CENPK,NCAPG,ANAPC1,DSCC1,DSN1,NUF2,HASPIN,CDCA5,KIF18B,SGO2,SGO1,ESCO2,KIF4B
1_Member	GO Biological Processes	GO:0098813	nuclear chromosome segregation	-36.4921	-33.3207	64/265	699,701,891,990,991,1062,1063,2177,2237,3619,3833,3835,4085,4751,5347,5901,5925,7153,7272,8658,8697,9055,9134,9212,9232,9493,9700,9787,9918,9928,10051,10403,10460,10592,10615,11004,11130,23397,24137,26271,51203,54908,54921,55143,55165,55706,57082,64105,64151,64682,79075,79980,81610,83540,83903,83990,113130,146909,146956,150465,151246,151648,157570,285643	BUB1,BUB1B,CCNB1,CDC6,CDC20,CENPE,CENPF,FANCD2,FEN1,INCENP,KIFC1,KIF22,MAD2L1,NEK2,PLK1,RAN,RB1,TOP2A,TTK,TNKS,CDC23,PRC1,CCNE2,AURKB,PTTG1,KIF23,ESPL1,DLGAP5,NCAPD2,KIF14,SMC4,NDC80,TACC3,SMC2,SPAG5,KIF2C,ZWINT,NCAPH,KIF4A,FBXO5,NUSAP1,SPDL1,CHTF8,CDCA8,CEP55,NDC1,KNL1,CENPK,NCAPG,ANAPC1,DSCC1,DSN1,FAM83D,NUF2,HASPIN,BRIP1,CDCA5,KIF18B,EME1,TTL,SGO2,SGO1,ESCO2,KIF4B
1_Member	Reactome Gene Sets	R-HSA-195258	RHO GTPase Effectors	-28.0884	-25.1133	61/327	25,332,699,701,991,995,1058,1062,1063,2491,3014,3018,3619,4085,4638,5063,5347,5905,7534,8331,8341,8342,8347,8353,8354,8355,8356,8358,8360,8363,8366,8368,8968,9055,9212,9735,9928,10095,10403,11004,11130,54821,54908,55143,57082,57122,57405,64105,64946,79682,79980,81624,83540,94239,128239,147841,151246,151648,220134,554313,653604	ABL1,BIRC5,BUB1,BUB1B,CDC20,CDC25C,CENPA,CENPE,CENPF,CENPI,H2AX,H2BC3,INCENP,MAD2L1,MYLK,PAK3,PLK1,RANGAP1,YWHAZ,H2AC14,H2BC15,H2BC14,H2BC4,H3C6,H3C11,H3C8,H3C12,H3C2,H4C4,H4C11,H4C2,H4C13,H3C7,PRC1,AURKB,KNTC1,KIF14,ARPC1B,NDC80,KIF2C,ZWINT,ERCC6L,SPDL1,CDCA8,KNL1,NUP107,SPC25,CENPK,CENPH,CENPU,DSN1,DIAPH3,NUF2,H2AZ2,IQGAP3,SPC24,SGO2,SGO1,SKA1,H4C15,H3C13
1_Member	Reactome Gene Sets	R-HSA-194315	Signaling by Rho GTPases	-26.8535	-23.8977	70/455	25,332,396,699,701,991,995,1058,1062,1063,2491,3014,3018,3619,4085,4638,5063,5347,5905,7534,8331,8341,8342,8347,8353,8354,8355,8356,8358,8360,8363,8366,8368,8968,9055,9212,9735,9824,9928,10095,10276,10403,11004,11130,54821,54908,55143,55789,57082,57122,57405,57580,58504,64105,64946,79682,79980,81624,83540,84904,89839,94239,128239,143872,147841,151246,151648,220134,554313,653604	ABL1,BIRC5,ARHGDIA,BUB1,BUB1B,CDC20,CDC25C,CENPA,CENPE,CENPF,CENPI,H2AX,H2BC3,INCENP,MAD2L1,MYLK,PAK3,PLK1,RANGAP1,YWHAZ,H2AC14,H2BC15,H2BC14,H2BC4,H3C6,H3C11,H3C8,H3C12,H3C2,H4C4,H4C11,H4C2,H4C13,H3C7,PRC1,AURKB,KNTC1,ARHGAP11A,KIF14,ARPC1B,NET1,NDC80,KIF2C,ZWINT,ERCC6L,SPDL1,CDCA8,DEPDC1B,KNL1,NUP107,SPC25,PREX1,ARHGAP22,CENPK,CENPH,CENPU,DSN1,DIAPH3,NUF2,ARHGEF39,ARHGAP11B,H2AZ2,IQGAP3,ARHGAP4…
1_Member	Reactome Gene Sets	R-HSA-68877	Mitotic Prometaphase	-25.3245	-22.4219	46/200	332,699,701,891,983,991,1058,1062,1063,1459,2491,3619,4085,4751,5347,5905,9133,9212,9735,9918,10051,10403,10592,10733,11004,11130,22995,23397,54821,54908,55143,55835,57082,57122,57405,64105,64151,64946,79682,79980,83540,113130,147841,151246,151648,220134	BIRC5,BUB1,BUB1B,CCNB1,CDK1,CDC20,CENPA,CENPE,CENPF,CSNK2A2,CENPI,INCENP,MAD2L1,NEK2,PLK1,RANGAP1,CCNB2,AURKB,KNTC1,NCAPD2,SMC4,NDC80,SMC2,PLK4,KIF2C,ZWINT,CEP152,NCAPH,ERCC6L,SPDL1,CDCA8,CENPJ,KNL1,NUP107,SPC25,CENPK,NCAPG,CENPH,CENPU,DSN1,NUF2,CDCA5,SPC24,SGO2,SGO1,SKA1
1_Member	Reactome Gene Sets	R-HSA-69618	Mitotic Spindle Checkpoint	-24.2609	-21.4145	35/112	332,699,701,991,1058,1062,1063,2491,3619,4085,5347,5905,8697,9212,9735,10403,11004,11065,11130,54821,54908,55143,57082,57122,57405,64105,64682,64946,79682,79980,83540,147841,151246,151648,220134	BIRC5,BUB1,BUB1B,CDC20,CENPA,CENPE,CENPF,CENPI,INCENP,MAD2L1,PLK1,RANGAP1,CDC23,AURKB,KNTC1,NDC80,KIF2C,UBE2C,ZWINT,ERCC6L,SPDL1,CDCA8,KNL1,NUP107,SPC25,CENPK,ANAPC1,CENPH,CENPU,DSN1,NUF2,SPC24,SGO2,SGO1,SKA1
1_Member	GO Biological Processes	GO:0007088	regulation of mitotic nuclear division	-23.9049	-21.0925	41/166	699,701,891,990,991,995,1062,1063,2069,3303,3304,3553,3832,4085,4288,4751,5347,5925,6790,7039,7272,8658,8697,9212,9232,9585,9700,9735,9787,10403,10460,11065,26271,27085,51203,54443,54908,64682,79866,113130,137886	BUB1,BUB1B,CCNB1,CDC6,CDC20,CDC25C,CENPE,CENPF,EREG,HSPA1A,HSPA1B,IL1B,KIF11,MAD2L1,MKI67,NEK2,PLK1,RB1,AURKA,TGFA,TTK,TNKS,CDC23,AURKB,PTTG1,KIF20B,ESPL1,KNTC1,DLGAP5,NDC80,TACC3,UBE2C,FBXO5,MTBP,NUSAP1,ANLN,SPDL1,ANAPC1,BORA,CDCA5,UBXN2B
1_Member	Reactome Gene Sets	R-HSA-2500257	Resolution of Sister Chromatid Cohesion	-23.4268	-20.6292	36/126	332,699,701,891,983,991,1058,1062,1063,2491,3619,4085,5347,5905,9133,9212,9735,10403,11004,11130,54821,54908,55143,57082,57122,57405,64105,64946,79682,79980,83540,113130,147841,151246,151648,220134	BIRC5,BUB1,BUB1B,CCNB1,CDK1,CDC20,CENPA,CENPE,CENPF,CENPI,INCENP,MAD2L1,PLK1,RANGAP1,CCNB2,AURKB,KNTC1,NDC80,KIF2C,ZWINT,ERCC6L,SPDL1,CDCA8,KNL1,NUP107,SPC25,CENPK,CENPH,CENPU,DSN1,NUF2,CDCA5,SPC24,SGO2,SGO1,SKA1
1_Member	GO Biological Processes	GO:0051783	regulation of nuclear division	-23.4027	-20.6292	43/190	699,701,891,990,991,995,1062,1063,2069,3303,3304,3553,3832,4085,4288,4751,5347,5573,5925,6790,7039,7272,8658,8697,9212,9232,9585,9700,9735,9787,10403,10460,11065,26271,27085,51203,54443,54908,64682,79866,113130,137886,286151	BUB1,BUB1B,CCNB1,CDC6,CDC20,CDC25C,CENPE,CENPF,EREG,HSPA1A,HSPA1B,IL1B,KIF11,MAD2L1,MKI67,NEK2,PLK1,PRKAR1A,RB1,AURKA,TGFA,TTK,TNKS,CDC23,AURKB,PTTG1,KIF20B,ESPL1,KNTC1,DLGAP5,NDC80,TACC3,UBE2C,FBXO5,MTBP,NUSAP1,ANLN,SPDL1,ANAPC1,BORA,CDCA5,UBXN2B,FBXO43
1_Member	Reactome Gene Sets	R-HSA-141424	Amplification of signal from the kinetochores	-23.2208	-20.4715	32/96	332,699,701,991,1058,1062,1063,2491,3619,4085,5347,5905,9212,9735,10403,11004,11130,54821,54908,55143,57082,57122,57405,64105,64946,79682,79980,83540,147841,151246,151648,220134	BIRC5,BUB1,BUB1B,CDC20,CENPA,CENPE,CENPF,CENPI,INCENP,MAD2L1,PLK1,RANGAP1,AURKB,KNTC1,NDC80,KIF2C,ZWINT,ERCC6L,SPDL1,CDCA8,KNL1,NUP107,SPC25,CENPK,CENPH,CENPU,DSN1,NUF2,SPC24,SGO2,SGO1,SKA1
1_Member	Reactome Gene Sets	R-HSA-141444	Amplification of signal from unattached kinetochores via a MAD2 inhibitory signal	-23.2208	-20.4715	32/96	332,699,701,991,1058,1062,1063,2491,3619,4085,5347,5905,9212,9735,10403,11004,11130,54821,54908,55143,57082,57122,57405,64105,64946,79682,79980,83540,147841,151246,151648,220134	BIRC5,BUB1,BUB1B,CDC20,CENPA,CENPE,CENPF,CENPI,INCENP,MAD2L1,PLK1,RANGAP1,AURKB,KNTC1,NDC80,KIF2C,ZWINT,ERCC6L,SPDL1,CDCA8,KNL1,NUP107,SPC25,CENPK,CENPH,CENPU,DSN1,NUF2,SPC24,SGO2,SGO1,SKA1
1_Member	GO Biological Processes	GO:0051983	regulation of chromosome segregation	-21.004	-18.4025	31/103	699,701,891,990,991,1062,1063,1459,2237,4085,4288,4751,5347,5925,7272,8658,8697,9212,9232,9700,9787,10403,10460,10615,11004,26271,54908,56852,64682,113130,150465	BUB1,BUB1B,CCNB1,CDC6,CDC20,CENPE,CENPF,CSNK2A2,FEN1,MAD2L1,MKI67,NEK2,PLK1,RB1,TTK,TNKS,CDC23,AURKB,PTTG1,ESPL1,DLGAP5,NDC80,TACC3,SPAG5,KIF2C,FBXO5,SPDL1,RAD18,ANAPC1,CDCA5,TTL
1_Member	Reactome Gene Sets	R-HSA-2555396	Mitotic Metaphase and Anaphase	-20.4409	-17.8558	41/202	332,699,701,991,1058,1062,1063,2491,3619,4001,4085,5347,5905,7112,8697,9212,9232,9700,9735,10403,11004,11065,11130,26271,54821,54908,55143,57082,57122,57405,64105,64682,64946,79682,79980,83540,113130,147841,151246,151648,220134	BIRC5,BUB1,BUB1B,CDC20,CENPA,CENPE,CENPF,CENPI,INCENP,LMNB1,MAD2L1,PLK1,RANGAP1,TMPO,CDC23,AURKB,PTTG1,ESPL1,KNTC1,NDC80,KIF2C,UBE2C,ZWINT,FBXO5,ERCC6L,SPDL1,CDCA8,KNL1,NUP107,SPC25,CENPK,ANAPC1,CENPH,CENPU,DSN1,NUF2,CDCA5,SPC24,SGO2,SGO1,SKA1
1_Member	Reactome Gene Sets	R-HSA-68882	Mitotic Anaphase	-19.6264	-17.1218	40/201	332,699,701,991,1058,1062,1063,2491,3619,4001,4085,5347,5905,7112,8697,9212,9232,9700,9735,10403,11004,11065,11130,54821,54908,55143,57082,57122,57405,64105,64682,64946,79682,79980,83540,113130,147841,151246,151648,220134	BIRC5,BUB1,BUB1B,CDC20,CENPA,CENPE,CENPF,CENPI,INCENP,LMNB1,MAD2L1,PLK1,RANGAP1,TMPO,CDC23,AURKB,PTTG1,ESPL1,KNTC1,NDC80,KIF2C,UBE2C,ZWINT,ERCC6L,SPDL1,CDCA8,KNL1,NUP107,SPC25,CENPK,ANAPC1,CENPH,CENPU,DSN1,NUF2,CDCA5,SPC24,SGO2,SGO1,SKA1
1_Member	Canonical Pathways	M129	PID PLK1 PATHWAY	-18.8219	-16.3556	21/46	699,701,891,983,991,995,1062,3619,5347,6790,9055,10112,10403,22974,26271,54821,63967,79682,79866,147841,151648	BUB1,BUB1B,CCNB1,CDK1,CDC20,CDC25C,CENPE,INCENP,PLK1,AURKA,PRC1,KIF20A,NDC80,TPX2,FBXO5,ERCC6L,CLSPN,CENPU,BORA,SPC24,SGO1
1_Member	Reactome Gene Sets	R-HSA-2467813	Separation of Sister Chromatids	-18.7517	-16.2915	38/190	332,699,701,991,1058,1062,1063,2491,3619,4085,5347,5905,8697,9212,9232,9700,9735,10403,11004,11065,11130,54821,54908,55143,57082,57122,57405,64105,64682,64946,79682,79980,83540,113130,147841,151246,151648,220134	BIRC5,BUB1,BUB1B,CDC20,CENPA,CENPE,CENPF,CENPI,INCENP,MAD2L1,PLK1,RANGAP1,CDC23,AURKB,PTTG1,ESPL1,KNTC1,NDC80,KIF2C,UBE2C,ZWINT,ERCC6L,SPDL1,CDCA8,KNL1,NUP107,SPC25,CENPK,ANAPC1,CENPH,CENPU,DSN1,NUF2,CDCA5,SPC24,SGO2,SGO1,SKA1
1_Member	Reactome Gene Sets	R-HSA-5663220	RHO GTPases Activate Formins	-18.6721	-16.2179	33/140	332,699,701,991,1058,1062,1063,2491,3619,4085,5347,5905,9212,9735,10403,11004,11130,54821,54908,55143,57082,57122,57405,64105,64946,79682,79980,81624,83540,147841,151246,151648,220134	BIRC5,BUB1,BUB1B,CDC20,CENPA,CENPE,CENPF,CENPI,INCENP,MAD2L1,PLK1,RANGAP1,AURKB,KNTC1,NDC80,KIF2C,ZWINT,ERCC6L,SPDL1,CDCA8,KNL1,NUP107,SPC25,CENPK,CENPH,CENPU,DSN1,DIAPH3,NUF2,SPC24,SGO2,SGO1,SKA1
1_Member	GO Biological Processes	GO:0051304	chromosome separation	-17.2191	-14.8153	26/90	699,701,891,990,991,1062,1063,1459,4085,5347,5925,7153,7272,8697,9212,9232,9700,9787,9918,10403,10460,23397,26271,54908,64682,146956	BUB1,BUB1B,CCNB1,CDC6,CDC20,CENPE,CENPF,CSNK2A2,MAD2L1,PLK1,RB1,TOP2A,TTK,CDC23,AURKB,PTTG1,ESPL1,DLGAP5,NCAPD2,NDC80,TACC3,NCAPH,FBXO5,SPDL1,ANAPC1,EME1
1_Member	GO Biological Processes	GO:1905818	regulation of chromosome separation	-16.8268	-14.4283	22/62	699,701,891,990,991,1062,1063,1459,4085,5347,5925,7272,8697,9212,9232,9700,9787,10403,10460,26271,54908,64682	BUB1,BUB1B,CCNB1,CDC6,CDC20,CENPE,CENPF,CSNK2A2,MAD2L1,PLK1,RB1,TTK,CDC23,AURKB,PTTG1,ESPL1,DLGAP5,NDC80,TACC3,FBXO5,SPDL1,ANAPC1
1_Member	GO Biological Processes	GO:0010965	regulation of mitotic sister chromatid separation	-16.4816	-14.1036	21/57	699,701,891,990,991,1062,1063,4085,5347,5925,7272,8697,9212,9232,9700,9787,10403,10460,26271,54908,64682	BUB1,BUB1B,CCNB1,CDC6,CDC20,CENPE,CENPF,MAD2L1,PLK1,RB1,TTK,CDC23,AURKB,PTTG1,ESPL1,DLGAP5,NDC80,TACC3,FBXO5,SPDL1,ANAPC1
1_Member	GO Biological Processes	GO:0033045	regulation of sister chromatid segregation	-16.3645	-13.9963	24/80	699,701,891,990,991,1062,1063,2237,4085,5347,5925,7272,8658,8697,9212,9232,9700,9787,10403,10460,26271,54908,64682,113130	BUB1,BUB1B,CCNB1,CDC6,CDC20,CENPE,CENPF,FEN1,MAD2L1,PLK1,RB1,TTK,TNKS,CDC23,AURKB,PTTG1,ESPL1,DLGAP5,NDC80,TACC3,FBXO5,SPDL1,ANAPC1,CDCA5
1_Member	GO Biological Processes	GO:0051306	mitotic sister chromatid separation	-15.9483	-13.6131	21/60	699,701,891,990,991,1062,1063,4085,5347,5925,7272,8697,9212,9232,9700,9787,10403,10460,26271,54908,64682	BUB1,BUB1B,CCNB1,CDC6,CDC20,CENPE,CENPF,MAD2L1,PLK1,RB1,TTK,CDC23,AURKB,PTTG1,ESPL1,DLGAP5,NDC80,TACC3,FBXO5,SPDL1,ANAPC1
1_Member	GO Biological Processes	GO:0033047	regulation of mitotic sister chromatid segregation	-15.8394	-13.5131	22/68	699,701,891,990,991,1062,1063,4085,5347,5925,7272,8658,8697,9212,9232,9700,9787,10403,10460,26271,54908,64682	BUB1,BUB1B,CCNB1,CDC6,CDC20,CENPE,CENPF,MAD2L1,PLK1,RB1,TTK,TNKS,CDC23,AURKB,PTTG1,ESPL1,DLGAP5,NDC80,TACC3,FBXO5,SPDL1,ANAPC1
1_Member	GO Biological Processes	GO:0007091	metaphase/anaphase transition of mitotic cell cycle	-15.7789	-13.457	20/54	699,701,891,990,991,1062,1063,4085,5347,5925,7272,8697,9212,9700,9787,10403,10460,26271,54908,64682	BUB1,BUB1B,CCNB1,CDC6,CDC20,CENPE,CENPF,MAD2L1,PLK1,RB1,TTK,CDC23,AURKB,ESPL1,DLGAP5,NDC80,TACC3,FBXO5,SPDL1,ANAPC1
1_Member	GO Biological Processes	GO:0044784	metaphase/anaphase transition of cell cycle	-15.4174	-13.1085	20/56	699,701,891,990,991,1062,1063,4085,5347,5925,7272,8697,9212,9700,9787,10403,10460,26271,54908,64682	BUB1,BUB1B,CCNB1,CDC6,CDC20,CENPE,CENPF,MAD2L1,PLK1,RB1,TTK,CDC23,AURKB,ESPL1,DLGAP5,NDC80,TACC3,FBXO5,SPDL1,ANAPC1
1_Member	GO Biological Processes	GO:0033044	regulation of chromosome organization	-14.6121	-12.3438	45/345	142,672,699,701,891,990,991,1062,1063,2237,3006,3008,3009,3024,3184,3553,4085,4171,4288,4751,5073,5347,5587,5925,7153,7272,8318,8658,8697,9212,9232,9700,9787,10269,10403,10460,26147,26271,26272,29028,54908,55170,64682,113130,221477	PARP1,BRCA1,BUB1,BUB1B,CCNB1,CDC6,CDC20,CENPE,CENPF,FEN1,H1-2,H1-4,H1-5,H1-1,HNRNPD,IL1B,MAD2L1,MCM2,MKI67,NEK2,PARN,PLK1,PRKD1,RB1,TOP2A,TTK,CDC45,TNKS,CDC23,AURKB,PTTG1,ESPL1,DLGAP5,ZMPSTE24,NDC80,TACC3,PHF19,FBXO5,FBXO4,ATAD2,SPDL1,PRMT6,ANAPC1,CDCA5,C6orf89
1_Member	GO Biological Processes	GO:0030071	regulation of mitotic metaphase/anaphase transition	-13.8327	-11.6257	18/51	699,701,891,990,991,1062,1063,4085,5347,5925,7272,8697,9212,9700,9787,10403,26271,54908	BUB1,BUB1B,CCNB1,CDC6,CDC20,CENPE,CENPF,MAD2L1,PLK1,RB1,TTK,CDC23,AURKB,ESPL1,DLGAP5,NDC80,FBXO5,SPDL1
1_Member	GO Biological Processes	GO:1902099	regulation of metaphase/anaphase transition of cell cycle	-13.4946	-11.2976	18/53	699,701,891,990,991,1062,1063,4085,5347,5925,7272,8697,9212,9700,9787,10403,26271,54908	BUB1,BUB1B,CCNB1,CDC6,CDC20,CENPE,CENPF,MAD2L1,PLK1,RB1,TTK,CDC23,AURKB,ESPL1,DLGAP5,NDC80,FBXO5,SPDL1
1_Member	GO Biological Processes	GO:0033046	negative regulation of sister chromatid segregation	-11.3754	-9.28317	15/44	699,701,891,991,1063,4085,5347,7272,8658,9212,9232,9700,10403,26271,54908	BUB1,BUB1B,CCNB1,CDC20,CENPF,MAD2L1,PLK1,TTK,TNKS,AURKB,PTTG1,ESPL1,NDC80,FBXO5,SPDL1
1_Member	GO Biological Processes	GO:0051784	negative regulation of nuclear division	-11.3265	-9.24452	17/60	699,701,891,991,1063,4085,5347,5573,7272,8658,9212,9232,10403,26271,27085,54908,286151	BUB1,BUB1B,CCNB1,CDC20,CENPF,MAD2L1,PLK1,PRKAR1A,TTK,TNKS,AURKB,PTTG1,NDC80,FBXO5,MTBP,SPDL1,FBXO43
1_Member	GO Biological Processes	GO:0051985	negative regulation of chromosome segregation	-11.2125	-9.13302	15/45	699,701,891,991,1063,4085,5347,7272,8658,9212,9232,9700,10403,26271,54908	BUB1,BUB1B,CCNB1,CDC20,CENPF,MAD2L1,PLK1,TTK,TNKS,AURKB,PTTG1,ESPL1,NDC80,FBXO5,SPDL1
1_Member	GO Biological Processes	GO:2001251	negative regulation of chromosome organization	-10.9739	-8.90433	25/146	142,672,699,701,891,991,1063,3006,3008,3009,3024,4085,4171,5347,7153,7272,8658,9212,9232,9700,10403,26271,29028,54908,55170	PARP1,BRCA1,BUB1,BUB1B,CCNB1,CDC20,CENPF,H1-2,H1-4,H1-5,H1-1,MAD2L1,MCM2,PLK1,TOP2A,TTK,TNKS,AURKB,PTTG1,ESPL1,NDC80,FBXO5,ATAD2,SPDL1,PRMT6
1_Member	GO Biological Processes	GO:0033048	negative regulation of mitotic sister chromatid segregation	-10.5053	-8.45496	14/42	699,701,891,991,1063,4085,5347,7272,8658,9212,9232,10403,26271,54908	BUB1,BUB1B,CCNB1,CDC20,CENPF,MAD2L1,PLK1,TTK,TNKS,AURKB,PTTG1,NDC80,FBXO5,SPDL1
1_Member	GO Biological Processes	GO:0045839	negative regulation of mitotic nuclear division	-10.1911	-8.1614	15/52	699,701,891,991,1063,4085,5347,7272,8658,9212,9232,10403,26271,27085,54908	BUB1,BUB1B,CCNB1,CDC20,CENPF,MAD2L1,PLK1,TTK,TNKS,AURKB,PTTG1,NDC80,FBXO5,MTBP,SPDL1
1_Member	GO Biological Processes	GO:2000816	negative regulation of mitotic sister chromatid separation	-9.79755	-7.78536	13/39	699,701,891,991,1063,4085,5347,7272,9212,9232,10403,26271,54908	BUB1,BUB1B,CCNB1,CDC20,CENPF,MAD2L1,PLK1,TTK,AURKB,PTTG1,NDC80,FBXO5,SPDL1
1_Member	GO Biological Processes	GO:1905819	negative regulation of chromosome separation	-9.63995	-7.63417	13/40	699,701,891,991,1063,4085,5347,7272,9212,9232,10403,26271,54908	BUB1,BUB1B,CCNB1,CDC20,CENPF,MAD2L1,PLK1,TTK,AURKB,PTTG1,NDC80,FBXO5,SPDL1
1_Member	GO Biological Processes	GO:0045841	negative regulation of mitotic metaphase/anaphase transition	-9.08902	-7.11193	12/36	699,701,891,991,1063,4085,5347,7272,9212,10403,26271,54908	BUB1,BUB1B,CCNB1,CDC20,CENPF,MAD2L1,PLK1,TTK,AURKB,NDC80,FBXO5,SPDL1
1_Member	GO Biological Processes	GO:1902100	negative regulation of metaphase/anaphase transition of cell cycle	-8.93179	-6.96061	12/37	699,701,891,991,1063,4085,5347,7272,9212,10403,26271,54908	BUB1,BUB1B,CCNB1,CDC20,CENPF,MAD2L1,PLK1,TTK,AURKB,NDC80,FBXO5,SPDL1
1_Member	GO Biological Processes	GO:0007094	mitotic spindle assembly checkpoint	-8.22273	-6.31513	11/34	699,701,891,991,1063,4085,5347,7272,9212,10403,54908	BUB1,BUB1B,CCNB1,CDC20,CENPF,MAD2L1,PLK1,TTK,AURKB,NDC80,SPDL1
1_Member	GO Biological Processes	GO:0031577	spindle checkpoint	-8.22273	-6.31513	11/34	699,701,891,991,1063,4085,5347,7272,9212,10403,54908	BUB1,BUB1B,CCNB1,CDC20,CENPF,MAD2L1,PLK1,TTK,AURKB,NDC80,SPDL1
1_Member	GO Biological Processes	GO:0071173	spindle assembly checkpoint	-8.22273	-6.31513	11/34	699,701,891,991,1063,4085,5347,7272,9212,10403,54908	BUB1,BUB1B,CCNB1,CDC20,CENPF,MAD2L1,PLK1,TTK,AURKB,NDC80,SPDL1
1_Member	GO Biological Processes	GO:0071174	mitotic spindle checkpoint	-8.22273	-6.31513	11/34	699,701,891,991,1063,4085,5347,7272,9212,10403,54908	BUB1,BUB1B,CCNB1,CDC20,CENPF,MAD2L1,PLK1,TTK,AURKB,NDC80,SPDL1
1_Member	GO Biological Processes	GO:0051129	negative regulation of cellular component organization	-8.17155	-6.26731	56/745	142,329,351,396,672,699,701,891,991,1063,1630,3006,3008,3009,3024,3082,3303,3304,3397,3925,4085,4171,4233,4751,5347,5573,5587,6696,6904,7132,7133,7153,7272,7431,8658,8898,9037,9212,9232,9693,9700,9928,10403,23603,26045,26271,26586,27085,29028,54908,55170,55364,80206,258010,286151,406991	PARP1,BIRC2,APP,ARHGDIA,BRCA1,BUB1,BUB1B,CCNB1,CDC20,CENPF,DCC,H1-2,H1-4,H1-5,H1-1,HGF,HSPA1A,HSPA1B,ID1,STMN1,MAD2L1,MCM2,MET,NEK2,PLK1,PRKAR1A,PRKD1,SPP1,TBCD,TNFRSF1A,TNFRSF1B,TOP2A,TTK,VIM,TNKS,MTMR2,SEMA5A,AURKB,PTTG1,RAPGEF2,ESPL1,KIF14,NDC80,CORO1C,LRRTM2,FBXO5,CKAP2,MTBP,ATAD2,SPDL1,PRMT6,IMPACT,FHOD3,SVIP,FBXO43,MIR21
1_Member	GO Biological Processes	GO:0010639	negative regulation of organelle organization	-7.97973	-6.09033	37/395	142,672,699,701,891,991,1063,3006,3008,3009,3024,3082,3303,3925,4085,4171,4233,4751,5347,5573,6904,7153,7272,8658,9212,9232,9700,10403,26271,26586,27085,29028,54908,55170,80206,286151,406991	PARP1,BRCA1,BUB1,BUB1B,CCNB1,CDC20,CENPF,H1-2,H1-4,H1-5,H1-1,HGF,HSPA1A,STMN1,MAD2L1,MCM2,MET,NEK2,PLK1,PRKAR1A,TBCD,TOP2A,TTK,TNKS,AURKB,PTTG1,ESPL1,NDC80,FBXO5,CKAP2,MTBP,ATAD2,SPDL1,PRMT6,FHOD3,FBXO43,MIR21
2_Summary	GO Biological Processes	GO:0071103	DNA conformation change	-43.0727	-39.6582	77/327	25,142,641,891,983,1058,2491,3006,3008,3009,3014,3018,3024,3070,3148,4171,4172,4174,4175,4176,4678,5888,5982,5983,5984,5985,7153,8208,8318,8341,8342,8347,8353,8354,8355,8356,8358,8360,8363,8366,8368,8438,8467,8520,8968,9837,9918,10036,10051,10592,10721,11339,23132,23397,25788,51203,51659,54821,54892,54921,55320,55355,55723,56852,57082,64105,64151,64946,79075,79682,83990,84296,84515,113130,387103,…	ABL1,PARP1,BLM,CCNB1,CDK1,CENPA,CENPI,H1-2,H1-4,H1-5,H2AX,H2BC3,H1-1,HELLS,HMGB2,MCM2,MCM3,MCM5,MCM6,MCM7,NASP,RAD51,RFC2,RFC3,RFC4,RFC5,TOP2A,CHAF1B,CDC45,H2BC15,H2BC14,H2BC4,H3C6,H3C11,H3C8,H3C12,H3C2,H4C4,H4C11,H4C2,H4C13,RAD54L,SMARCA5,HAT1,H3C7,GINS1,NCAPD2,CHAF1A,SMC4,SMC2,POLQ,OIP5,RAD54L2,NCAPH,RAD54B,NUSAP1,GINS2,ERCC6L,NCAPG2,CHTF8,MIS18BP1,HJURP,ASF1B,RAD18,KNL1,CENPK,NCAPG,CENPH,DSCC1…
2_Member	GO Biological Processes	GO:0071103	DNA conformation change	-43.0727	-39.6582	77/327	25,142,641,891,983,1058,2491,3006,3008,3009,3014,3018,3024,3070,3148,4171,4172,4174,4175,4176,4678,5888,5982,5983,5984,5985,7153,8208,8318,8341,8342,8347,8353,8354,8355,8356,8358,8360,8363,8366,8368,8438,8467,8520,8968,9837,9918,10036,10051,10592,10721,11339,23132,23397,25788,51203,51659,54821,54892,54921,55320,55355,55723,56852,57082,64105,64151,64946,79075,79682,83990,84296,84515,113130,387103,…	ABL1,PARP1,BLM,CCNB1,CDK1,CENPA,CENPI,H1-2,H1-4,H1-5,H2AX,H2BC3,H1-1,HELLS,HMGB2,MCM2,MCM3,MCM5,MCM6,MCM7,NASP,RAD51,RFC2,RFC3,RFC4,RFC5,TOP2A,CHAF1B,CDC45,H2BC15,H2BC14,H2BC4,H3C6,H3C11,H3C8,H3C12,H3C2,H4C4,H4C11,H4C2,H4C13,RAD54L,SMARCA5,HAT1,H3C7,GINS1,NCAPD2,CHAF1A,SMC4,SMC2,POLQ,OIP5,RAD54L2,NCAPH,RAD54B,NUSAP1,GINS2,ERCC6L,NCAPG2,CHTF8,MIS18BP1,HJURP,ASF1B,RAD18,KNL1,CENPK,NCAPG,CENPH,DSCC1…
2_Member	GO Biological Processes	GO:0006323	DNA packaging	-29.2484	-26.2531	51/210	891,983,1058,2491,3006,3008,3009,3014,3018,3024,3070,3148,4171,4678,7153,8208,8341,8342,8347,8353,8354,8355,8356,8358,8360,8363,8366,8368,8467,8520,8968,9918,10036,10051,10592,11339,23397,51203,54892,55320,55355,55723,57082,64105,64151,64946,79682,113130,387103,554313,653604	CCNB1,CDK1,CENPA,CENPI,H1-2,H1-4,H1-5,H2AX,H2BC3,H1-1,HELLS,HMGB2,MCM2,NASP,TOP2A,CHAF1B,H2BC15,H2BC14,H2BC4,H3C6,H3C11,H3C8,H3C12,H3C2,H4C4,H4C11,H4C2,H4C13,SMARCA5,HAT1,H3C7,NCAPD2,CHAF1A,SMC4,SMC2,OIP5,NCAPH,NUSAP1,NCAPG2,MIS18BP1,HJURP,ASF1B,KNL1,CENPK,NCAPG,CENPH,CENPU,CDCA5,CENPW,H4C15,H3C13
2_Member	GO Biological Processes	GO:0065004	protein-DNA complex assembly	-25.5936	-22.674	51/248	142,1058,1062,1063,2491,3006,3008,3009,3014,3018,3024,3070,3148,4171,4172,4174,4175,4176,4678,5888,5925,8208,8318,8341,8342,8347,8353,8354,8355,8356,8358,8360,8363,8366,8368,8467,8520,8968,10036,11339,51053,55320,55355,55723,57082,64105,64946,79682,387103,554313,653604	PARP1,CENPA,CENPE,CENPF,CENPI,H1-2,H1-4,H1-5,H2AX,H2BC3,H1-1,HELLS,HMGB2,MCM2,MCM3,MCM5,MCM6,MCM7,NASP,RAD51,RB1,CHAF1B,CDC45,H2BC15,H2BC14,H2BC4,H3C6,H3C11,H3C8,H3C12,H3C2,H4C4,H4C11,H4C2,H4C13,SMARCA5,HAT1,H3C7,CHAF1A,OIP5,GMNN,MIS18BP1,HJURP,ASF1B,KNL1,CENPK,CENPH,CENPU,CENPW,H4C15,H3C13
2_Member	GO Biological Processes	GO:0006334	nucleosome assembly	-24.2549	-21.4145	39/145	1058,2491,3006,3008,3009,3014,3018,3024,3148,4171,4678,8208,8341,8342,8347,8353,8354,8355,8356,8358,8360,8363,8366,8368,8467,8520,8968,10036,11339,55320,55355,55723,57082,64105,64946,79682,387103,554313,653604	CENPA,CENPI,H1-2,H1-4,H1-5,H2AX,H2BC3,H1-1,HMGB2,MCM2,NASP,CHAF1B,H2BC15,H2BC14,H2BC4,H3C6,H3C11,H3C8,H3C12,H3C2,H4C4,H4C11,H4C2,H4C13,SMARCA5,HAT1,H3C7,CHAF1A,OIP5,MIS18BP1,HJURP,ASF1B,KNL1,CENPK,CENPH,CENPU,CENPW,H4C15,H3C13
2_Member	Reactome Gene Sets	R-HSA-73886	Chromosome Maintenance	-23.4069	-20.6292	34/110	1058,2237,2491,3014,3018,5111,5422,5426,5427,5557,5982,5983,5984,5985,8331,8341,8342,8347,8360,8363,8366,8368,8467,11339,55135,55320,55355,57082,64105,64946,79682,94239,387103,554313	CENPA,FEN1,CENPI,H2AX,H2BC3,PCNA,POLA1,POLE,POLE2,PRIM1,RFC2,RFC3,RFC4,RFC5,H2AC14,H2BC15,H2BC14,H2BC4,H4C4,H4C11,H4C2,H4C13,SMARCA5,OIP5,WRAP53,MIS18BP1,HJURP,KNL1,CENPK,CENPH,CENPU,H2AZ2,CENPW,H4C15
2_Member	GO Biological Processes	GO:0031497	chromatin assembly	-23.0049	-20.2671	40/165	1058,2491,3006,3008,3009,3014,3018,3024,3070,3148,4171,4678,8208,8341,8342,8347,8353,8354,8355,8356,8358,8360,8363,8366,8368,8467,8520,8968,10036,11339,55320,55355,55723,57082,64105,64946,79682,387103,554313,653604	CENPA,CENPI,H1-2,H1-4,H1-5,H2AX,H2BC3,H1-1,HELLS,HMGB2,MCM2,NASP,CHAF1B,H2BC15,H2BC14,H2BC4,H3C6,H3C11,H3C8,H3C12,H3C2,H4C4,H4C11,H4C2,H4C13,SMARCA5,HAT1,H3C7,CHAF1A,OIP5,MIS18BP1,HJURP,ASF1B,KNL1,CENPK,CENPH,CENPU,CENPW,H4C15,H3C13
2_Member	GO Biological Processes	GO:0071824	protein-DNA complex subunit organization	-22.4579	-19.7636	51/288	142,1058,1062,1063,2491,3006,3008,3009,3014,3018,3024,3070,3148,4171,4172,4174,4175,4176,4678,5888,5925,8208,8318,8341,8342,8347,8353,8354,8355,8356,8358,8360,8363,8366,8368,8467,8520,8968,10036,11339,51053,55320,55355,55723,57082,64105,64946,79682,387103,554313,653604	PARP1,CENPA,CENPE,CENPF,CENPI,H1-2,H1-4,H1-5,H2AX,H2BC3,H1-1,HELLS,HMGB2,MCM2,MCM3,MCM5,MCM6,MCM7,NASP,RAD51,RB1,CHAF1B,CDC45,H2BC15,H2BC14,H2BC4,H3C6,H3C11,H3C8,H3C12,H3C2,H4C4,H4C11,H4C2,H4C13,SMARCA5,HAT1,H3C7,CHAF1A,OIP5,GMNN,MIS18BP1,HJURP,ASF1B,KNL1,CENPK,CENPH,CENPU,CENPW,H4C15,H3C13
2_Member	GO Biological Processes	GO:0006333	chromatin assembly or disassembly	-20.4813	-17.8881	40/191	1058,2491,3006,3008,3009,3014,3018,3024,3070,3148,4171,4678,8208,8341,8342,8347,8353,8354,8355,8356,8358,8360,8363,8366,8368,8467,8520,8968,10036,11339,55320,55355,55723,57082,64105,64946,79682,387103,554313,653604	CENPA,CENPI,H1-2,H1-4,H1-5,H2AX,H2BC3,H1-1,HELLS,HMGB2,MCM2,NASP,CHAF1B,H2BC15,H2BC14,H2BC4,H3C6,H3C11,H3C8,H3C12,H3C2,H4C4,H4C11,H4C2,H4C13,SMARCA5,HAT1,H3C7,CHAF1A,OIP5,MIS18BP1,HJURP,ASF1B,KNL1,CENPK,CENPH,CENPU,CENPW,H4C15,H3C13
2_Member	GO Biological Processes	GO:0034728	nucleosome organization	-20.181	-17.6236	39/184	1058,2491,3006,3008,3009,3014,3018,3024,3148,4171,4678,8208,8341,8342,8347,8353,8354,8355,8356,8358,8360,8363,8366,8368,8467,8520,8968,10036,11339,55320,55355,55723,57082,64105,64946,79682,387103,554313,653604	CENPA,CENPI,H1-2,H1-4,H1-5,H2AX,H2BC3,H1-1,HMGB2,MCM2,NASP,CHAF1B,H2BC15,H2BC14,H2BC4,H3C6,H3C11,H3C8,H3C12,H3C2,H4C4,H4C11,H4C2,H4C13,SMARCA5,HAT1,H3C7,CHAF1A,OIP5,MIS18BP1,HJURP,ASF1B,KNL1,CENPK,CENPH,CENPU,CENPW,H4C15,H3C13
2_Member	Reactome Gene Sets	R-HSA-2299718	Condensation of Prophase Chromosomes	-19.6474	-17.1361	26/74	891,983,3014,3018,5347,5925,8331,8341,8342,8347,8353,8354,8355,8356,8358,8360,8363,8366,8368,8968,10051,10592,54892,94239,554313,653604	CCNB1,CDK1,H2AX,H2BC3,PLK1,RB1,H2AC14,H2BC15,H2BC14,H2BC4,H3C6,H3C11,H3C8,H3C12,H3C2,H4C4,H4C11,H4C2,H4C13,H3C7,SMC4,SMC2,NCAPG2,H2AZ2,H4C15,H3C13
2_Member	Reactome Gene Sets	R-HSA-68875	Mitotic Prophase	-19.4529	-16.9615	34/142	891,983,3014,3018,4001,5347,5925,7112,8021,8331,8341,8342,8347,8353,8354,8355,8356,8358,8360,8363,8366,8368,8968,9133,9631,10051,10592,23511,54892,55706,57122,94239,554313,653604	CCNB1,CDK1,H2AX,H2BC3,LMNB1,PLK1,RB1,TMPO,NUP214,H2AC14,H2BC15,H2BC14,H2BC4,H3C6,H3C11,H3C8,H3C12,H3C2,H4C4,H4C11,H4C2,H4C13,H3C7,CCNB2,NUP155,SMC4,SMC2,NUP188,NCAPG2,NDC1,NUP107,H2AZ2,H4C15,H3C13
2_Member	Reactome Gene Sets	R-HSA-912446	Meiotic recombination	-17.7698	-15.3393	26/86	641,672,675,1017,3014,3018,5888,5932,8331,8341,8342,8347,8353,8354,8355,8356,8358,8360,8363,8366,8368,8968,84057,94239,554313,653604	BLM,BRCA1,BRCA2,CDK2,H2AX,H2BC3,RAD51,RBBP8,H2AC14,H2BC15,H2BC14,H2BC4,H3C6,H3C11,H3C8,H3C12,H3C2,H4C4,H4C11,H4C2,H4C13,H3C7,MND1,H2AZ2,H4C15,H3C13
2_Member	Reactome Gene Sets	R-HSA-2559583	Cellular Senescence	-17.4692	-15.0547	37/195	890,1017,1869,2146,3006,3008,3009,3014,3018,3024,3397,4001,4217,5608,5925,8331,8341,8342,8347,8353,8354,8355,8356,8358,8360,8363,8366,8368,8697,8968,9134,9261,11065,64682,94239,554313,653604	CCNA2,CDK2,E2F1,EZH2,H1-2,H1-4,H1-5,H2AX,H2BC3,H1-1,ID1,LMNB1,MAP3K5,MAP2K6,RB1,H2AC14,H2BC15,H2BC14,H2BC4,H3C6,H3C11,H3C8,H3C12,H3C2,H4C4,H4C11,H4C2,H4C13,CDC23,H3C7,CCNE2,MAPKAPK2,UBE2C,ANAPC1,H2AZ2,H4C15,H3C13
2_Member	GO Biological Processes	GO:0034508	centromere complex assembly	-16.6678	-14.2746	21/56	1058,1062,1063,2491,3070,4678,5925,8360,8363,8366,8368,8467,11339,55320,55355,57082,64105,64946,79682,387103,554313	CENPA,CENPE,CENPF,CENPI,HELLS,NASP,RB1,H4C4,H4C11,H4C2,H4C13,SMARCA5,OIP5,MIS18BP1,HJURP,KNL1,CENPK,CENPH,CENPU,CENPW,H4C15
2_Member	Reactome Gene Sets	R-HSA-606279	Deposition of new CENPA-containing nucleosomes at the centromere	-16.0919	-13.7475	23/74	1058,2491,3014,3018,8331,8341,8342,8347,8360,8363,8366,8368,8467,11339,55320,55355,57082,64105,64946,79682,94239,387103,554313	CENPA,CENPI,H2AX,H2BC3,H2AC14,H2BC15,H2BC14,H2BC4,H4C4,H4C11,H4C2,H4C13,SMARCA5,OIP5,MIS18BP1,HJURP,KNL1,CENPK,CENPH,CENPU,H2AZ2,CENPW,H4C15
2_Member	Reactome Gene Sets	R-HSA-774815	Nucleosome assembly	-16.0919	-13.7475	23/74	1058,2491,3014,3018,8331,8341,8342,8347,8360,8363,8366,8368,8467,11339,55320,55355,57082,64105,64946,79682,94239,387103,554313	CENPA,CENPI,H2AX,H2BC3,H2AC14,H2BC15,H2BC14,H2BC4,H4C4,H4C11,H4C2,H4C13,SMARCA5,OIP5,MIS18BP1,HJURP,KNL1,CENPK,CENPH,CENPU,H2AZ2,CENPW,H4C15
2_Member	GO Biological Processes	GO:0006335	DNA replication-dependent nucleosome assembly	-15.2814	-12.9851	16/32	4678,8208,8353,8354,8355,8356,8358,8360,8363,8366,8368,8520,8968,10036,55723,554313	NASP,CHAF1B,H3C6,H3C11,H3C8,H3C12,H3C2,H4C4,H4C11,H4C2,H4C13,HAT1,H3C7,CHAF1A,ASF1B,H4C15
2_Member	GO Biological Processes	GO:0034723	DNA replication-dependent nucleosome organization	-15.2814	-12.9851	16/32	4678,8208,8353,8354,8355,8356,8358,8360,8363,8366,8368,8520,8968,10036,55723,554313	NASP,CHAF1B,H3C6,H3C11,H3C8,H3C12,H3C2,H4C4,H4C11,H4C2,H4C13,HAT1,H3C7,CHAF1A,ASF1B,H4C15
2_Member	Reactome Gene Sets	R-HSA-1500620	Meiosis	-15.0421	-12.758	27/118	641,672,675,1017,3014,3018,4001,5888,5932,8331,8341,8342,8347,8353,8354,8355,8356,8358,8360,8363,8366,8368,8968,84057,94239,554313,653604	BLM,BRCA1,BRCA2,CDK2,H2AX,H2BC3,LMNB1,RAD51,RBBP8,H2AC14,H2BC15,H2BC14,H2BC4,H3C6,H3C11,H3C8,H3C12,H3C2,H4C4,H4C11,H4C2,H4C13,H3C7,MND1,H2AZ2,H4C15,H3C13
2_Member	Reactome Gene Sets	R-HSA-157579	Telomere Maintenance	-14.9929	-12.7128	23/82	2237,3014,3018,5111,5422,5426,5427,5557,5982,5983,5984,5985,8331,8341,8342,8347,8360,8363,8366,8368,55135,94239,554313	FEN1,H2AX,H2BC3,PCNA,POLA1,POLE,POLE2,PRIM1,RFC2,RFC3,RFC4,RFC5,H2AC14,H2BC15,H2BC14,H2BC4,H4C4,H4C11,H4C2,H4C13,WRAP53,H2AZ2,H4C15
2_Member	KEGG Pathway	hsa05322	Systemic lupus erythematosus	-14.5796	-12.3151	28/133	3014,3018,3108,3109,3119,3122,3123,8329,8330,8331,8336,8341,8342,8347,8353,8354,8355,8356,8358,8360,8363,8366,8368,8968,94239,317772,554313,653604	H2AX,H2BC3,HLA-DMA,HLA-DMB,HLA-DQB1,HLA-DRA,HLA-DRB1,H2AC13,H2AC15,H2AC14,H2AC17,H2BC15,H2BC14,H2BC4,H3C6,H3C11,H3C8,H3C12,H3C2,H4C4,H4C11,H4C2,H4C13,H3C7,H2AZ2,H2AC21,H4C15,H3C13
2_Member	GO Biological Processes	GO:0006336	DNA replication-independent nucleosome assembly	-14.5379	-12.2773	19/54	1058,2491,4678,8360,8363,8366,8368,8467,8520,11339,55320,55355,55723,57082,64105,64946,79682,387103,554313	CENPA,CENPI,NASP,H4C4,H4C11,H4C2,H4C13,SMARCA5,HAT1,OIP5,MIS18BP1,HJURP,ASF1B,KNL1,CENPK,CENPH,CENPU,CENPW,H4C15
2_Member	GO Biological Processes	GO:0031055	chromatin remodeling at centromere	-14.3745	-12.1288	18/48	1058,2491,3070,4678,8360,8363,8366,8368,8467,11339,55320,55355,57082,64105,64946,79682,387103,554313	CENPA,CENPI,HELLS,NASP,H4C4,H4C11,H4C2,H4C13,SMARCA5,OIP5,MIS18BP1,HJURP,KNL1,CENPK,CENPH,CENPU,CENPW,H4C15
2_Member	GO Biological Processes	GO:0034724	DNA replication-independent nucleosome organization	-14.3672	-12.1279	19/55	1058,2491,4678,8360,8363,8366,8368,8467,8520,11339,55320,55355,55723,57082,64105,64946,79682,387103,554313	CENPA,CENPI,NASP,H4C4,H4C11,H4C2,H4C13,SMARCA5,HAT1,OIP5,MIS18BP1,HJURP,ASF1B,KNL1,CENPK,CENPH,CENPU,CENPW,H4C15
2_Member	Reactome Gene Sets	R-HSA-5578749	Transcriptional regulation by small RNAs	-14.304	-12.0692	25/106	3014,3018,5901,8021,8331,8341,8342,8347,8353,8354,8355,8356,8358,8360,8363,8366,8368,8968,9631,23511,55706,57122,94239,554313,653604	H2AX,H2BC3,RAN,NUP214,H2AC14,H2BC15,H2BC14,H2BC4,H3C6,H3C11,H3C8,H3C12,H3C2,H4C4,H4C11,H4C2,H4C13,H3C7,NUP155,NUP188,NDC1,NUP107,H2AZ2,H4C15,H3C13
2_Member	Reactome Gene Sets	R-HSA-212300	PRC2 methylates histones and DNA	-13.9889	-11.7648	21/73	2146,3014,3018,8331,8341,8342,8347,8353,8354,8355,8356,8358,8360,8363,8366,8368,8968,26147,94239,554313,653604	EZH2,H2AX,H2BC3,H2AC14,H2BC15,H2BC14,H2BC4,H3C6,H3C11,H3C8,H3C12,H3C2,H4C4,H4C11,H4C2,H4C13,H3C7,PHF19,H2AZ2,H4C15,H3C13
2_Member	Reactome Gene Sets	R-HSA-5334118	DNA methylation	-13.9804	-11.7597	20/65	3014,3018,8331,8341,8342,8347,8353,8354,8355,8356,8358,8360,8363,8366,8368,8968,29128,94239,554313,653604	H2AX,H2BC3,H2AC14,H2BC15,H2BC14,H2BC4,H3C6,H3C11,H3C8,H3C12,H3C2,H4C4,H4C11,H4C2,H4C13,H3C7,UHRF1,H2AZ2,H4C15,H3C13
2_Member	GO Biological Processes	GO:0034080	CENP-A containing nucleosome assembly	-13.8656	-11.6552	17/44	1058,2491,4678,8360,8363,8366,8368,8467,11339,55320,55355,57082,64105,64946,79682,387103,554313	CENPA,CENPI,NASP,H4C4,H4C11,H4C2,H4C13,SMARCA5,OIP5,MIS18BP1,HJURP,KNL1,CENPK,CENPH,CENPU,CENPW,H4C15
2_Member	GO Biological Processes	GO:0061641	CENP-A containing chromatin organization	-13.8656	-11.6552	17/44	1058,2491,4678,8360,8363,8366,8368,8467,11339,55320,55355,57082,64105,64946,79682,387103,554313	CENPA,CENPI,NASP,H4C4,H4C11,H4C2,H4C13,SMARCA5,OIP5,MIS18BP1,HJURP,KNL1,CENPK,CENPH,CENPU,CENPW,H4C15
2_Member	Reactome Gene Sets	R-HSA-1912408	Pre-NOTCH Transcription and Translation	-13.6902	-11.4866	23/93	595,1869,3014,3018,4853,4854,8331,8341,8342,8347,8353,8354,8355,8356,8358,8360,8363,8366,8368,8968,94239,554313,653604	CCND1,E2F1,H2AX,H2BC3,NOTCH2,NOTCH3,H2AC14,H2BC15,H2BC14,H2BC4,H3C6,H3C11,H3C8,H3C12,H3C2,H4C4,H4C11,H4C2,H4C13,H3C7,H2AZ2,H4C15,H3C13
2_Member	Reactome Gene Sets	R-HSA-3214858	RMTs methylate histone arginines	-13.2323	-11.0386	21/79	595,3014,8329,8330,8331,8336,8353,8354,8355,8356,8358,8360,8363,8366,8368,8968,55170,94239,317772,554313,653604	CCND1,H2AX,H2AC13,H2AC15,H2AC14,H2AC17,H3C6,H3C11,H3C8,H3C12,H3C2,H4C4,H4C11,H4C2,H4C13,H3C7,PRMT6,H2AZ2,H2AC21,H4C15,H3C13
2_Member	Reactome Gene Sets	R-HSA-73728	RNA Polymerase I Promoter Opening	-13.1343	-10.9439	19/63	3014,3018,8331,8341,8342,8347,8353,8354,8355,8356,8358,8360,8363,8366,8368,8968,94239,554313,653604	H2AX,H2BC3,H2AC14,H2BC15,H2BC14,H2BC4,H3C6,H3C11,H3C8,H3C12,H3C2,H4C4,H4C11,H4C2,H4C13,H3C7,H2AZ2,H4C15,H3C13
2_Member	Reactome Gene Sets	R-HSA-2559586	DNA Damage/Telomere Stress Induced Senescence	-13.1134	-10.9262	21/80	890,1017,3006,3008,3009,3014,3018,3024,4001,5925,8331,8341,8342,8347,8360,8363,8366,8368,9134,94239,554313	CCNA2,CDK2,H1-2,H1-4,H1-5,H2AX,H2BC3,H1-1,LMNB1,RB1,H2AC14,H2BC15,H2BC14,H2BC4,H4C4,H4C11,H4C2,H4C13,CCNE2,H2AZ2,H4C15
2_Member	Reactome Gene Sets	R-HSA-9616222	Transcriptional regulation of granulopoiesis	-13.01	-10.8292	22/90	865,1017,1869,3014,3018,8331,8341,8342,8347,8353,8354,8355,8356,8358,8360,8363,8366,8368,8968,94239,554313,653604	CBFB,CDK2,E2F1,H2AX,H2BC3,H2AC14,H2BC15,H2BC14,H2BC4,H3C6,H3C11,H3C8,H3C12,H3C2,H4C4,H4C11,H4C2,H4C13,H3C7,H2AZ2,H4C15,H3C13
2_Member	Reactome Gene Sets	R-HSA-2262752	Cellular responses to stress	-12.9644	-10.7899	48/429	768,890,1017,1869,2034,2146,3006,3008,3009,3014,3018,3024,3091,3303,3304,3397,4001,4217,5608,5925,8021,8331,8341,8342,8347,8353,8354,8355,8356,8358,8360,8363,8366,8368,8697,8968,9134,9261,9631,11065,23511,55662,55706,57122,64682,94239,554313,653604	CA9,CCNA2,CDK2,E2F1,EPAS1,EZH2,H1-2,H1-4,H1-5,H2AX,H2BC3,H1-1,HIF1A,HSPA1A,HSPA1B,ID1,LMNB1,MAP3K5,MAP2K6,RB1,NUP214,H2AC14,H2BC15,H2BC14,H2BC4,H3C6,H3C11,H3C8,H3C12,H3C2,H4C4,H4C11,H4C2,H4C13,CDC23,H3C7,CCNE2,MAPKAPK2,NUP155,UBE2C,NUP188,HIF1AN,NDC1,NUP107,ANAPC1,H2AZ2,H4C15,H3C13
2_Member	Reactome Gene Sets	R-HSA-2559582	Senescence-Associated Secretory Phenotype (SASP)	-12.9524	-10.781	24/110	890,1017,3014,3018,8331,8341,8342,8347,8353,8354,8355,8356,8358,8360,8363,8366,8368,8697,8968,11065,64682,94239,554313,653604	CCNA2,CDK2,H2AX,H2BC3,H2AC14,H2BC15,H2BC14,H2BC4,H3C6,H3C11,H3C8,H3C12,H3C2,H4C4,H4C11,H4C2,H4C13,CDC23,H3C7,UBE2C,ANAPC1,H2AZ2,H4C15,H3C13
2_Member	Reactome Gene Sets	R-HSA-5250924	B-WICH complex positively regulates rRNA expression	-12.9032	-10.7348	22/91	3014,3018,8331,8341,8342,8347,8353,8354,8355,8356,8358,8360,8363,8366,8368,8467,8968,9188,94239,221830,554313,653604	H2AX,H2BC3,H2AC14,H2BC15,H2BC14,H2BC4,H3C6,H3C11,H3C8,H3C12,H3C2,H4C4,H4C11,H4C2,H4C13,SMARCA5,H3C7,DDX21,H2AZ2,TWISTNB,H4C15,H3C13
2_Member	Reactome Gene Sets	R-HSA-73884	Base Excision Repair	-12.7978	-10.6356	22/92	142,2237,3014,3018,5111,5426,5427,5982,5983,5984,5985,8331,8341,8342,8347,8360,8363,8366,8368,55247,94239,554313	PARP1,FEN1,H2AX,H2BC3,PCNA,POLE,POLE2,RFC2,RFC3,RFC4,RFC5,H2AC14,H2BC15,H2BC14,H2BC4,H4C4,H4C11,H4C2,H4C13,NEIL3,H2AZ2,H4C15
2_Member	Reactome Gene Sets	R-HSA-1474165	Reproduction	-12.7848	-10.6256	27/144	641,672,675,1017,3014,3018,4001,5888,5932,8331,8341,8342,8347,8353,8354,8355,8356,8358,8360,8363,8366,8368,8968,84057,94239,554313,653604	BLM,BRCA1,BRCA2,CDK2,H2AX,H2BC3,LMNB1,RAD51,RBBP8,H2AC14,H2BC15,H2BC14,H2BC4,H3C6,H3C11,H3C8,H3C12,H3C2,H4C4,H4C11,H4C2,H4C13,H3C7,MND1,H2AZ2,H4C15,H3C13
2_Member	Reactome Gene Sets	R-HSA-5625886	Activated PKN1 stimulates transcription of AR (androgen receptor) regulated genes KLK2 and KLK3	-12.5922	-10.439	19/67	3014,3018,8331,8341,8342,8347,8353,8354,8355,8356,8358,8360,8363,8366,8368,8968,94239,554313,653604	H2AX,H2BC3,H2AC14,H2BC15,H2BC14,H2BC4,H3C6,H3C11,H3C8,H3C12,H3C2,H4C4,H4C11,H4C2,H4C13,H3C7,H2AZ2,H4C15,H3C13
2_Member	Reactome Gene Sets	R-HSA-427359	SIRT1 negatively regulates rRNA expression	-12.4632	-10.3159	19/68	3014,3018,8331,8341,8342,8347,8353,8354,8355,8356,8358,8360,8363,8366,8368,8968,94239,554313,653604	H2AX,H2BC3,H2AC14,H2BC15,H2BC14,H2BC4,H3C6,H3C11,H3C8,H3C12,H3C2,H4C4,H4C11,H4C2,H4C13,H3C7,H2AZ2,H4C15,H3C13
2_Member	Reactome Gene Sets	R-HSA-8953897	Cellular responses to external stimuli	-12.4487	-10.3043	53/525	768,890,1017,1459,1869,2034,2146,3006,3008,3009,3014,3018,3024,3091,3303,3304,3397,4001,4217,4501,5608,5925,8021,8331,8341,8342,8347,8353,8354,8355,8356,8358,8360,8363,8366,8368,8697,8968,9134,9261,9631,11065,11345,23511,51001,55662,55706,57122,64682,94239,115201,554313,653604	CA9,CCNA2,CDK2,CSNK2A2,E2F1,EPAS1,EZH2,H1-2,H1-4,H1-5,H2AX,H2BC3,H1-1,HIF1A,HSPA1A,HSPA1B,ID1,LMNB1,MAP3K5,MT1X,MAP2K6,RB1,NUP214,H2AC14,H2BC15,H2BC14,H2BC4,H3C6,H3C11,H3C8,H3C12,H3C2,H4C4,H4C11,H4C2,H4C13,CDC23,H3C7,CCNE2,MAPKAPK2,NUP155,UBE2C,GABARAPL2,NUP188,MTERF3,HIF1AN,NDC1,NUP107,ANAPC1,H2AZ2,ATG4A,H4C15,H3C13
2_Member	Reactome Gene Sets	R-HSA-1912422	Pre-NOTCH Expression and Processing	-12.1139	-9.98667	23/109	595,1869,3014,3018,4853,4854,8331,8341,8342,8347,8353,8354,8355,8356,8358,8360,8363,8366,8368,8968,94239,554313,653604	CCND1,E2F1,H2AX,H2BC3,NOTCH2,NOTCH3,H2AC14,H2BC15,H2BC14,H2BC4,H3C6,H3C11,H3C8,H3C12,H3C2,H4C4,H4C11,H4C2,H4C13,H3C7,H2AZ2,H4C15,H3C13
2_Member	Reactome Gene Sets	R-HSA-211000	Gene Silencing by RNA	-11.6848	-9.56668	25/136	3014,3018,5901,8021,8331,8341,8342,8347,8353,8354,8355,8356,8358,8360,8363,8366,8368,8968,9631,23511,55706,57122,94239,554313,653604	H2AX,H2BC3,RAN,NUP214,H2AC14,H2BC15,H2BC14,H2BC4,H3C6,H3C11,H3C8,H3C12,H3C2,H4C4,H4C11,H4C2,H4C13,H3C7,NUP155,NUP188,NDC1,NUP107,H2AZ2,H4C15,H3C13
2_Member	Reactome Gene Sets	R-HSA-2559580	Oxidative Stress Induced Senescence	-11.6693	-9.55592	24/125	1869,2146,3014,3018,4217,5608,8331,8341,8342,8347,8353,8354,8355,8356,8358,8360,8363,8366,8368,8968,9261,94239,554313,653604	E2F1,EZH2,H2AX,H2BC3,MAP3K5,MAP2K6,H2AC14,H2BC15,H2BC14,H2BC4,H3C6,H3C11,H3C8,H3C12,H3C2,H4C4,H4C11,H4C2,H4C13,H3C7,MAPKAPK2,H2AZ2,H4C15,H3C13
2_Member	Reactome Gene Sets	R-HSA-3214815	HDACs deacetylate histones	-11.627	-9.51625	21/94	3018,8329,8330,8331,8336,8341,8342,8347,8353,8354,8355,8356,8358,8360,8363,8366,8368,8968,317772,554313,653604	H2BC3,H2AC13,H2AC15,H2AC14,H2AC17,H2BC15,H2BC14,H2BC4,H3C6,H3C11,H3C8,H3C12,H3C2,H4C4,H4C11,H4C2,H4C13,H3C7,H2AC21,H4C15,H3C13
2_Member	Reactome Gene Sets	R-HSA-5625740	RHO GTPases activate PKNs	-11.5318	-9.42379	21/95	995,3014,3018,7534,8331,8341,8342,8347,8353,8354,8355,8356,8358,8360,8363,8366,8368,8968,94239,554313,653604	CDC25C,H2AX,H2BC3,YWHAZ,H2AC14,H2BC15,H2BC14,H2BC4,H3C6,H3C11,H3C8,H3C12,H3C2,H4C4,H4C11,H4C2,H4C13,H3C7,H2AZ2,H4C15,H3C13
2_Member	Reactome Gene Sets	R-HSA-427389	ERCC6 (CSB) and EHMT2 (G9a) positively regulate rRNA expression	-11.5124	-9.40703	19/76	3014,3018,8331,8341,8342,8347,8353,8354,8355,8356,8358,8360,8363,8366,8368,8968,94239,554313,653604	H2AX,H2BC3,H2AC14,H2BC15,H2BC14,H2BC4,H3C6,H3C11,H3C8,H3C12,H3C2,H4C4,H4C11,H4C2,H4C13,H3C7,H2AZ2,H4C15,H3C13
2_Member	Reactome Gene Sets	R-HSA-5250913	Positive epigenetic regulation of rRNA expression	-11.4624	-9.36494	22/106	3014,3018,8331,8341,8342,8347,8353,8354,8355,8356,8358,8360,8363,8366,8368,8467,8968,9188,94239,221830,554313,653604	H2AX,H2BC3,H2AC14,H2BC15,H2BC14,H2BC4,H3C6,H3C11,H3C8,H3C12,H3C2,H4C4,H4C11,H4C2,H4C13,SMARCA5,H3C7,DDX21,H2AZ2,TWISTNB,H4C15,H3C13
2_Member	Reactome Gene Sets	R-HSA-5693606	DNA Double Strand Break Response	-11.4026	-9.30781	19/77	25,580,672,2138,3014,3018,3838,7468,8341,8342,8347,8360,8363,8366,8368,8467,8924,9682,554313	ABL1,BARD1,BRCA1,EYA1,H2AX,H2BC3,KPNA2,NSD2,H2BC15,H2BC14,H2BC4,H4C4,H4C11,H4C2,H4C13,SMARCA5,HERC2,KDM4A,H4C15
2_Member	Reactome Gene Sets	R-HSA-8936459	RUNX1 regulates genes involved in megakaryocyte differentiation and platelet function	-11.3453	-9.25569	21/97	865,3014,3018,8331,8341,8342,8347,8353,8354,8355,8356,8358,8360,8363,8366,8368,8968,55170,94239,554313,653604	CBFB,H2AX,H2BC3,H2AC14,H2BC15,H2BC14,H2BC4,H3C6,H3C11,H3C8,H3C12,H3C2,H4C4,H4C11,H4C2,H4C13,H3C7,PRMT6,H2AZ2,H4C15,H3C13
2_Member	GO Biological Processes	GO:0043486	histone exchange	-11.3265	-9.24452	17/60	1058,2491,4678,8360,8363,8366,8368,8467,11339,55320,55355,57082,64105,64946,79682,387103,554313	CENPA,CENPI,NASP,H4C4,H4C11,H4C2,H4C13,SMARCA5,OIP5,MIS18BP1,HJURP,KNL1,CENPK,CENPH,CENPU,CENPW,H4C15
2_Member	Reactome Gene Sets	R-HSA-73772	RNA Polymerase I Promoter Escape	-10.9643	-8.89961	20/91	3014,3018,8331,8341,8342,8347,8353,8354,8355,8356,8358,8360,8363,8366,8368,8968,94239,221830,554313,653604	H2AX,H2BC3,H2AC14,H2BC15,H2BC14,H2BC4,H3C6,H3C11,H3C8,H3C12,H3C2,H4C4,H4C11,H4C2,H4C13,H3C7,H2AZ2,TWISTNB,H4C15,H3C13
2_Member	Reactome Gene Sets	R-HSA-212165	Epigenetic regulation of gene expression	-10.773	-8.71551	25/149	2146,3014,3018,8331,8341,8342,8347,8353,8354,8355,8356,8358,8360,8363,8366,8368,8467,8968,9188,26147,29128,94239,221830,554313,653604	EZH2,H2AX,H2BC3,H2AC14,H2BC15,H2BC14,H2BC4,H3C6,H3C11,H3C8,H3C12,H3C2,H4C4,H4C11,H4C2,H4C13,SMARCA5,H3C7,DDX21,PHF19,UHRF1,H2AZ2,TWISTNB,H4C15,H3C13
2_Member	Reactome Gene Sets	R-HSA-5693565	Recruitment and ATM-mediated phosphorylation of repair and signaling proteins at DNA double strand b	-10.5128	-8.46006	18/76	25,580,672,2138,3014,3018,7468,8341,8342,8347,8360,8363,8366,8368,8467,8924,9682,554313	ABL1,BARD1,BRCA1,EYA1,H2AX,H2BC3,NSD2,H2BC15,H2BC14,H2BC4,H4C4,H4C11,H4C2,H4C13,SMARCA5,HERC2,KDM4A,H4C15
2_Member	Reactome Gene Sets	R-HSA-427413	NoRC negatively regulates rRNA expression	-10.4821	-8.43409	21/107	3014,3018,8331,8341,8342,8347,8353,8354,8355,8356,8358,8360,8363,8366,8368,8467,8968,94239,221830,554313,653604	H2AX,H2BC3,H2AC14,H2BC15,H2BC14,H2BC4,H3C6,H3C11,H3C8,H3C12,H3C2,H4C4,H4C11,H4C2,H4C13,SMARCA5,H3C7,H2AZ2,TWISTNB,H4C15,H3C13
2_Member	KEGG Pathway	hsa05034	Alcoholism	-10.4122	-8.36651	27/180	2791,3014,3018,5569,8329,8330,8331,8336,8341,8342,8347,8353,8354,8355,8356,8358,8360,8363,8366,8368,8520,8968,53358,94239,317772,554313,653604	GNG11,H2AX,H2BC3,PKIA,H2AC13,H2AC15,H2AC14,H2AC17,H2BC15,H2BC14,H2BC4,H3C6,H3C11,H3C8,H3C12,H3C2,H4C4,H4C11,H4C2,H4C13,HAT1,H3C7,SHC3,H2AZ2,H2AC21,H4C15,H3C13
2_Member	GO Biological Processes	GO:0060968	regulation of gene silencing	-10.3242	-8.28311	25/156	1017,3006,3008,3009,3024,8021,8318,8353,8354,8355,8356,8358,8360,8363,8366,8368,8968,9631,10269,23511,29028,55706,57122,554313,653604	CDK2,H1-2,H1-4,H1-5,H1-1,NUP214,CDC45,H3C6,H3C11,H3C8,H3C12,H3C2,H4C4,H4C11,H4C2,H4C13,H3C7,NUP155,ZMPSTE24,NUP188,ATAD2,NDC1,NUP107,H4C15,H3C13
2_Member	GO Biological Processes	GO:0006342	chromatin silencing	-10.2634	-8.22693	22/121	2146,3006,3008,3009,3024,3070,8318,8353,8354,8355,8356,8358,8360,8363,8366,8368,8467,8520,8968,29028,554313,653604	EZH2,H1-2,H1-4,H1-5,H1-1,HELLS,CDC45,H3C6,H3C11,H3C8,H3C12,H3C2,H4C4,H4C11,H4C2,H4C13,SMARCA5,HAT1,H3C7,ATAD2,H4C15,H3C13
2_Member	Reactome Gene Sets	R-HSA-5250941	Negative epigenetic regulation of rRNA expression	-10.2433	-8.20905	21/110	3014,3018,8331,8341,8342,8347,8353,8354,8355,8356,8358,8360,8363,8366,8368,8467,8968,94239,221830,554313,653604	H2AX,H2BC3,H2AC14,H2BC15,H2BC14,H2BC4,H3C6,H3C11,H3C8,H3C12,H3C2,H4C4,H4C11,H4C2,H4C13,SMARCA5,H3C7,H2AZ2,TWISTNB,H4C15,H3C13
2_Member	Reactome Gene Sets	R-HSA-201722	Formation of the beta-catenin:TCF transactivating complex	-10.0357	-8.01435	19/91	3014,3018,8331,8341,8342,8347,8353,8354,8355,8356,8358,8360,8363,8366,8368,8968,94239,554313,653604	H2AX,H2BC3,H2AC14,H2BC15,H2BC14,H2BC4,H3C6,H3C11,H3C8,H3C12,H3C2,H4C4,H4C11,H4C2,H4C13,H3C7,H2AZ2,H4C15,H3C13
2_Member	GO Biological Processes	GO:0045814	negative regulation of gene expression, epigenetic	-10.0352	-8.01435	23/136	2146,3006,3008,3009,3024,3070,8318,8353,8354,8355,8356,8358,8360,8363,8366,8368,8467,8520,8968,26147,29028,554313,653604	EZH2,H1-2,H1-4,H1-5,H1-1,HELLS,CDC45,H3C6,H3C11,H3C8,H3C12,H3C2,H4C4,H4C11,H4C2,H4C13,SMARCA5,HAT1,H3C7,PHF19,ATAD2,H4C15,H3C13
2_Member	GO Biological Processes	GO:0000183	chromatin silencing at rDNA	-9.48743	-7.48595	13/41	8353,8354,8355,8356,8358,8360,8363,8366,8368,8467,8968,554313,653604	H3C6,H3C11,H3C8,H3C12,H3C2,H4C4,H4C11,H4C2,H4C13,SMARCA5,H3C7,H4C15,H3C13
2_Member	Reactome Gene Sets	R-HSA-73854	RNA Polymerase I Promoter Clearance	-9.38974	-7.39648	20/110	3014,3018,8331,8341,8342,8347,8353,8354,8355,8356,8358,8360,8363,8366,8368,8968,94239,221830,554313,653604	H2AX,H2BC3,H2AC14,H2BC15,H2BC14,H2BC4,H3C6,H3C11,H3C8,H3C12,H3C2,H4C4,H4C11,H4C2,H4C13,H3C7,H2AZ2,TWISTNB,H4C15,H3C13
2_Member	Reactome Gene Sets	R-HSA-5617472	Activation of anterior HOX genes in hindbrain development during early embryogenesis	-9.36631	-7.37715	21/122	2146,3014,3018,5916,8331,8341,8342,8347,8353,8354,8355,8356,8358,8360,8363,8366,8368,8968,94239,554313,653604	EZH2,H2AX,H2BC3,RARG,H2AC14,H2BC15,H2BC14,H2BC4,H3C6,H3C11,H3C8,H3C12,H3C2,H4C4,H4C11,H4C2,H4C13,H3C7,H2AZ2,H4C15,H3C13
2_Member	Reactome Gene Sets	R-HSA-5619507	Activation of HOX genes during differentiation	-9.36631	-7.37715	21/122	2146,3014,3018,5916,8331,8341,8342,8347,8353,8354,8355,8356,8358,8360,8363,8366,8368,8968,94239,554313,653604	EZH2,H2AX,H2BC3,RARG,H2AC14,H2BC15,H2BC14,H2BC4,H3C6,H3C11,H3C8,H3C12,H3C2,H4C4,H4C11,H4C2,H4C13,H3C7,H2AZ2,H4C15,H3C13
2_Member	Reactome Gene Sets	R-HSA-73864	RNA Polymerase I Transcription	-9.24466	-7.26157	20/112	3014,3018,8331,8341,8342,8347,8353,8354,8355,8356,8358,8360,8363,8366,8368,8968,94239,221830,554313,653604	H2AX,H2BC3,H2AC14,H2BC15,H2BC14,H2BC4,H3C6,H3C11,H3C8,H3C12,H3C2,H4C4,H4C11,H4C2,H4C13,H3C7,H2AZ2,TWISTNB,H4C15,H3C13
2_Member	Reactome Gene Sets	R-HSA-9018519	Estrogen-dependent gene expression	-9.15914	-7.18006	23/150	595,865,3014,3018,3838,7039,8331,8341,8342,8347,8353,8354,8355,8356,8358,8360,8363,8366,8368,8968,94239,554313,653604	CCND1,CBFB,H2AX,H2BC3,KPNA2,TGFA,H2AC14,H2BC15,H2BC14,H2BC4,H3C6,H3C11,H3C8,H3C12,H3C2,H4C4,H4C11,H4C2,H4C13,H3C7,H2AZ2,H4C15,H3C13
2_Member	Reactome Gene Sets	R-HSA-3214847	HATs acetylate histones	-8.87668	-6.91516	22/142	3018,8329,8330,8331,8336,8341,8342,8347,8353,8354,8355,8356,8358,8360,8363,8366,8368,8520,8968,317772,554313,653604	H2BC3,H2AC13,H2AC15,H2AC14,H2AC17,H2BC15,H2BC14,H2BC4,H3C6,H3C11,H3C8,H3C12,H3C2,H4C4,H4C11,H4C2,H4C13,HAT1,H3C7,H2AC21,H4C15,H3C13
2_Member	Reactome Gene Sets	R-HSA-8939236	RUNX1 regulates transcription of genes involved in differentiation of HSCs	-8.84199	-6.88238	21/130	25,865,3014,3018,8331,8341,8342,8347,8353,8354,8355,8356,8358,8360,8363,8366,8368,8968,94239,554313,653604	ABL1,CBFB,H2AX,H2BC3,H2AC14,H2BC15,H2BC14,H2BC4,H3C6,H3C11,H3C8,H3C12,H3C2,H4C4,H4C11,H4C2,H4C13,H3C7,H2AZ2,H4C15,H3C13
[truncated: 305 more rows]
