# Supplementary material for: ZNF768 links oncogenic RAS to cellular senescence
Source: Nat Commun. 2021 Aug 17;12:4841. doi: 10.1038/s41467-021-24932-w (PMC8370976; doi:10.1038/s41467-021-24932-w)
Supplement: Supplementary file 7 — Supplementary Data 5 [file 41467_2021_24932_MOESM7_ESM.xlsx]

## Sheet: Annotation
Supplementary Data 5. GO and metascape analysis of the genes upregulated in U87 cells upon ZNF768 knockdown
Input ID	Gene ID	Type	Tax ID	Homologene Gene ID	Homologene Gene Tax ID	Gene Symbol	Description	Biological Process (GO)	Kinase Class (UniProt)	Protein Function (Protein Atlas)	Subcellular Location (Protein Atlas)	Drug (DrugBank)	Canonical Pathways_x000D_	Hallmark Gene Sets_x000D_	GO:0030330 DNA damage response, signal tr	hsa05203 Viral carcinogenesis	hsa04210 Apoptosis	hsa04919 Thyroid hormone signaling path	GO:0016042 lipid catabolic process	GO:0050890 cognition	GO:0035082 axoneme assembly	M187 PID TRKR PATHWAY	hsa04010 MAPK signaling pathway	GO:0002456 T cell mediated immunity	GO:0071496 cellular response to external	GO:0062013 positive regulation of small m	GO:0031645 negative regulation of neurolo	GO:0034612 response to tumor necrosis fac	hsa05130 Pathogenic Escherichia coli in	GO:0044706 multi-multicellular organism p	GO:0021602 cranial nerve morphogenesis	M18030 ST TUMOR NECROSIS FACTOR PATHW	GO:0033032 regulation of myeloid cell apo	M254 PID MYC REPRESS PATHWAY
CEACAMP6	1094	symbol	H. sapiens	1094	H. sapiens	CEACAMP6	carcinoembryonic antigen related cell adhesion molecule pseudogene 6								0.0	0.0	0.0	0.0	0.0	0.0	0.0	0.0	0.0	0.0	0.0	0.0	0.0	0.0	0.0	0.0	0.0	0.0	0.0	0.0
PSG4	5672	symbol	H. sapiens	5672	H. sapiens	PSG4	pregnancy specific beta-1-glycoprotein 4	GO:0007565 female pregnancy;GO:0044706 multi-multicellular organism process;GO:0044703 multi-organism reproductive process							0.0	0.0	0.0	0.0	0.0	0.0	0.0	0.0	0.0	0.0	0.0	0.0	0.0	0.0	0.0	1.0	0.0	0.0	0.0	0.0
TNFRSF9	3604	symbol	H. sapiens	3604	H. sapiens	TNFRSF9	TNF receptor superfamily member 9	GO:0033209 tumor necrosis factor-mediated signaling pathway;GO:0071356 cellular response to tumor necrosis factor;GO:0034612 response to tumor necrosis factor		CD markers	Nucleoli;Plasma membrane(Approved)		(M272)PID CD8 TCR DOWNSTREAM PATHWAY	(M5947)HALLMARK IL2 STAT5 SIGNALING; (M5890)HALLMARK TNFA SIGNALING VIA NFKB; (M5932)HALLMARK INFLAMMATORY RESPONSE	0.0	0.0	0.0	0.0	0.0	0.0	0.0	0.0	0.0	0.0	0.0	0.0	0.0	1.0	0.0	0.0	0.0	0.0	0.0	0.0
CXADR	1525	symbol	H. sapiens	1525	H. sapiens	CXADR	CXADR Ig-like cell adhesion molecule	GO:0098904 regulation of AV node cell action potential;GO:0086072 AV node cell-bundle of His cell adhesion involved in cell communication;GO:0086016 AV node cell action potential			Cell Junctions;Plasma membrane(Enhanced)				0.0	0.0	0.0	0.0	0.0	0.0	0.0	0.0	0.0	1.0	0.0	0.0	0.0	0.0	0.0	0.0	0.0	0.0	0.0	0.0
LOC100133612	100133612	Gene_ID	H. sapiens	100133612	H. sapiens	LINC01134	long intergenic non-protein coding RNA 1134								0.0	0.0	0.0	0.0	0.0	0.0	0.0	0.0	0.0	0.0	0.0	0.0	0.0	0.0	0.0	0.0	0.0	0.0	0.0	0.0
TMEM106A	113277	symbol	H. sapiens	113277	H. sapiens	TMEM106A	transmembrane protein 106A	GO:0035780 CD80 biosynthetic process;GO:0035781 CD86 biosynthetic process;GO:0045348 positive regulation of MHC class II biosynthetic process							0.0	0.0	0.0	0.0	0.0	0.0	0.0	0.0	1.0	0.0	0.0	0.0	0.0	0.0	0.0	0.0	0.0	0.0	0.0	0.0
GULP1	51454	symbol	H. sapiens	51454	H. sapiens	GULP1	GULP PTB domain containing engulfment adaptor 1	GO:0006911 phagocytosis, engulfment;GO:0099024 plasma membrane invagination;GO:0010324 membrane invagination			Vesicles(Approved)		(M86)PID ARF6 PATHWAY		0.0	0.0	0.0	0.0	0.0	0.0	0.0	0.0	0.0	0.0	0.0	0.0	0.0	0.0	0.0	0.0	0.0	0.0	0.0	0.0
ERVK-7	449619	symbol	H. sapiens	449619	H. sapiens	ERVK-7	endogenous retrovirus group K member 7	GO:0015074 DNA integration;GO:0090502 RNA phosphodiester bond hydrolysis, endonucleolytic;GO:0006278 RNA-dependent DNA biosynthetic process							0.0	0.0	0.0	0.0	0.0	0.0	0.0	0.0	0.0	0.0	0.0	0.0	0.0	0.0	0.0	0.0	0.0	0.0	0.0	0.0
ANKUB1	389161	symbol	H. sapiens	389161	H. sapiens	ANKUB1	ankyrin repeat and ubiquitin domain containing 1								0.0	0.0	0.0	0.0	0.0	0.0	0.0	0.0	0.0	0.0	0.0	0.0	0.0	0.0	0.0	0.0	0.0	0.0	0.0	0.0
CLDN1	9076	symbol	H. sapiens	9076	H. sapiens	CLDN1	claudin 1	GO:1903348 positive regulation of bicellular tight junction assembly;GO:1903545 cellular response to butyrate;GO:1903544 response to butyrate		Transporters/Transporter channels and pores			(M72)PID NECTIN PATHWAY		0.0	0.0	0.0	0.0	0.0	0.0	0.0	0.0	0.0	0.0	0.0	0.0	0.0	1.0	1.0	0.0	0.0	0.0	0.0	0.0
LRRC17	10234	symbol	H. sapiens	10234	H. sapiens	LRRC17	leucine rich repeat containing 17	GO:0045671 negative regulation of osteoclast differentiation;GO:0002762 negative regulation of myeloid leukocyte differentiation;GO:0048539 bone marrow development			Nuclear speckles;Nucleoplasm;Plasma membrane(Approved)				0.0	0.0	0.0	0.0	0.0	0.0	0.0	0.0	0.0	0.0	0.0	0.0	0.0	0.0	0.0	0.0	0.0	0.0	0.0	0.0
LRGUK	136332	symbol	H. sapiens	136332	H. sapiens	LRGUK	leucine rich repeats and guanylate kinase domain containing	GO:0046710 GDP metabolic process;GO:0046037 GMP metabolic process;GO:1901068 guanosine-containing compound metabolic process							0.0	0.0	0.0	0.0	0.0	0.0	1.0	0.0	0.0	0.0	0.0	0.0	0.0	0.0	0.0	0.0	0.0	0.0	0.0	0.0
SOX30	11063	symbol	H. sapiens	11063	H. sapiens	SOX30	SRY-box transcription factor 30	GO:0031960 response to corticosteroid;GO:0007283 spermatogenesis;GO:0048232 male gamete generation		Transcription factors/Other all-alpha-helical DNA-binding domains					0.0	0.0	0.0	0.0	0.0	0.0	0.0	0.0	0.0	0.0	0.0	0.0	0.0	0.0	0.0	0.0	0.0	0.0	0.0	0.0
DBP	1628	symbol	H. sapiens	1628	H. sapiens	DBP	D-box binding PAR bZIP transcription factor	GO:0001889 liver development;GO:0061008 hepaticobiliary system development;GO:0007623 circadian rhythm		Transcription factors/Basic domains				(M5942)HALLMARK UV RESPONSE DN	0.0	0.0	0.0	0.0	0.0	0.0	0.0	0.0	0.0	0.0	0.0	0.0	0.0	0.0	0.0	0.0	0.0	0.0	0.0	0.0
GREB1L	80000	symbol	H. sapiens	80000	H. sapiens	GREB1L	GREB1 like retinoic acid receptor coactivator	GO:0001658 branching involved in ureteric bud morphogenesis;GO:0072177 mesonephric duct development;GO:0060675 ureteric bud morphogenesis			Mitochondria;Nucleoli(Approved)				0.0	0.0	0.0	0.0	0.0	0.0	0.0	0.0	0.0	0.0	0.0	0.0	0.0	0.0	0.0	0.0	0.0	0.0	0.0	0.0
C6orf165	154313	gene_synonym	H. sapiens	154313	H. sapiens	CFAP206	cilia and flagella associated protein 206	GO:0035082 axoneme assembly;GO:0003341 cilium movement;GO:0001578 microtubule bundle formation			Cell Junctions;Nucleoplasm(Approved)				0.0	0.0	0.0	0.0	0.0	0.0	1.0	0.0	0.0	0.0	0.0	0.0	0.0	0.0	0.0	0.0	0.0	0.0	0.0	0.0
GRIK1-AS2	100379661	symbol	H. sapiens	100379661	H. sapiens	GRIK1-AS2	GRIK1 antisense RNA 2			Transcription factors/Basic domains	Cytosol;Nucleus(Approved)				0.0	0.0	0.0	0.0	0.0	0.0	0.0	0.0	0.0	0.0	0.0	0.0	0.0	0.0	0.0	0.0	0.0	0.0	0.0	0.0
FBXL19-AS1	283932	symbol	H. sapiens	283932	H. sapiens	FBXL19-AS1	FBXL19 antisense RNA 1								0.0	0.0	0.0	0.0	0.0	0.0	0.0	0.0	0.0	0.0	0.0	0.0	0.0	0.0	0.0	0.0	0.0	0.0	0.0	0.0
LMLN	89782	symbol	H. sapiens	89782	H. sapiens	LMLN	leishmanolysin like peptidase	GO:0051301 cell division;GO:0007155 cell adhesion;GO:0022610 biological adhesion		Enzymes/Peptidases/Metallopeptidases	Cytosol;Focal adhesion sites(Supported)				0.0	0.0	0.0	0.0	0.0	0.0	0.0	0.0	0.0	0.0	0.0	0.0	0.0	0.0	0.0	0.0	0.0	0.0	0.0	0.0
BTG2	7832	symbol	H. sapiens	7832	H. sapiens	BTG2	BTG anti-proliferation factor 2	GO:0006977 DNA damage response, signal transduction by p53 class mediator resulting in cell cycle arrest;GO:0060213 positive regulation of nuclear-transcribed mRNA poly(A) tail shortening;GO:0072431 signal transduction involved in mitotic G1 DNA damage checkpoint			Nucleoplasm;Vesicles(Approved)		(M145)PID P53 DOWNSTREAM PATHWAY	(M5941)HALLMARK UV RESPONSE UP; (M5902)HALLMARK APOPTOSIS; (M5956)HALLMARK KRAS SIGNALING DN	1.0	0.0	0.0	0.0	0.0	1.0	0.0	0.0	0.0	0.0	0.0	0.0	0.0	0.0	0.0	0.0	0.0	0.0	0.0	0.0
RN5S201	100873462	gene_synonym	H. sapiens	100873462	H. sapiens	RNA5SP201	RNA, 5S ribosomal pseudogene 201								0.0	0.0	0.0	0.0	0.0	0.0	0.0	0.0	0.0	0.0	0.0	0.0	0.0	0.0	0.0	0.0	0.0	0.0	0.0	0.0
BIRC3	330	symbol	H. sapiens	330	H. sapiens	BIRC3	baculoviral IAP repeat containing 3	GO:0039535 regulation of RIG-I signaling pathway;GO:0070424 regulation of nucleotide-binding oligomerization domain containing signaling pathway;GO:0035666 TRIF-dependent toll-like receptor signaling pathway		Enzymes/ENZYME proteins/Transferases	Cytosol;Nucleoplasm(Supported)		(M7997)SA CASPASE CASCADE; (M18030)ST TUMOR NECROSIS FACTOR PATHWAY; (M45)PID CD40 PATHWAY	(M5902)HALLMARK APOPTOSIS; (M5890)HALLMARK TNFA SIGNALING VIA NFKB; (M5953)HALLMARK KRAS SIGNALING UP	1.0	1.0	1.0	0.0	0.0	0.0	0.0	0.0	0.0	0.0	0.0	0.0	0.0	1.0	0.0	0.0	0.0	1.0	0.0	0.0
ICAM1	3383	symbol	H. sapiens	3383	H. sapiens	ICAM1	intercellular adhesion molecule 1	GO:0097368 establishment of Sertoli cell barrier;GO:0046813 receptor-mediated virion attachment to host cell;GO:0045907 positive regulation of vasoconstriction		CD markers	Cytosol;Plasma membrane(Uncertain)	Natalizumab (Virus receptor activity);Hyaluronic acid (Virus receptor activity)	(M169)PID INTEGRIN2 PATHWAY; (M159)PID AMB2 NEUTROPHILS PATHWAY; (M99)PID TXA2PATHWAY	(M5941)HALLMARK UV RESPONSE UP; (M5932)HALLMARK INFLAMMATORY RESPONSE; (M5915)HALLMARK APICAL JUNCTION	0.0	0.0	0.0	0.0	0.0	0.0	1.0	0.0	1.0	1.0	1.0	0.0	0.0	1.0	0.0	0.0	0.0	1.0	0.0	0.0
LOC400684	400684	Gene_ID	H. sapiens	400684	H. sapiens	LOC400684	uncharacterized LOC400684								0.0	0.0	0.0	0.0	0.0	0.0	0.0	0.0	0.0	0.0	0.0	0.0	0.0	0.0	0.0	0.0	0.0	0.0	0.0	0.0
THEGL	100506564	symbol	H. sapiens	100506564	H. sapiens	THEGL	theg spermatid protein like								0.0	0.0	0.0	0.0	0.0	0.0	0.0	0.0	0.0	0.0	0.0	0.0	0.0	0.0	0.0	0.0	0.0	0.0	0.0	0.0
MIR3685	100500802	symbol	H. sapiens	100500802	H. sapiens	MIR3685	microRNA 3685								0.0	0.0	0.0	0.0	0.0	0.0	0.0	0.0	0.0	0.0	0.0	0.0	0.0	0.0	0.0	0.0	0.0	0.0	0.0	0.0
LOC100128288	100128288	Gene_ID	H. sapiens	100128288	H. sapiens	LOC100128288	uncharacterized LOC100128288								0.0	0.0	0.0	0.0	0.0	0.0	0.0	0.0	0.0	0.0	0.0	0.0	0.0	0.0	0.0	0.0	0.0	0.0	0.0	0.0
CFL1P1	142913	symbol	H. sapiens	142913	H. sapiens	CFL1P1	cofilin 1 pseudogene 1								0.0	0.0	0.0	0.0	0.0	0.0	0.0	0.0	0.0	0.0	0.0	0.0	0.0	0.0	0.0	0.0	0.0	0.0	0.0	0.0
HIST2H2BF	440689	gene_synonym	H. sapiens	440689	H. sapiens	H2BC18	H2B clustered histone 18	GO:0006334 nucleosome assembly;GO:0031497 chromatin assembly;GO:0034728 nucleosome organization			Cytosol;Nucleoplasm(Approved)				0.0	1.0	0.0	0.0	0.0	0.0	0.0	0.0	0.0	0.0	0.0	0.0	0.0	0.0	0.0	0.0	0.0	0.0	0.0	0.0
LOC100505648	100505648	Gene_ID	H. sapiens	100505648	H. sapiens	RAD51-AS1	RAD51 antisense RNA 1								0.0	0.0	0.0	0.0	0.0	0.0	0.0	0.0	0.0	0.0	0.0	0.0	0.0	0.0	0.0	0.0	0.0	0.0	0.0	0.0
SMPDL3A	10924	symbol	H. sapiens	10924	H. sapiens	SMPDL3A	sphingomyelin phosphodiesterase acid like 3A	GO:0006685 sphingomyelin catabolic process;GO:0009143 nucleoside triphosphate catabolic process;GO:0006684 sphingomyelin metabolic process			Mitochondria;Nucleoli;Nucleus(Approved)			(M5947)HALLMARK IL2 STAT5 SIGNALING	0.0	0.0	0.0	0.0	1.0	0.0	0.0	0.0	0.0	0.0	0.0	0.0	0.0	0.0	0.0	0.0	0.0	0.0	0.0	0.0
TULP3	7289	symbol	H. sapiens	7289	H. sapiens	TULP3	TUB like protein 3	GO:1901621 negative regulation of smoothened signaling pathway involved in dorsal/ventral neural tube patterning;GO:0021914 negative regulation of smoothened signaling pathway involved in ventral spinal cord patterning;GO:1901620 regulation of smoothened signaling pathway involved in dorsal/ventral neural tube patterning			Nucleoli;Nucleus;Plasma membrane(Supported)				0.0	0.0	0.0	0.0	0.0	0.0	0.0	0.0	0.0	0.0	0.0	0.0	0.0	0.0	0.0	0.0	0.0	0.0	0.0	0.0
SLC2A1-AS1	440584	symbol	H. sapiens	440584	H. sapiens	SLC2A1-AS1	SLC2A1 antisense RNA 1								0.0	0.0	0.0	0.0	0.0	0.0	0.0	0.0	0.0	0.0	0.0	0.0	0.0	0.0	0.0	0.0	0.0	0.0	0.0	0.0
RASGRP3	25780	symbol	H. sapiens	25780	H. sapiens	RASGRP3	RAS guanyl releasing protein 3	GO:0043547 positive regulation of GTPase activity;GO:0043087 regulation of GTPase activity;GO:0007265 Ras protein signal transduction		RAS pathway related proteins	Golgi apparatus;Nucleoplasm(Approved)		(M269)PID RAS PATHWAY; (M9526)ST T CELL SIGNAL TRANSDUCTION		0.0	0.0	0.0	0.0	0.0	0.0	0.0	1.0	1.0	0.0	0.0	0.0	0.0	0.0	0.0	0.0	0.0	0.0	0.0	0.0
HIST2H4B	554313	gene_synonym	H. sapiens	554313	H. sapiens	H4C15	H4 clustered histone 15	GO:0045653 negative regulation of megakaryocyte differentiation;GO:0034080 CENP-A containing nucleosome assembly;GO:0006335 DNA replication-dependent nucleosome assembly							0.0	1.0	0.0	0.0	0.0	0.0	0.0	0.0	0.0	0.0	0.0	0.0	0.0	0.0	0.0	0.0	0.0	0.0	0.0	0.0
APOL2	23780	symbol	H. sapiens	23780	H. sapiens	APOL2	apolipoprotein L2	GO:0006953 acute-phase response;GO:0060135 maternal process involved in female pregnancy;GO:0008203 cholesterol metabolic process			Cytosol;Nuclear bodies;Nucleoplasm(Approved)				0.0	0.0	0.0	0.0	0.0	0.0	0.0	0.0	0.0	0.0	0.0	0.0	0.0	0.0	0.0	1.0	0.0	0.0	0.0	0.0
HIST1H2BC	8347	gene_synonym	H. sapiens	8347	H. sapiens	H2BC4	H2B clustered histone 4	GO:0002227 innate immune response in mucosa;GO:0019731 antibacterial humoral response;GO:0002385 mucosal immune response			Cytosol;Nucleoplasm(Approved)				0.0	1.0	0.0	0.0	0.0	0.0	0.0	0.0	0.0	0.0	0.0	0.0	0.0	0.0	0.0	0.0	0.0	0.0	0.0	0.0
GGT8P	645367	symbol	H. sapiens	645367	H. sapiens	GGT8P	gamma-glutamyltransferase 8 pseudogene								0.0	0.0	0.0	0.0	0.0	0.0	0.0	0.0	0.0	0.0	0.0	0.0	0.0	0.0	0.0	0.0	0.0	0.0	0.0	0.0
ATE1	11101	symbol	H. sapiens	11101	H. sapiens	ATE1	arginyltransferase 1	GO:0016598 protein arginylation;GO:0006511 ubiquitin-dependent protein catabolic process;GO:0010498 proteasomal protein catabolic process		Enzymes/ENZYME proteins/Transferases	Nucleus(Supported)				0.0	0.0	0.0	0.0	0.0	0.0	0.0	0.0	0.0	0.0	0.0	0.0	0.0	0.0	0.0	0.0	0.0	0.0	0.0	0.0
SECTM1	6398	symbol	H. sapiens	6398	H. sapiens	SECTM1	secreted and transmembrane 1	GO:0043123 positive regulation of I-kappaB kinase/NF-kappaB signaling;GO:0043122 regulation of I-kappaB kinase/NF-kappaB signaling;GO:0007498 mesoderm development						(M5913)HALLMARK INTERFERON GAMMA RESPONSE	0.0	0.0	0.0	0.0	0.0	0.0	0.0	0.0	0.0	0.0	0.0	0.0	0.0	0.0	0.0	0.0	0.0	0.0	0.0	0.0
LOC730098	730098	Gene_ID	H. sapiens	730098	H. sapiens	LOC730098	uncharacterized LOC730098				Endoplasmic reticulum;Nucleoli;Vesicles(Approved)				0.0	0.0	0.0	0.0	0.0	0.0	0.0	0.0	0.0	0.0	0.0	0.0	0.0	0.0	0.0	0.0	0.0	0.0	0.0	0.0
PMAIP1	5366	symbol	H. sapiens	5366	H. sapiens	PMAIP1	phorbol-12-myristate-13-acetate-induced protein 1	GO:1900740 positive regulation of protein insertion into mitochondrial membrane involved in apoptotic signaling pathway;GO:1900739 regulation of protein insertion into mitochondrial membrane involved in apoptotic signaling pathway;GO:1901030 positive regulation of mitochondrial outer membrane permeabilization involved in apoptotic signaling pathway			Vesicles(Approved)		(M256)PID TAP63 PATHWAY; (M66)PID MYC ACTIV PATHWAY; (M145)PID P53 DOWNSTREAM PATHWAY	(M5902)HALLMARK APOPTOSIS; (M5906)HALLMARK ESTROGEN RESPONSE EARLY	1.0	1.0	1.0	0.0	0.0	0.0	0.0	0.0	0.0	0.0	1.0	1.0	0.0	0.0	0.0	0.0	0.0	0.0	0.0	0.0
LOC729291	729291	Gene_ID	H. sapiens	729291	H. sapiens	LOC729291	uncharacterized LOC729291								0.0	0.0	0.0	0.0	0.0	0.0	0.0	0.0	0.0	0.0	0.0	0.0	0.0	0.0	0.0	0.0	0.0	0.0	0.0	0.0
SLC7A11	23657	symbol	H. sapiens	23657	H. sapiens	SLC7A11	solute carrier family 7 member 11	GO:1901494 regulation of cysteine metabolic process;GO:0140206 dipeptide import across plasma membrane;GO:1904717 regulation of AMPA glutamate receptor clustering		Transporters/Electrochemical Potential-driven transporters	Vesicles(Supported)	L-Cystine (Cystine:glutamate antiporter activity);L-Glutamic Acid (Cystine:glutamate antiporter activity);Riluzole (Cystine:glutamate antiporter activity);Sulfasalazine (Cystine:glutamate antiporter activity);Acetylcysteine (Cystine:glutamate antiporter activity)		(M5945)HALLMARK HEME METABOLISM; (M5924)HALLMARK MTORC1 SIGNALING; (M5939)HALLMARK P53 PATHWAY	0.0	0.0	0.0	0.0	0.0	1.0	0.0	0.0	0.0	0.0	0.0	0.0	0.0	0.0	0.0	0.0	0.0	0.0	1.0	0.0
ZSWIM4	65249	symbol	H. sapiens	65249	H. sapiens	ZSWIM4	zinc finger SWIM-type containing 4	GO:1902667 regulation of axon guidance;GO:0050770 regulation of axonogenesis;GO:0007411 axon guidance							0.0	0.0	0.0	0.0	0.0	0.0	0.0	0.0	0.0	0.0	0.0	0.0	0.0	0.0	0.0	0.0	0.0	0.0	0.0	0.0
ACER2	340485	symbol	H. sapiens	340485	H. sapiens	ACER2	alkaline ceramidase 2	GO:0090285 negative regulation of protein glycosylation in Golgi;GO:0090283 regulation of protein glycosylation in Golgi;GO:0060051 negative regulation of protein glycosylation		Enzymes/ENZYME proteins/Hydrolases					1.0	0.0	0.0	0.0	1.0	0.0	0.0	0.0	0.0	0.0	0.0	0.0	0.0	0.0	0.0	0.0	0.0	0.0	0.0	0.0
LOC344887	344887	Gene_ID	H. sapiens	344887	H. sapiens	NMRAL2P	NmrA like redox sensor 2, pseudogene								0.0	0.0	0.0	0.0	0.0	0.0	0.0	0.0	0.0	0.0	0.0	0.0	0.0	0.0	0.0	0.0	0.0	0.0	0.0	0.0
NFKB2	4791	symbol	H. sapiens	4791	H. sapiens	NFKB2	nuclear factor kappa B subunit 2	GO:0002268 follicular dendritic cell differentiation;GO:0002266 follicular dendritic cell activation;GO:0002467 germinal center formation		Transcription factors/Immunoglobulin fold	Cytosol;Nucleoplasm(Approved)	Acetylsalicylic acid (Transcriptional activator activity, rna polymerase ii core promoter proximal region sequence-specific binding);Glucosamine (Transcriptional activator activity, rna polymerase ii core promoter proximal region sequence-specific binding);HE3286 (Transcriptional activator activity, rna polymerase ii core promoter proximal region sequence-specific binding);P54 (Transcriptional ac…	(M7416)ST GAQ PATHWAY; (M18030)ST TUMOR NECROSIS FACTOR PATHWAY; (M12705)SIG CD40PATHWAYMAP	(M5890)HALLMARK TNFA SIGNALING VIA NFKB	0.0	1.0	0.0	0.0	0.0	0.0	0.0	0.0	1.0	0.0	1.0	0.0	0.0	0.0	0.0	0.0	0.0	1.0	0.0	0.0
FAM228B	375190	symbol	H. sapiens	375190	H. sapiens	FAM228B	family with sequence similarity 228 member B				Golgi apparatus(Approved)				0.0	0.0	0.0	0.0	0.0	0.0	0.0	0.0	0.0	0.0	0.0	0.0	0.0	0.0	0.0	0.0	0.0	0.0	0.0	0.0
LOC645638	645638	Gene_ID	H. sapiens	645638	H. sapiens	WFDC21P	WAP four-disulfide core domain 21, pseudogene								0.0	0.0	0.0	0.0	0.0	0.0	0.0	0.0	0.0	0.0	0.0	0.0	0.0	0.0	0.0	0.0	0.0	0.0	0.0	0.0
LOC100506957						None	None	None	None	None	None	None	None	None	nan	nan	nan	nan	nan	nan	nan	nan	nan	nan	nan	nan	nan	nan	nan	nan	nan	nan	nan	nan
RAB11A	8766	symbol	H. sapiens	8766	H. sapiens	RAB11A	RAB11A, member RAS oncogene family	GO:0098887 neurotransmitter receptor transport, endosome to postsynaptic membrane;GO:0099639 neurotransmitter receptor transport, endosome to plasma membrane;GO:0098969 neurotransmitter receptor transport to postsynaptic membrane			Microtubule organizing center;Vesicles(Enhanced)	5'-Guanosine-Diphosphate-Monothiophosphate (Syntaxin binding);Guanosine-5'-Diphosphate (Syntaxin binding)	(M120)PID ARF6 DOWNSTREAM PATHWAY; (M210)PID IL8 CXCR2 PATHWAY; (M99)PID TXA2PATHWAY		1.0	0.0	0.0	0.0	0.0	0.0	1.0	1.0	0.0	0.0	0.0	0.0	0.0	0.0	0.0	0.0	0.0	0.0	0.0	0.0
GGT1	2678	symbol	H. sapiens	2678	H. sapiens	GGT1	gamma-glutamyltransferase 1	GO:1901750 leukotriene D4 biosynthetic process;GO:1901748 leukotriene D4 metabolic process;GO:0019344 cysteine biosynthetic process		CD markers;Enzymes/ENZYME proteins/{Hydrolases,Transferases}	Vesicles(Approved)	Glutathione (Glutathione hydrolase activity)			0.0	0.0	0.0	0.0	0.0	0.0	0.0	0.0	0.0	0.0	0.0	0.0	0.0	1.0	0.0	0.0	0.0	0.0	0.0	0.0
KRT75	9119	symbol	H. sapiens	9119	H. sapiens	KRT75	keratin 75	GO:0070268 cornification;GO:0031424 keratinization;GO:0030216 keratinocyte differentiation			Cytosol;Plasma membrane(Approved)				0.0	0.0	0.0	0.0	0.0	0.0	0.0	0.0	0.0	0.0	0.0	0.0	0.0	0.0	0.0	0.0	0.0	0.0	0.0	0.0
LOC100132167	107984035	Gene_ID	H. sapiens	107984035	H. sapiens	LOC107984035	uncharacterized LOC107984035								0.0	0.0	0.0	0.0	0.0	0.0	0.0	0.0	0.0	0.0	0.0	0.0	0.0	0.0	0.0	0.0	0.0	0.0	0.0	0.0
CD101	9398	symbol	H. sapiens	9398	H. sapiens	CD101	CD101 molecule	GO:0002763 positive regulation of myeloid leukocyte differentiation;GO:0045639 positive regulation of myeloid cell differentiation;GO:0002761 regulation of myeloid leukocyte differentiation		CD markers	Mitochondria(Uncertain)				0.0	0.0	0.0	0.0	0.0	0.0	0.0	0.0	0.0	0.0	0.0	0.0	0.0	0.0	0.0	0.0	0.0	0.0	0.0	0.0
SPATA4	132851	symbol	H. sapiens	132851	H. sapiens	SPATA4	spermatogenesis associated 4	GO:0060285 cilium-dependent cell motility;GO:0001539 cilium or flagellum-dependent cell motility;GO:0051493 regulation of cytoskeleton organization							0.0	0.0	0.0	0.0	0.0	0.0	0.0	0.0	0.0	0.0	0.0	0.0	0.0	0.0	0.0	0.0	0.0	0.0	0.0	0.0
GGT2	728441	symbol	H. sapiens	728441	H. sapiens	GGT2	gamma-glutamyltransferase 2	GO:1901750 leukotriene D4 biosynthetic process;GO:1901748 leukotriene D4 metabolic process;GO:0019370 leukotriene biosynthetic process			Vesicles(Approved)				0.0	0.0	0.0	0.0	0.0	0.0	0.0	0.0	0.0	0.0	0.0	0.0	0.0	1.0	0.0	0.0	0.0	0.0	0.0	0.0
LOC643401	643401	Gene_ID	H. sapiens	643401	H. sapiens	PURPL	p53 upregulated regulator of p53 levels								0.0	0.0	0.0	0.0	0.0	0.0	0.0	0.0	0.0	0.0	0.0	0.0	0.0	0.0	0.0	0.0	0.0	0.0	0.0	0.0
ABCA5	23461	symbol	H. sapiens	23461	H. sapiens	ABCA5	ATP binding cassette subfamily A member 5	GO:0010745 negative regulation of macrophage derived foam cell differentiation;GO:0034375 high-density lipoprotein particle remodeling;GO:0043691 reverse cholesterol transport		Transporters/Primary Active Transporters	Nucleus(Approved)			(M5948)HALLMARK BILE ACID METABOLISM	0.0	0.0	0.0	0.0	0.0	0.0	0.0	0.0	0.0	0.0	0.0	0.0	0.0	0.0	0.0	0.0	0.0	0.0	0.0	0.0
ARRDC3-AS1	100129716	symbol	H. sapiens	100129716	H. sapiens	ARRDC3-AS1	ARRDC3 antisense RNA 1								0.0	0.0	0.0	0.0	0.0	0.0	0.0	0.0	0.0	0.0	0.0	0.0	0.0	0.0	0.0	0.0	0.0	0.0	0.0	0.0
CRYBB2P1	1416	symbol	H. sapiens	1416	H. sapiens	CRYBB2P1	crystallin beta B2 pseudogene 1								0.0	0.0	0.0	0.0	0.0	0.0	0.0	0.0	0.0	0.0	0.0	0.0	0.0	0.0	0.0	0.0	0.0	0.0	0.0	0.0
PRKX	5613	symbol	H. sapiens	5613	H. sapiens	PRKX	protein kinase X-linked	GO:2000696 regulation of epithelial cell differentiation involved in kidney development;GO:0035850 epithelial cell differentiation involved in kidney development;GO:0090183 regulation of kidney development	AGC Ser/Thr protein kinase family	Enzymes/{ENZYME proteins/Transferases,Kinases/AGC Ser/Thr protein kinases}	Nucleus(Supported)				0.0	0.0	0.0	0.0	0.0	0.0	0.0	0.0	0.0	0.0	0.0	0.0	0.0	0.0	0.0	0.0	0.0	0.0	0.0	0.0
CRHBP	1393	symbol	H. sapiens	1393	H. sapiens	CRHBP	corticotropin releasing hormone binding protein	GO:0051460 negative regulation of corticotropin secretion;GO:1900011 negative regulation of corticotropin-releasing hormone receptor activity;GO:0051459 regulation of corticotropin secretion					(M5883)NABA SECRETED FACTORS; (M5885)NABA MATRISOME ASSOCIATED; (M5889)NABA MATRISOME		0.0	0.0	0.0	0.0	0.0	1.0	0.0	0.0	0.0	0.0	0.0	0.0	0.0	1.0	0.0	1.0	0.0	0.0	0.0	0.0
SLC9A9	285195	symbol	H. sapiens	285195	H. sapiens	SLC9A9	solute carrier family 9 member A9	GO:0098719 sodium ion import across plasma membrane;GO:0051453 regulation of intracellular pH;GO:0030641 regulation of cellular pH		Transporters/Electrochemical Potential-driven transporters					0.0	0.0	0.0	0.0	0.0	0.0	0.0	0.0	0.0	0.0	0.0	0.0	0.0	0.0	0.0	0.0	0.0	0.0	0.0	0.0
SLC17A5	26503	symbol	H. sapiens	26503	H. sapiens	SLC17A5	solute carrier family 17 member 5	GO:0015739 sialic acid transport;GO:0006865 amino acid transport;GO:0034219 carbohydrate transmembrane transport			Plasma membrane(Supported)Cytosol(Approved)				0.0	0.0	0.0	0.0	0.0	0.0	0.0	0.0	0.0	0.0	0.0	0.0	0.0	0.0	0.0	0.0	0.0	0.0	0.0	0.0
SLC4A5	57835	symbol	H. sapiens	57835	H. sapiens	SLC4A5	solute carrier family 4 member 5	GO:0033326 cerebrospinal fluid secretion;GO:0051453 regulation of intracellular pH;GO:0015701 bicarbonate transport							0.0	0.0	0.0	0.0	0.0	0.0	0.0	0.0	0.0	0.0	0.0	0.0	0.0	0.0	0.0	0.0	0.0	0.0	0.0	0.0
GDF5	8200	symbol	H. sapiens	8200	H. sapiens	GDF5	growth differentiation factor 5	GO:2001054 negative regulation of mesenchymal cell apoptotic process;GO:0043932 ossification involved in bone remodeling;GO:0032332 positive regulation of chondrocyte differentiation				Isopropyl Alcohol (Transforming growth factor beta receptor binding)	(M5883)NABA SECRETED FACTORS; (M5885)NABA MATRISOME ASSOCIATED; (M5889)NABA MATRISOME		0.0	0.0	0.0	0.0	0.0	0.0	0.0	0.0	0.0	0.0	0.0	0.0	0.0	0.0	0.0	0.0	0.0	0.0	0.0	0.0
LOC100505701						None	None	None	None	None	None	None	None	None	nan	nan	nan	nan	nan	nan	nan	nan	nan	nan	nan	nan	nan	nan	nan	nan	nan	nan	nan	nan
LOC339894	339894	Gene_ID	H. sapiens	339894	H. sapiens	LINC00880	long intergenic non-protein coding RNA 880								0.0	0.0	0.0	0.0	0.0	0.0	0.0	0.0	0.0	0.0	0.0	0.0	0.0	0.0	0.0	0.0	0.0	0.0	0.0	0.0
NGF	4803	symbol	H. sapiens	4803	H. sapiens	NGF	nerve growth factor	GO:0048672 positive regulation of collateral sprouting;GO:0032455 nerve growth factor processing;GO:0048670 regulation of collateral sprouting		RAS pathway related proteins		Clenbuterol (Receptor signaling protein activity);RI 624 (Receptor signaling protein activity)	(M18895)SA TRKA RECEPTOR; (M271)PID PI3K PLC TRK PATHWAY; (M100)PID SHP2 PATHWAY	(M5923)HALLMARK PI3K AKT MTOR SIGNALING; (M5953)HALLMARK KRAS SIGNALING UP	0.0	0.0	1.0	0.0	0.0	1.0	0.0	1.0	1.0	0.0	0.0	0.0	0.0	0.0	0.0	0.0	0.0	0.0	0.0	0.0
MTSS1L	92154	gene_synonym	H. sapiens	92154	H. sapiens	MTSS2	MTSS I-BAR domain containing 2	GO:0036120 cellular response to platelet-derived growth factor stimulus;GO:0036119 response to platelet-derived growth factor;GO:0097178 ruffle assembly			Focal adhesion sites(Supported)				0.0	0.0	0.0	0.0	0.0	0.0	1.0	0.0	0.0	0.0	0.0	0.0	0.0	0.0	0.0	0.0	0.0	0.0	0.0	0.0
C11orf70	85016	gene_synonym	H. sapiens	85016	H. sapiens	CFAP300	cilia and flagella associated protein 300				Centrosome(Approved)				0.0	0.0	0.0	0.0	0.0	0.0	0.0	0.0	0.0	0.0	0.0	0.0	0.0	0.0	0.0	0.0	0.0	0.0	0.0	0.0
LOC220729	220729	Gene_ID	H. sapiens	220729	H. sapiens	LOC220729	succinate dehydrogenase complex flavoprotein subunit A pseudogene								0.0	0.0	0.0	0.0	0.0	0.0	0.0	0.0	0.0	0.0	0.0	0.0	0.0	0.0	0.0	0.0	0.0	0.0	0.0	0.0
LOC644135	644135	Gene_ID	H. sapiens	644135	H. sapiens	LOC644135	uncharacterized LOC644135								0.0	0.0	0.0	0.0	0.0	0.0	0.0	0.0	0.0	0.0	0.0	0.0	0.0	0.0	0.0	0.0	0.0	0.0	0.0	0.0
LOC100505562						None	None	None	None	None	None	None	None	None	nan	nan	nan	nan	nan	nan	nan	nan	nan	nan	nan	nan	nan	nan	nan	nan	nan	nan	nan	nan
KIRREL	55243	gene_synonym	H. sapiens	55243	H. sapiens	KIRREL1	kirre like nephrin family adhesion molecule 1	GO:0030838 positive regulation of actin filament polymerization;GO:0030833 regulation of actin filament polymerization;GO:0032273 positive regulation of protein polymerization					(M193)PID NEPHRIN NEPH1 PATHWAY		0.0	0.0	0.0	0.0	0.0	0.0	0.0	0.0	0.0	0.0	0.0	0.0	0.0	0.0	0.0	0.0	0.0	0.0	0.0	0.0
SFXN3	81855	symbol	H. sapiens	81855	H. sapiens	SFXN3	sideroflexin 3	GO:0006730 one-carbon metabolic process;GO:1990542 mitochondrial transmembrane transport;GO:0006839 mitochondrial transport			Mitochondria(Enhanced)		(M254)PID MYC REPRESS PATHWAY		0.0	0.0	0.0	0.0	0.0	0.0	0.0	0.0	0.0	0.0	0.0	0.0	0.0	0.0	0.0	0.0	0.0	0.0	0.0	1.0
PPM1K	152926	symbol	H. sapiens	152926	H. sapiens	PPM1K	protein phosphatase, Mg2+/Mn2+ dependent 1K	GO:1904184 positive regulation of pyruvate dehydrogenase activity;GO:1904182 regulation of pyruvate dehydrogenase activity;GO:0009083 branched-chain amino acid catabolic process		Enzymes/ENZYME proteins/Hydrolases	Mitochondria(Supported)				0.0	0.0	0.0	0.0	0.0	0.0	0.0	0.0	0.0	0.0	0.0	0.0	0.0	0.0	0.0	0.0	0.0	0.0	0.0	0.0
AAED1	195827	gene_synonym	H. sapiens	195827	H. sapiens	PRXL2C	peroxiredoxin like 2C	GO:0045821 positive regulation of glycolytic process;GO:2001171 positive regulation of ATP biosynthetic process;GO:0006110 regulation of glycolytic process							0.0	0.0	0.0	0.0	0.0	0.0	0.0	0.0	1.0	0.0	0.0	1.0	0.0	0.0	0.0	0.0	0.0	0.0	0.0	0.0
GALNT5	11227	symbol	H. sapiens	11227	H. sapiens	GALNT5	polypeptide N-acetylgalactosaminyltransferase 5	GO:0016266 O-glycan processing;GO:0006024 glycosaminoglycan biosynthetic process;GO:0006493 protein O-linked glycosylation		Enzymes/ENZYME proteins/Transferases	Cytosol;Golgi apparatus;Nucleoli;Vesicles(Approved)				0.0	0.0	0.0	0.0	0.0	0.0	0.0	0.0	0.0	0.0	0.0	0.0	0.0	0.0	0.0	0.0	0.0	0.0	0.0	0.0
FAM227A	646851	symbol	H. sapiens	646851	H. sapiens	FAM227A	family with sequence similarity 227 member A				Nucleoplasm(Uncertain)				0.0	0.0	0.0	0.0	0.0	0.0	0.0	0.0	0.0	0.0	0.0	0.0	0.0	0.0	0.0	0.0	0.0	0.0	0.0	0.0
LEPREL1	55214	gene_synonym	H. sapiens	55214	H. sapiens	P3H2	prolyl 3-hydroxylase 2	GO:0019511 peptidyl-proline hydroxylation;GO:0018126 protein hydroxylation;GO:0018208 peptidyl-proline modification		Enzymes/ENZYME proteins/Oxidoreductases		Vitamin C (Procollagen-proline 3-dioxygenase activity);Succinic acid (Procollagen-proline 3-dioxygenase activity);L-Proline (Procollagen-proline 3-dioxygenase activity)	(M3468)NABA ECM REGULATORS; (M5885)NABA MATRISOME ASSOCIATED; (M5889)NABA MATRISOME		0.0	0.0	0.0	0.0	0.0	0.0	0.0	0.0	0.0	0.0	0.0	0.0	0.0	0.0	0.0	0.0	0.0	0.0	0.0	0.0
KRBA2	124751	symbol	H. sapiens	124751	H. sapiens	KRBA2	KRAB-A domain containing 2	GO:0015074 DNA integration;GO:0006259 DNA metabolic process;GO:0006355 regulation of transcription, DNA-templated			Nucleoplasm(Approved)				0.0	0.0	0.0	0.0	0.0	0.0	0.0	0.0	0.0	0.0	0.0	0.0	0.0	0.0	0.0	0.0	0.0	0.0	0.0	0.0
HIST1H2AH	85235	gene_synonym	H. sapiens	85235	H. sapiens	H2AC12	H2A clustered histone 12	GO:0006325 chromatin organization;GO:0051276 chromosome organization;GO:0006996 organelle organization							0.0	1.0	0.0	0.0	0.0	0.0	0.0	0.0	0.0	0.0	0.0	0.0	0.0	0.0	0.0	0.0	0.0	0.0	0.0	0.0
MDM2	4193	symbol	H. sapiens	4193	H. sapiens	MDM2	MDM2 proto-oncogene	GO:0071301 cellular response to vitamin B1;GO:0006977 DNA damage response, signal transduction by p53 class mediator resulting in cell cycle arrest;GO:0072431 signal transduction involved in mitotic G1 DNA damage checkpoint		Enzymes/ENZYME proteins/Transferases	Nucleus(Supported)	Cis-[4,5-Bis-(4-Bromophenyl)-2-(2-Ethoxy-4-Methoxyphenyl)-4,5-Dihydroimidazol-1-Yl]-[4-(2-Hydroxyethyl)Piperazin-1-Yl]Methanone (Zinc ion binding);Cis-[4,5-Bis-(4-Chlorophenyl)-2-(2-Isopropoxy-4-Methoxyphenyl)-4,5-Dihyd Roimidazol-1-Yl]-Piperazin-1-Yl-Methanone (Zinc ion binding)	(M140)PID RANBP2 PATHWAY; (M1529)SA G1 AND S PHASES; (M242)PID AURORA A PATHWAY	(M5939)HALLMARK P53 PATHWAY	1.0	1.0	0.0	1.0	0.0	0.0	0.0	0.0	0.0	0.0	1.0	0.0	0.0	0.0	0.0	0.0	0.0	0.0	0.0	0.0
ANGPTL2	23452	symbol	H. sapiens	23452	H. sapiens	ANGPTL2	angiopoietin like 2	GO:0007275 multicellular organism development;GO:0048856 anatomical structure development;GO:0032502 developmental process			Golgi apparatus(Approved)		(M16801)SIG REGULATION OF THE ACTIN CYTOSKELETON BY RHO GTPASES; (M5193)SIG CHEMOTAXIS; (M3270)ST INTEGRIN SIGNALING PATHWAY		0.0	0.0	0.0	0.0	0.0	0.0	0.0	0.0	0.0	0.0	0.0	0.0	0.0	0.0	0.0	0.0	0.0	0.0	0.0	0.0
HSD17B14	51171	symbol	H. sapiens	51171	H. sapiens	HSD17B14	hydroxysteroid 17-beta dehydrogenase 14	GO:0006703 estrogen biosynthetic process;GO:0008210 estrogen metabolic process;GO:0006706 steroid catabolic process						(M5908)HALLMARK ANDROGEN RESPONSE	0.0	0.0	0.0	0.0	1.0	0.0	0.0	0.0	0.0	0.0	0.0	0.0	0.0	0.0	0.0	0.0	0.0	0.0	0.0	0.0
CADM1	23705	symbol	H. sapiens	23705	H. sapiens	CADM1	cell adhesion molecule 1	GO:0042271 susceptibility to natural killer cell mediated cytotoxicity;GO:0045954 positive regulation of natural killer cell mediated cytotoxicity;GO:0002717 positive regulation of natural killer cell mediated immunity			Cell Junctions(Supported)			(M5949)HALLMARK PEROXISOME; (M5930)HALLMARK EPITHELIAL MESENCHYMAL TRANSITION	0.0	0.0	0.0	0.0	0.0	0.0	0.0	0.0	0.0	1.0	0.0	0.0	0.0	0.0	0.0	0.0	0.0	0.0	0.0	0.0
MIR1185-1	100302157	symbol	H. sapiens	100302157	H. sapiens	MIR1185-1	microRNA 1185-1	GO:0035195 gene silencing by miRNA;GO:0035194 posttranscriptional gene silencing by RNA;GO:0016441 posttranscriptional gene silencing							0.0	0.0	0.0	0.0	0.0	0.0	0.0	0.0	0.0	0.0	0.0	0.0	0.0	0.0	0.0	0.0	0.0	0.0	0.0	0.0
PTPRH	5794	symbol	H. sapiens	5794	H. sapiens	PTPRH	protein tyrosine phosphatase receptor type H	GO:0035335 peptidyl-tyrosine dephosphorylation;GO:0006470 protein dephosphorylation;GO:0016311 dephosphorylation		Enzymes/ENZYME proteins/Hydrolases	Mitochondria(Approved)				0.0	0.0	0.0	0.0	0.0	0.0	0.0	0.0	0.0	0.0	0.0	0.0	0.0	0.0	0.0	0.0	0.0	0.0	0.0	0.0
LOC100506870						None	None	None	None	None	None	None	None	None	nan	nan	nan	nan	nan	nan	nan	nan	nan	nan	nan	nan	nan	nan	nan	nan	nan	nan	nan	nan
OCLN	100506658	symbol	H. sapiens	100506658	H. sapiens	OCLN	occludin	GO:2000810 regulation of bicellular tight junction assembly;GO:0070830 bicellular tight junction assembly;GO:0070673 response to interleukin-18		Transporters	Cell Junctions;Plasma membrane(Supported)		(M286)PID TGFBR PATHWAY		0.0	0.0	0.0	0.0	0.0	0.0	0.0	0.0	0.0	0.0	0.0	0.0	0.0	1.0	1.0	0.0	0.0	0.0	0.0	0.0
HOTAIRM1	100506311	symbol	H. sapiens	100506311	H. sapiens	HOTAIRM1	HOXA transcript antisense RNA, myeloid-specific 1								0.0	0.0	0.0	0.0	0.0	0.0	0.0	0.0	0.0	0.0	0.0	0.0	0.0	0.0	0.0	0.0	0.0	0.0	0.0	0.0
GADD45A	1647	symbol	H. sapiens	1647	H. sapiens	GADD45A	growth arrest and DNA damage inducible alpha	GO:0006977 DNA damage response, signal transduction by p53 class mediator resulting in cell cycle arrest;GO:0072431 signal transduction involved in mitotic G1 DNA damage checkpoint;GO:0000185 activation of MAPKKK activity			Nuclear speckles(Supported)		(M20)PID P38 MKK3 6PATHWAY; (M242)PID AURORA A PATHWAY; (M12012)ST P38 MAPK PATHWAY	(M5902)HALLMARK APOPTOSIS; (M5905)HALLMARK ADIPOGENESIS; (M5930)HALLMARK EPITHELIAL MESENCHYMAL TRANSITION	1.0	0.0	1.0	0.0	0.0	0.0	1.0	0.0	1.0	0.0	1.0	0.0	0.0	0.0	0.0	0.0	0.0	0.0	0.0	1.0
GRK5	2869	symbol	H. sapiens	2869	H. sapiens	GRK5	G protein-coupled receptor kinase 5	GO:0007217 tachykinin receptor signaling pathway;GO:0008277 regulation of G protein-coupled receptor signaling pathway;GO:0007188 adenylate cyclase-modulating G protein-coupled receptor signaling pathway	AGC Ser/Thr protein kinase family	Enzymes/{ENZYME proteins/Transferases,Kinases/AGC Ser/Thr protein kinases}	Nuclear membrane;Nuclear speckles;Plasma membrane(Supported)		(M275)PID ALPHA SYNUCLEIN PATHWAY	(M5942)HALLMARK UV RESPONSE DN	0.0	0.0	0.0	0.0	0.0	0.0	0.0	0.0	0.0	0.0	0.0	0.0	0.0	0.0	0.0	0.0	0.0	0.0	0.0	0.0
PSG1	5669	symbol	H. sapiens	5669	H. sapiens	PSG1	pregnancy specific beta-1-glycoprotein 1	GO:0007565 female pregnancy;GO:0050900 leukocyte migration;GO:0044706 multi-multicellular organism process		CD markers					0.0	0.0	0.0	0.0	0.0	0.0	0.0	0.0	0.0	0.0	0.0	0.0	0.0	0.0	0.0	1.0	0.0	0.0	0.0	0.0
KLHDC3	116138	symbol	H. sapiens	116138	H. sapiens	KLHDC3	kelch domain containing 3	GO:0036498 IRE1-mediated unfolded protein response;GO:0007131 reciprocal meiotic recombination;GO:0030968 endoplasmic reticulum unfolded protein response			Nucleoplasm(Supported)			(M5941)HALLMARK UV RESPONSE UP	0.0	0.0	1.0	0.0	0.0	0.0	0.0	0.0	0.0	0.0	0.0	0.0	0.0	0.0	0.0	0.0	0.0	0.0	0.0	0.0
FHDC1	85462	symbol	H. sapiens	85462	H. sapiens	FHDC1	FH2 domain containing 1	GO:0090161 Golgi ribbon formation;GO:0043149 stress fiber assembly;GO:0030038 contractile actin filament bundle assembly							0.0	0.0	0.0	0.0	0.0	0.0	1.0	0.0	0.0	0.0	0.0	0.0	0.0	0.0	0.0	0.0	0.0	0.0	0.0	0.0
C10orf114	399726	gene_synonym	H. sapiens	399726	H. sapiens	MIR1915HG	MIR1915 host gene				Nucleoplasm(Approved)				0.0	0.0	0.0	0.0	0.0	0.0	0.0	0.0	0.0	0.0	0.0	0.0	0.0	0.0	0.0	0.0	0.0	0.0	0.0	0.0
CCDC148	130940	symbol	H. sapiens	130940	H. sapiens	CCDC148	coiled-coil domain containing 148				Nucleoli;Nucleus(Approved)				0.0	0.0	0.0	0.0	0.0	0.0	0.0	0.0	0.0	0.0	0.0	0.0	0.0	0.0	0.0	0.0	0.0	0.0	0.0	0.0
PLD6	201164	symbol	H. sapiens	201164	H. sapiens	PLD6	phospholipase D family member 6	GO:0030719 P granule organization;GO:0007315 pole plasm assembly;GO:0007314 oocyte anterior/posterior axis specification							0.0	0.0	0.0	0.0	1.0	0.0	0.0	0.0	0.0	0.0	0.0	0.0	0.0	0.0	0.0	0.0	0.0	0.0	0.0	0.0
LOC339685	339685	Gene_ID	H. sapiens	339685	H. sapiens	LOC339685	uncharacterized LOC339685								0.0	0.0	0.0	0.0	0.0	0.0	0.0	0.0	0.0	0.0	0.0	0.0	0.0	0.0	0.0	0.0	0.0	0.0	0.0	0.0
TRIM16	10626	symbol	H. sapiens	10626	H. sapiens	TRIM16	tripartite motif containing 16	GO:0050718 positive regulation of interleukin-1 beta secretion;GO:0048386 positive regulation of retinoic acid receptor signaling pathway;GO:0045618 positive regulation of keratinocyte differentiation			Cytosol(Supported)Plasma membrane(Approved)				0.0	0.0	0.0	0.0	0.0	0.0	0.0	0.0	0.0	0.0	0.0	0.0	0.0	0.0	0.0	0.0	0.0	0.0	0.0	0.0
ZNF616	90317	symbol	H. sapiens	90317	H. sapiens	ZNF616	zinc finger protein 616	GO:0006357 regulation of transcription by RNA polymerase II;GO:0006366 transcription by RNA polymerase II;GO:0006355 regulation of transcription, DNA-templated		Transcription factors/Zinc-coordinating DNA-binding domains	Centrosome(Approved)				0.0	0.0	0.0	0.0	0.0	0.0	0.0	0.0	0.0	0.0	0.0	0.0	0.0	0.0	0.0	0.0	0.0	0.0	0.0	0.0
KCTD7	154881	symbol	H. sapiens	154881	H. sapiens	KCTD7	potassium channel tetramerization domain containing 7	GO:0090461 glutamate homeostasis;GO:0080144 amino acid homeostasis;GO:0030007 cellular potassium ion homeostasis							0.0	0.0	0.0	0.0	0.0	0.0	0.0	0.0	0.0	0.0	0.0	0.0	0.0	0.0	0.0	0.0	0.0	0.0	0.0	0.0
MGC11082						None	None	None	None	None	None	None	None	None	nan	nan	nan	nan	nan	nan	nan	nan	nan	nan	nan	nan	nan	nan	nan	nan	nan	nan	nan	nan
NTN4	59277	symbol	H. sapiens	59277	H. sapiens	NTN4	netrin 4	GO:0060668 regulation of branching involved in salivary gland morphogenesis by extracellular matrix-epithelial cell signaling;GO:0060693 regulation of branching involved in salivary gland morphogenesis;GO:0060445 branching involved in salivary gland morphogenesis					(M5887)NABA BASEMENT MEMBRANES; (M3008)NABA ECM GLYCOPROTEINS; (M5884)NABA CORE MATRISOME		0.0	0.0	0.0	0.0	0.0	0.0	0.0	0.0	0.0	0.0	0.0	0.0	0.0	0.0	0.0	0.0	0.0	0.0	0.0	0.0
RFTN1	23180	symbol	H. sapiens	23180	H. sapiens	RFTN1	raftlin, lipid raft linker 1	GO:0034138 toll-like receptor 3 signaling pathway;GO:0032596 protein transport into membrane raft;GO:0002457 T cell antigen processing and presentation							0.0	0.0	0.0	0.0	0.0	0.0	0.0	0.0	0.0	1.0	0.0	0.0	0.0	0.0	0.0	0.0	0.0	0.0	0.0	0.0
HIST1H2BG	8339	gene_synonym	H. sapiens	8339	H. sapiens	H2BC8	H2B clustered histone 8	GO:0002227 innate immune response in mucosa;GO:0019731 antibacterial humoral response;GO:0002385 mucosal immune response			Cytosol;Nucleoplasm(Approved)				0.0	1.0	0.0	0.0	0.0	0.0	0.0	0.0	0.0	0.0	0.0	0.0	0.0	0.0	0.0	0.0	0.0	0.0	0.0	0.0
TMEM65	157378	symbol	H. sapiens	157378	H. sapiens	TMEM65	transmembrane protein 65	GO:1903779 regulation of cardiac conduction;GO:0061337 cardiac conduction;GO:0003231 cardiac ventricle development			Nucleoplasm(Approved)				0.0	0.0	0.0	0.0	0.0	0.0	0.0	0.0	0.0	0.0	0.0	0.0	0.0	0.0	0.0	0.0	0.0	0.0	0.0	0.0
ODZ2	57451	gene_synonym	H. sapiens	57451	H. sapiens	TENM2	teneurin transmembrane protein 2	GO:0051491 positive regulation of filopodium assembly;GO:0051489 regulation of filopodium assembly;GO:0007157 heterophilic cell-cell adhesion via plasma membrane cell adhesion molecules			Nucleoli(Approved)			(M5956)HALLMARK KRAS SIGNALING DN	0.0	0.0	0.0	0.0	0.0	0.0	1.0	0.0	0.0	1.0	0.0	0.0	0.0	0.0	0.0	0.0	0.0	0.0	0.0	0.0
KDELR3	11015	symbol	H. sapiens	11015	H. sapiens	KDELR3	KDEL endoplasmic reticulum protein retention receptor 3	GO:0006621 protein retention in ER lumen;GO:0035437 maintenance of protein localization in endoplasmic reticulum;GO:0036498 IRE1-mediated unfolded protein response			Endoplasmic reticulum(Enhanced)			(M5922)HALLMARK UNFOLDED PROTEIN RESPONSE; (M5937)HALLMARK GLYCOLYSIS; (M5891)HALLMARK HYPOXIA	0.0	0.0	1.0	0.0	0.0	0.0	0.0	0.0	0.0	0.0	0.0	0.0	0.0	0.0	0.0	0.0	0.0	0.0	0.0	0.0
LOC100272228	100272228	Gene_ID	H. sapiens	100272228	H. sapiens	LINC00894	long intergenic non-protein coding RNA 894								0.0	0.0	0.0	0.0	0.0	0.0	0.0	0.0	0.0	0.0	0.0	0.0	0.0	0.0	0.0	0.0	0.0	0.0	0.0	0.0
TTC29	83894	symbol	H. sapiens	83894	H. sapiens	TTC29	tetratricopeptide repeat domain 29								0.0	0.0	0.0	0.0	0.0	0.0	0.0	0.0	0.0	0.0	0.0	0.0	0.0	0.0	0.0	0.0	0.0	0.0	0.0	0.0
FLJ35776						None	None	None	None	None	None	None	None	None	nan	nan	nan	nan	nan	nan	nan	nan	nan	nan	nan	nan	nan	nan	nan	nan	nan	nan	nan	nan
ARID3A	1820	symbol	H. sapiens	1820	H. sapiens	ARID3A	AT-rich interaction domain 3A	GO:0006977 DNA damage response, signal transduction by p53 class mediator resulting in cell cycle arrest;GO:0072431 signal transduction involved in mitotic G1 DNA damage checkpoint;GO:0031571 mitotic G1 DNA damage checkpoint		Transcription factors/Helix-turn-helix domains	Cytosol;Nucleoplasm(Supported)Vesicles(Approved)		(M145)PID P53 DOWNSTREAM PATHWAY		1.0	0.0	0.0	0.0	0.0	0.0	0.0	0.0	0.0	0.0	0.0	0.0	0.0	0.0	0.0	0.0	0.0	0.0	0.0	0.0
LOC100128822	100128822	Gene_ID	H. sapiens	100128822	H. sapiens	LINC01003	long intergenic non-protein coding RNA 1003								0.0	0.0	0.0	0.0	0.0	0.0	0.0	0.0	0.0	0.0	0.0	0.0	0.0	0.0	0.0	0.0	0.0	0.0	0.0	0.0
GRIK2	2898	symbol	H. sapiens	2898	H. sapiens	GRIK2	glutamate ionotropic receptor kainate type subunit 2	GO:0051967 negative regulation of synaptic transmission, glutamatergic;GO:0048172 regulation of short-term neuronal synaptic plasticity;GO:0048169 regulation of long-term neuronal synaptic plasticity				L-Glutamic Acid (Kainate selective glutamate receptor activity);Butabarbital (Kainate selective glutamate receptor activity);Butalbital (Kainate selective glutamate receptor activity);Talbutal (Kainate selective glutamate receptor activity);Pentobarbital (Kainate selective glutamate receptor activity);Secobarbital (Kainate selective glutamate receptor activity);Metharbital (Kainate selective glut…			0.0	0.0	1.0	0.0	0.0	0.0	0.0	0.0	0.0	0.0	0.0	0.0	0.0	0.0	0.0	0.0	0.0	0.0	0.0	0.0
LINC00571	100874188	symbol	H. sapiens	100874188	H. sapiens	LINC00571	long intergenic non-protein coding RNA 571								0.0	0.0	0.0	0.0	0.0	0.0	0.0	0.0	0.0	0.0	0.0	0.0	0.0	0.0	0.0	0.0	0.0	0.0	0.0	0.0
POLR3D	661	symbol	H. sapiens	661	H. sapiens	POLR3D	RNA polymerase III subunit D	GO:0032728 positive regulation of interferon-beta production;GO:0032648 regulation of interferon-beta production;GO:0032481 positive regulation of type I interferon production		RNA polymerase related proteins	Nucleoplasm(Enhanced)		(M66)PID MYC ACTIV PATHWAY		0.0	0.0	0.0	0.0	0.0	0.0	0.0	0.0	0.0	0.0	1.0	0.0	0.0	0.0	0.0	0.0	0.0	0.0	0.0	0.0
ATP8B1	5205	symbol	H. sapiens	5205	H. sapiens	ATP8B1	ATPase phospholipid transporting 8B1	GO:0021650 vestibulocochlear nerve formation;GO:0021648 vestibulocochlear nerve morphogenesis;GO:0032534 regulation of microvillus assembly		Enzymes/ENZYME proteins/Hydrolases;Transporters/Primary Active Transporters				(M5916)HALLMARK APICAL SURFACE	0.0	0.0	0.0	0.0	0.0	0.0	1.0	0.0	0.0	0.0	0.0	0.0	0.0	0.0	0.0	0.0	1.0	0.0	0.0	0.0
PLK2	10769	symbol	H. sapiens	10769	H. sapiens	PLK2	polo like kinase 2	GO:0006977 DNA damage response, signal transduction by p53 class mediator resulting in cell cycle arrest;GO:0072431 signal transduction involved in mitotic G1 DNA damage checkpoint;GO:0090050 positive regulation of cell migration involved in sprouting angiogenesis	Other	Enzymes/{ENZYME proteins/Transferases,Kinases}	Cytosol;Mitochondria;Nucleoplasm(Approved)			(M5890)HALLMARK TNFA SIGNALING VIA NFKB; (M5939)HALLMARK P53 PATHWAY	1.0	0.0	0.0	0.0	0.0	1.0	1.0	1.0	0.0	0.0	0.0	0.0	0.0	0.0	0.0	0.0	0.0	0.0	0.0	0.0
MIR3184	100423003	symbol	H. sapiens	100423003	H. sapiens	MIR3184	microRNA 3184	GO:0035195 gene silencing by miRNA;GO:0035194 posttranscriptional gene silencing by RNA;GO:0016441 posttranscriptional gene silencing							0.0	0.0	0.0	0.0	0.0	0.0	0.0	0.0	0.0	0.0	0.0	0.0	0.0	0.0	0.0	0.0	0.0	0.0	0.0	0.0
IQUB	154865	symbol	H. sapiens	154865	H. sapiens	IQUB	IQ motif and ubiquitin domain containing	GO:0007224 smoothened signaling pathway;GO:0060271 cilium assembly;GO:0044782 cilium organization			Cytosol;Intermediate filaments;Nuclear speckles(Approved)				0.0	0.0	0.0	0.0	0.0	0.0	1.0	0.0	0.0	0.0	0.0	0.0	0.0	0.0	0.0	0.0	0.0	0.0	0.0	0.0
LRRC6	23639	symbol	H. sapiens	23639	H. sapiens	LRRC6	leucine rich repeat containing 6	GO:0036159 inner dynein arm assembly;GO:0036158 outer dynein arm assembly;GO:0060287 epithelial cilium movement involved in determination of left/right asymmetry							0.0	0.0	0.0	0.0	0.0	0.0	1.0	0.0	0.0	0.0	0.0	0.0	0.0	0.0	0.0	0.0	0.0	0.0	0.0	0.0
RSPH4A	345895	symbol	H. sapiens	345895	H. sapiens	RSPH4A	radial spoke head component 4A	GO:0060294 cilium movement involved in cell motility;GO:0060285 cilium-dependent cell motility;GO:0035082 axoneme assembly			Nucleus(Supported)				0.0	0.0	0.0	0.0	0.0	0.0	1.0	0.0	0.0	0.0	0.0	0.0	0.0	0.0	0.0	0.0	0.0	0.0	0.0	0.0
TLL1	7092	symbol	H. sapiens	7092	H. sapiens	TLL1	tolloid like 1	GO:0022617 extracellular matrix disassembly;GO:0030198 extracellular matrix organization;GO:0043062 extracellular structure organization		Enzymes/Peptidases/Metallopeptidases	Vesicles(Approved)		(M3468)NABA ECM REGULATORS; (M5885)NABA MATRISOME ASSOCIATED; (M5889)NABA MATRISOME		0.0	0.0	0.0	0.0	0.0	0.0	0.0	0.0	0.0	0.0	0.0	0.0	0.0	0.0	0.0	0.0	0.0	0.0	0.0	0.0
RGS19	10287	symbol	H. sapiens	10287	H. sapiens	RGS19	regulator of G protein signaling 19	GO:0045471 response to ethanol;GO:0097305 response to alcohol;GO:0006914 autophagy			Cell Junctions(Supported)Nucleoli fibrillar center(Approved)		(M187)PID TRKR PATHWAY		0.0	0.0	0.0	0.0	0.0	0.0	0.0	1.0	0.0	0.0	0.0	0.0	0.0	0.0	0.0	0.0	0.0	0.0	0.0	0.0
FLJ42627	645644	symbol	H. sapiens	645644	H. sapiens	FLJ42627	uncharacterized LOC645644								0.0	0.0	0.0	0.0	0.0	0.0	0.0	0.0	0.0	0.0	0.0	0.0	0.0	0.0	0.0	0.0	0.0	0.0	0.0	0.0
KBTBD8	84541	symbol	H. sapiens	84541	H. sapiens	KBTBD8	kelch repeat and BTB domain containing 8	GO:0014029 neural crest formation;GO:0014032 neural crest cell development;GO:0006513 protein monoubiquitination							0.0	0.0	0.0	0.0	0.0	0.0	0.0	0.0	0.0	0.0	0.0	0.0	0.0	0.0	0.0	0.0	0.0	0.0	0.0	0.0
RRAGD	58528	symbol	H. sapiens	58528	H. sapiens	RRAGD	Ras related GTP binding D	GO:1990253 cellular response to leucine starvation;GO:0071233 cellular response to leucine;GO:1904263 positive regulation of TORC1 signaling			Centrosome;Nucleoplasm(Approved)		(M121)PID MTOR 4PATHWAY	(M5947)HALLMARK IL2 STAT5 SIGNALING; (M5937)HALLMARK GLYCOLYSIS; (M5891)HALLMARK HYPOXIA	1.0	0.0	0.0	0.0	0.0	0.0	0.0	0.0	0.0	0.0	1.0	0.0	0.0	0.0	0.0	0.0	0.0	0.0	0.0	0.0
KAT2B	8850	symbol	H. sapiens	8850	H. sapiens	KAT2B	lysine acetyltransferase 2B	GO:0035948 positive regulation of gluconeogenesis by positive regulation of transcription from RNA polymerase II promoter;GO:0046600 negative regulation of centriole replication;GO:0035947 regulation of gluconeogenesis by regulation of transcription from RNA polymerase II promoter		Enzymes/ENZYME proteins/Transferases	Nucleus(Approved)	Coenzyme A (Transcription factor binding);(3E)-4-(1-METHYL-1H-INDOL-3-YL)BUT-3-EN-2-ONE (Transcription factor binding);N-(3-AMINOPROPYL)-2-NITROBENZENAMINE (Transcription factor binding)	(M32)PID HDAC CLASSIII PATHWAY; (M207)PID RETINOIC ACID PATHWAY; (M136)PID FOXO PATHWAY	(M5945)HALLMARK HEME METABOLISM	1.0	1.0	0.0	1.0	0.0	0.0	1.0	0.0	0.0	0.0	0.0	1.0	0.0	0.0	0.0	0.0	0.0	0.0	0.0	0.0
GOLGA8A	23015	symbol	H. sapiens	23015	H. sapiens	GOLGA8A	golgin A8 family member A	GO:0051225 spindle assembly;GO:0007030 Golgi organization;GO:0007051 spindle organization			Cytosol;Golgi apparatus(Approved)				0.0	0.0	0.0	0.0	0.0	0.0	1.0	0.0	0.0	0.0	0.0	0.0	0.0	0.0	0.0	0.0	0.0	0.0	0.0	0.0
RIT1	6016	symbol	H. sapiens	6016	H. sapiens	RIT1	Ras like without CAAX 1	GO:0007265 Ras protein signal transduction;GO:0007264 small GTPase mediated signal transduction;GO:0035556 intracellular signal transduction					(M270)PID MAPK TRK PATHWAY; (M187)PID TRKR PATHWAY	(M5923)HALLMARK PI3K AKT MTOR SIGNALING; (M5924)HALLMARK MTORC1 SIGNALING; (M5909)HALLMARK MYOGENESIS	0.0	0.0	0.0	0.0	0.0	0.0	0.0	1.0	0.0	0.0	0.0	0.0	0.0	0.0	0.0	0.0	0.0	0.0	0.0	0.0
ZNF514	84874	symbol	H. sapiens	84874	H. sapiens	ZNF514	zinc finger protein 514	GO:0006357 regulation of transcription by RNA polymerase II;GO:0006366 transcription by RNA polymerase II;GO:0006355 regulation of transcription, DNA-templated		Transcription factors/Zinc-coordinating DNA-binding domains	Nuclear bodies;Nucleoplasm(Approved)				0.0	0.0	0.0	0.0	0.0	0.0	0.0	0.0	0.0	0.0	0.0	0.0	0.0	0.0	0.0	0.0	0.0	0.0	0.0	0.0
FZD6	8323	symbol	H. sapiens	8323	H. sapiens	FZD6	frizzled class receptor 6	GO:0035880 embryonic nail plate morphogenesis;GO:0048105 establishment of body hair planar orientation;GO:1904693 midbrain morphogenesis		G-protein coupled receptors/{Family fz/smo receptors,GPCRs excl olfactory receptors}	Plasma membrane(Approved)		(M77)PID WNT SIGNALING PATHWAY; (M23)PID WNT NONCANONICAL PATHWAY; (M5493)WNT SIGNALING		0.0	0.0	0.0	0.0	0.0	0.0	0.0	0.0	0.0	0.0	0.0	0.0	0.0	0.0	0.0	0.0	0.0	0.0	0.0	0.0
EIF2AK3	9451	symbol	H. sapiens	9451	H. sapiens	EIF2AK3	eukaryotic translation initiation factor 2 alpha kinase 3	GO:0060734 regulation of endoplasmic reticulum stress-induced eIF2 alpha phosphorylation;GO:0036492 eiF2alpha phosphorylation in response to endoplasmic reticulum stress;GO:1990737 response to manganese-induced endoplasmic reticulum stress	Other	Enzymes/{ENZYME proteins/Transferases,Kinases}				(M5922)HALLMARK UNFOLDED PROTEIN RESPONSE	0.0	0.0	1.0	0.0	0.0	0.0	0.0	0.0	0.0	0.0	1.0	0.0	1.0	0.0	0.0	0.0	0.0	0.0	0.0	0.0
FAM63B	54629	gene_synonym	H. sapiens	54629	H. sapiens	MINDY2	MINDY lysine 48 deubiquitinase 2	GO:0071108 protein K48-linked deubiquitination;GO:0016579 protein deubiquitination;GO:0070646 protein modification by small protein removal		Enzymes/{ENZYME proteins/Hydrolases,Peptidases}	Nucleoplasm(Enhanced)				0.0	0.0	0.0	0.0	0.0	0.0	0.0	0.0	0.0	0.0	0.0	0.0	0.0	0.0	0.0	0.0	0.0	0.0	0.0	0.0
OPTN	10133	symbol	H. sapiens	10133	H. sapiens	OPTN	optineurin	GO:0061734 parkin-mediated stimulation of mitophagy in response to mitochondrial depolarization;GO:0098779 positive regulation of mitophagy in response to mitochondrial depolarization;GO:1904417 positive regulation of xenophagy			Cytosol(Enhanced)			(M5948)HALLMARK BILE ACID METABOLISM; (M5945)HALLMARK HEME METABOLISM	0.0	0.0	1.0	0.0	0.0	0.0	0.0	0.0	0.0	0.0	0.0	0.0	0.0	0.0	0.0	0.0	0.0	0.0	0.0	0.0
FRRS1	391059	symbol	H. sapiens	391059	H. sapiens	FRRS1	ferric chelate reductase 1	GO:0055114 oxidation-reduction process;GO:0008152 metabolic process;GO:0008150 biological_process							0.0	0.0	0.0	0.0	0.0	0.0	0.0	0.0	0.0	0.0	0.0	0.0	0.0	0.0	0.0	0.0	0.0	0.0	0.0	0.0
COQ10A	93058	symbol	H. sapiens	93058	H. sapiens	COQ10A	coenzyme Q10A	GO:0006744 ubiquinone biosynthetic process;GO:0006743 ubiquinone metabolic process;GO:1901663 quinone biosynthetic process			Cytosol;Endoplasmic reticulum;Golgi apparatus(Approved)				0.0	0.0	0.0	0.0	0.0	0.0	0.0	0.0	0.0	0.0	0.0	0.0	0.0	0.0	0.0	0.0	0.0	0.0	0.0	0.0
C14orf45	80127	gene_synonym	H. sapiens	80127	H. sapiens	BBOF1	basal body orientation factor 1	GO:0044458 motile cilium assembly;GO:0060271 cilium assembly;GO:0044782 cilium organization			Microtubule organizing center;Nucleus;Plasma membrane(Approved)				0.0	0.0	0.0	0.0	0.0	0.0	1.0	0.0	0.0	0.0	0.0	0.0	0.0	0.0	0.0	0.0	0.0	0.0	0.0	0.0
CCDC23	374969	gene_synonym	H. sapiens	374969	H. sapiens	SVBP	small vasohibin binding protein	GO:0010596 negative regulation of endothelial cell migration;GO:0010633 negative regulation of epithelial cell migration;GO:0031397 negative regulation of protein ubiquitination			Cytosol;Nuclear bodies;Nucleoplasm(Approved)				0.0	0.0	0.0	0.0	0.0	0.0	0.0	0.0	0.0	0.0	0.0	0.0	0.0	0.0	0.0	0.0	0.0	0.0	0.0	0.0
MAP3K8	1326	symbol	H. sapiens	1326	H. sapiens	MAP3K8	mitogen-activated protein kinase kinase kinase 8	GO:0031295 T cell costimulation;GO:0000186 activation of MAPKK activity;GO:0031294 lymphocyte costimulation	STE Ser/Thr protein kinase family	Enzymes/{ENZYME proteins/Transferases,Kinases/STE Ser/Thr protein kinases}	Cytosol(Supported)		(M190)PID TCR JNK PATHWAY; (M134)PID TCR RAS PATHWAY; (M4910)ST ERK1 ERK2 MAPK PATHWAY	(M5897)HALLMARK IL6 JAK STAT3 SIGNALING; (M5947)HALLMARK IL2 STAT5 SIGNALING; (M5890)HALLMARK TNFA SIGNALING VIA NFKB	0.0	0.0	0.0	0.0	0.0	0.0	0.0	0.0	1.0	0.0	0.0	0.0	0.0	0.0	0.0	0.0	0.0	0.0	0.0	0.0
NSAP11						None	None	None	None	None	None	None	None	None	nan	nan	nan	nan	nan	nan	nan	nan	nan	nan	nan	nan	nan	nan	nan	nan	nan	nan	nan	nan
ARL4D	379	symbol	H. sapiens	379	H. sapiens	ARL4D	ADP ribosylation factor like GTPase 4D	GO:0009306 protein secretion;GO:0002790 peptide secretion;GO:0006886 intracellular protein transport			Golgi apparatus;Vesicles(Approved)				0.0	0.0	0.0	0.0	0.0	0.0	0.0	0.0	0.0	0.0	0.0	0.0	0.0	0.0	0.0	0.0	0.0	0.0	0.0	0.0
RPL23AP7	118433	symbol	H. sapiens	118433	H. sapiens	RPL23AP7	ribosomal protein L23a pseudogene 7								0.0	0.0	0.0	0.0	0.0	0.0	0.0	0.0	0.0	0.0	0.0	0.0	0.0	0.0	0.0	0.0	0.0	0.0	0.0	0.0
NUDT19	390916	symbol	H. sapiens	390916	H. sapiens	NUDT19	nudix hydrolase 19	GO:0006625 protein targeting to peroxisome;GO:0072663 establishment of protein localization to peroxisome;GO:0009062 fatty acid catabolic process			Cytosol;Nucleoli;Nucleus(Uncertain)			(M5949)HALLMARK PEROXISOME	0.0	0.0	0.0	0.0	1.0	0.0	0.0	0.0	0.0	0.0	0.0	0.0	0.0	0.0	0.0	0.0	0.0	0.0	0.0	0.0
MED12L	116931	symbol	H. sapiens	116931	H. sapiens	MED12L	mediator complex subunit 12L	GO:1903508 positive regulation of nucleic acid-templated transcription;GO:1902680 positive regulation of RNA biosynthetic process;GO:0006357 regulation of transcription by RNA polymerase II			Nucleoli(Approved)				0.0	0.0	0.0	1.0	0.0	0.0	0.0	0.0	0.0	0.0	0.0	0.0	0.0	0.0	0.0	0.0	0.0	0.0	0.0	0.0
ST7	7982	symbol	H. sapiens	7982	H. sapiens	ST7	suppression of tumorigenicity 7	GO:0030198 extracellular matrix organization;GO:0043062 extracellular structure organization;GO:0045595 regulation of cell differentiation			Nucleoplasm(Supported)Cytosol(Approved)				0.0	0.0	0.0	0.0	0.0	0.0	0.0	0.0	0.0	0.0	0.0	0.0	0.0	0.0	0.0	0.0	0.0	0.0	0.0	0.0
FAM66C	440078	symbol	H. sapiens	440078	H. sapiens	FAM66C	family with sequence similarity 66 member C								0.0	0.0	0.0	0.0	0.0	0.0	0.0	0.0	0.0	0.0	0.0	0.0	0.0	0.0	0.0	0.0	0.0	0.0	0.0	0.0
SNORD113-3	767563	symbol	H. sapiens	767563	H. sapiens	SNORD113-3	small nucleolar RNA, C/D box 113-3	GO:0006396 RNA processing;GO:0016070 RNA metabolic process;GO:0090304 nucleic acid metabolic process							0.0	0.0	0.0	0.0	0.0	0.0	0.0	0.0	0.0	0.0	0.0	0.0	0.0	0.0	0.0	0.0	0.0	0.0	0.0	0.0
VAMP1	6843	symbol	H. sapiens	6843	H. sapiens	VAMP1	vesicle associated membrane protein 1	GO:0031630 regulation of synaptic vesicle fusion to presynaptic active zone membrane;GO:0031629 synaptic vesicle fusion to presynaptic active zone membrane;GO:0016082 synaptic vesicle priming		Transporters/Transporter channels and pores		Botulinum Toxin Type B (Snare binding)			0.0	0.0	0.0	0.0	0.0	0.0	0.0	0.0	0.0	0.0	0.0	0.0	0.0	0.0	0.0	0.0	0.0	0.0	0.0	0.0
IQCK	124152	symbol	H. sapiens	124152	H. sapiens	IQCK	IQ motif containing K				Cytosol;Nuclear speckles(Approved)				0.0	0.0	0.0	0.0	0.0	0.0	0.0	0.0	0.0	0.0	0.0	0.0	0.0	0.0	0.0	0.0	0.0	0.0	0.0	0.0
ADAM21	8747	symbol	H. sapiens	8747	H. sapiens	ADAM21	ADAM metallopeptidase domain 21	GO:0007339 binding of sperm to zona pellucida;GO:0035036 sperm-egg recognition;GO:0007338 single fertilization					(M3468)NABA ECM REGULATORS; (M5885)NABA MATRISOME ASSOCIATED; (M5889)NABA MATRISOME		0.0	0.0	0.0	0.0	0.0	0.0	0.0	0.0	0.0	0.0	0.0	0.0	0.0	0.0	0.0	0.0	0.0	0.0	0.0	0.0
TMEM170A	124491	symbol	H. sapiens	124491	H. sapiens	TMEM170A	transmembrane protein 170A	GO:0051292 nuclear pore complex assembly;GO:0071786 endoplasmic reticulum tubular network organization;GO:0046931 pore complex assembly		Transporters/Accessory Factors Involved in Transport					0.0	0.0	0.0	0.0	0.0	0.0	0.0	0.0	0.0	0.0	0.0	0.0	0.0	0.0	0.0	0.0	0.0	0.0	0.0	0.0
TEX9	374618	symbol	H. sapiens	374618	H. sapiens	TEX9	testis expressed 9				Cytosol;Plasma membrane(Approved)				0.0	0.0	0.0	0.0	0.0	0.0	0.0	0.0	0.0	0.0	0.0	0.0	0.0	0.0	0.0	0.0	0.0	0.0	0.0	0.0
APOL6	80830	symbol	H. sapiens	80830	H. sapiens	APOL6	apolipoprotein L6	GO:0042157 lipoprotein metabolic process;GO:0006869 lipid transport;GO:0010876 lipid localization			Nuclear bodies;Nucleoplasm(Supported)Cytosol(Approved)			(M5913)HALLMARK INTERFERON GAMMA RESPONSE	0.0	0.0	0.0	0.0	0.0	0.0	0.0	0.0	0.0	0.0	0.0	0.0	0.0	0.0	0.0	0.0	0.0	0.0	0.0	0.0
MIR3180-2	100422956	symbol	H. sapiens	100422956	H. sapiens	MIR3180-2	microRNA 3180-2	GO:0035195 gene silencing by miRNA;GO:0035194 posttranscriptional gene silencing by RNA;GO:0016441 posttranscriptional gene silencing							0.0	0.0	0.0	0.0	0.0	0.0	0.0	0.0	0.0	0.0	0.0	0.0	0.0	0.0	0.0	0.0	0.0	0.0	0.0	0.0
MAP3K14	9020	symbol	H. sapiens	9020	H. sapiens	MAP3K14	mitogen-activated protein kinase kinase kinase 14	GO:0000186 activation of MAPKK activity;GO:0043406 positive regulation of MAP kinase activity;GO:0033209 tumor necrosis factor-mediated signaling pathway	STE Ser/Thr protein kinase family	Enzymes/{ENZYME proteins/Transferases,Kinases/STE Ser/Thr protein kinases}	Cytosol(Supported)Vesicles(Approved)Nucleoli fibrillar center;Nucleus(Uncertain)		(M45)PID CD40 PATHWAY; (M63)PID AVB3 OPN PATHWAY; (M197)PID HIV NEF PATHWAY		0.0	0.0	1.0	0.0	0.0	0.0	0.0	0.0	1.0	0.0	1.0	0.0	0.0	1.0	0.0	0.0	0.0	1.0	0.0	0.0
ARL2BP	23568	symbol	H. sapiens	23568	H. sapiens	ARL2BP	ADP ribosylation factor like GTPase 2 binding protein	GO:0051457 maintenance of protein location in nucleus;GO:0042531 positive regulation of tyrosine phosphorylation of STAT protein;GO:0042509 regulation of tyrosine phosphorylation of STAT protein						(M5945)HALLMARK HEME METABOLISM	0.0	0.0	0.0	0.0	0.0	0.0	0.0	0.0	0.0	0.0	0.0	0.0	0.0	0.0	0.0	0.0	0.0	0.0	0.0	0.0
AP1AR	55435	symbol	H. sapiens	55435	H. sapiens	AP1AR	adaptor related protein complex 1 associated regulatory protein	GO:0034315 regulation of Arp2/3 complex-mediated actin nucleation;GO:0048203 vesicle targeting, trans-Golgi to endosome;GO:0051125 regulation of actin nucleation			Golgi apparatus(Supported)				0.0	0.0	0.0	0.0	0.0	0.0	0.0	0.0	0.0	0.0	0.0	0.0	0.0	0.0	0.0	0.0	0.0	0.0	0.0	0.0
CLIP3	25999	symbol	H. sapiens	25999	H. sapiens	CLIP3	CAP-Gly domain containing linker protein 3	GO:0010828 positive regulation of glucose transmembrane transport;GO:0031115 negative regulation of microtubule polymerization;GO:0010827 regulation of glucose transmembrane transport							0.0	0.0	0.0	0.0	0.0	0.0	1.0	0.0	0.0	0.0	0.0	0.0	0.0	1.0	0.0	0.0	0.0	0.0	0.0	0.0
EPB41L4B	54566	symbol	H. sapiens	54566	H. sapiens	EPB41L4B	erythrocyte membrane protein band 4.1 like 4B	GO:0051549 positive regulation of keratinocyte migration;GO:0051547 regulation of keratinocyte migration;GO:0051546 keratinocyte migration			Cytosol;Plasma membrane(Approved)				0.0	0.0	0.0	0.0	0.0	0.0	0.0	0.0	0.0	0.0	0.0	0.0	0.0	0.0	0.0	0.0	0.0	0.0	0.0	0.0
KCNRG	283518	symbol	H. sapiens	283518	H. sapiens	KCNRG	potassium channel regulator	GO:1902260 negative regulation of delayed rectifier potassium channel activity;GO:1903817 negative regulation of voltage-gated potassium channel activity;GO:1902259 regulation of delayed rectifier potassium channel activity			Vesicles(Uncertain)				0.0	0.0	0.0	0.0	0.0	0.0	0.0	0.0	0.0	0.0	0.0	0.0	0.0	0.0	0.0	0.0	0.0	0.0	0.0	0.0
SLC41A2	84102	symbol	H. sapiens	84102	H. sapiens	SLC41A2	solute carrier family 41 member 2	GO:0070838 divalent metal ion transport;GO:0072511 divalent inorganic cation transport;GO:0098655 cation transmembrane transport		Transporters/Transporter channels and pores					0.0	0.0	0.0	0.0	0.0	0.0	0.0	0.0	0.0	0.0	0.0	0.0	0.0	0.0	0.0	0.0	0.0	0.0	0.0	0.0
RAB11B-AS1	100507567	symbol	H. sapiens	100507567	H. sapiens	RAB11B-AS1	RAB11B antisense RNA 1								0.0	0.0	0.0	0.0	0.0	0.0	0.0	0.0	0.0	0.0	0.0	0.0	0.0	0.0	0.0	0.0	0.0	0.0	0.0	0.0
NFKBIE	4794	symbol	H. sapiens	4794	H. sapiens	NFKBIE	NFKB inhibitor epsilon	GO:0042942 D-serine transport;GO:0032329 serine transport;GO:0042940 D-amino acid transport		Transcription factors/Immunoglobulin fold	Cytosol;Nucleoli fibrillar center;Nucleus(Supported)		(M7416)ST GAQ PATHWAY; (M18030)ST TUMOR NECROSIS FACTOR PATHWAY; (M12705)SIG CD40PATHWAYMAP	(M5890)HALLMARK TNFA SIGNALING VIA NFKB	0.0	0.0	0.0	0.0	0.0	0.0	0.0	0.0	0.0	0.0	1.0	0.0	0.0	0.0	0.0	0.0	0.0	1.0	0.0	0.0
NPPA-AS1	100379251	symbol	H. sapiens	100379251	H. sapiens	NPPA-AS1	NPPA antisense RNA 1	GO:0010468 regulation of gene expression;GO:0060255 regulation of macromolecule metabolic process;GO:0019222 regulation of metabolic process							0.0	0.0	0.0	0.0	0.0	0.0	0.0	0.0	0.0	0.0	0.0	0.0	0.0	0.0	0.0	0.0	0.0	0.0	0.0	0.0
RN5S256	100873510	gene_synonym	H. sapiens	100873510	H. sapiens	RNA5SP256	RNA, 5S ribosomal pseudogene 256								0.0	0.0	0.0	0.0	0.0	0.0	0.0	0.0	0.0	0.0	0.0	0.0	0.0	0.0	0.0	0.0	0.0	0.0	0.0	0.0
ARNTL	406	symbol	H. sapiens	406	H. sapiens	ARNTL	aryl hydrocarbon receptor nuclear translocator like	GO:2000323 negative regulation of glucocorticoid receptor signaling pathway;GO:2000074 regulation of type B pancreatic cell development;GO:2000322 regulation of glucocorticoid receptor signaling pathway		Transcription factors/Basic domains	Nucleoplasm(Supported)Vesicles(Uncertain)		(M95)PID CIRCADIAN PATHWAY		0.0	0.0	0.0	0.0	0.0	0.0	0.0	0.0	0.0	0.0	0.0	0.0	0.0	0.0	0.0	1.0	0.0	0.0	0.0	0.0
RPL23AP82	284942	symbol	H. sapiens	284942	H. sapiens	RPL23AP82	ribosomal protein L23a pseudogene 82								0.0	0.0	0.0	0.0	0.0	0.0	0.0	0.0	0.0	0.0	0.0	0.0	0.0	0.0	0.0	0.0	0.0	0.0	0.0	0.0
RAD9B	144715	symbol	H. sapiens	144715	H. sapiens	RAD9B	RAD9 checkpoint clamp component B	GO:0031573 intra-S DNA damage checkpoint;GO:0044773 mitotic DNA damage checkpoint;GO:0044774 mitotic DNA integrity checkpoint							1.0	1.0	0.0	0.0	0.0	0.0	0.0	0.0	0.0	0.0	0.0	0.0	0.0	0.0	0.0	0.0	0.0	0.0	0.0	0.0
ZBTB37	84614	symbol	H. sapiens	84614	H. sapiens	ZBTB37	zinc finger and BTB domain containing 37	GO:0006357 regulation of transcription by RNA polymerase II;GO:0006366 transcription by RNA polymerase II;GO:0006355 regulation of transcription, DNA-templated		Transcription factors/Zinc-coordinating DNA-binding domains	Cytosol;Nucleoli fibrillar center;Nucleus(Approved)				0.0	0.0	0.0	0.0	0.0	0.0	0.0	0.0	0.0	0.0	0.0	0.0	0.0	0.0	0.0	0.0	0.0	0.0	0.0	0.0
METTL21B	25895	gene_synonym	H. sapiens	25895	H. sapiens	EEF1AKMT3	EEF1A lysine methyltransferase 3	GO:0018022 peptidyl-lysine methylation;GO:0006479 protein methylation;GO:0008213 protein alkylation			Nucleoplasm(Approved)				0.0	0.0	0.0	0.0	0.0	0.0	0.0	0.0	0.0	0.0	0.0	0.0	0.0	0.0	0.0	0.0	0.0	0.0	0.0	0.0
DAGLB	221955	symbol	H. sapiens	221955	H. sapiens	DAGLB	diacylglycerol lipase beta	GO:0046340 diacylglycerol catabolic process;GO:0098921 retrograde trans-synaptic signaling by endocannabinoid;GO:0098920 retrograde trans-synaptic signaling by lipid			Plasma membrane(Supported)		(M266)PID NCADHERIN PATHWAY		0.0	0.0	0.0	0.0	1.0	0.0	0.0	0.0	0.0	0.0	0.0	0.0	0.0	0.0	0.0	0.0	0.0	0.0	0.0	0.0
LOC100507619						None	None	None	None	None	None	None	None	None	nan	nan	nan	nan	nan	nan	nan	nan	nan	nan	nan	nan	nan	nan	nan	nan	nan	nan	nan	nan
GET4	51608	symbol	H. sapiens	51608	H. sapiens	GET4	guided entry of tail-anchored proteins factor 4	GO:1904378 maintenance of unfolded protein involved in ERAD pathway;GO:0071816 tail-anchored membrane protein insertion into ER membrane;GO:0036506 maintenance of unfolded protein			Cytosol(Supported)Nucleoli;Nucleoplasm(Approved)				0.0	0.0	1.0	0.0	0.0	0.0	0.0	0.0	0.0	0.0	0.0	0.0	0.0	0.0	0.0	0.0	0.0	0.0	0.0	0.0
PLA2G4C	8605	symbol	H. sapiens	8605	H. sapiens	PLA2G4C	phospholipase A2 group IVC	GO:0036152 phosphatidylethanolamine acyl-chain remodeling;GO:0036149 phosphatidylinositol acyl-chain remodeling;GO:0036151 phosphatidylcholine acyl-chain remodeling		Enzymes/ENZYME proteins/Hydrolases;RAS pathway related proteins	Cytosol(Approved)				0.0	0.0	0.0	0.0	1.0	0.0	0.0	0.0	1.0	0.0	0.0	0.0	0.0	0.0	0.0	1.0	0.0	0.0	0.0	0.0
LOC440300	440300	Gene_ID	H. sapiens	440300	H. sapiens	LOC440300	chondroitin sulfate proteoglycan 4 pseudogene								0.0	0.0	0.0	0.0	0.0	0.0	0.0	0.0	0.0	0.0	0.0	0.0	0.0	0.0	0.0	0.0	0.0	0.0	0.0	0.0
RBMS3	27303	symbol	H. sapiens	27303	H. sapiens	RBMS3	RNA binding motif single stranded interacting protein 3	GO:0002357 defense response to tumor cell;GO:0002347 response to tumor cell;GO:0090090 negative regulation of canonical Wnt signaling pathway			Vesicles(Approved)				0.0	0.0	0.0	0.0	0.0	0.0	0.0	0.0	0.0	0.0	0.0	0.0	0.0	0.0	0.0	0.0	0.0	0.0	0.0	0.0
STC2	8614	symbol	H. sapiens	8614	H. sapiens	STC2	stanniocalcin 2	GO:2001256 regulation of store-operated calcium entry;GO:0046697 decidualization;GO:0002115 store-operated calcium entry			Endoplasmic reticulum(Approved)			(M5922)HALLMARK UNFOLDED PROTEIN RESPONSE; (M5909)HALLMARK MYOGENESIS; (M5891)HALLMARK HYPOXIA	0.0	0.0	1.0	0.0	0.0	0.0	0.0	0.0	0.0	0.0	0.0	0.0	0.0	0.0	0.0	1.0	0.0	0.0	0.0	0.0
CLN8	2055	symbol	H. sapiens	2055	H. sapiens	CLN8	CLN8 transmembrane ER and ERGIC protein	GO:0051935 glutamate reuptake;GO:0098712 L-glutamate import across plasma membrane;GO:0051933 amino acid neurotransmitter reuptake						(M5949)HALLMARK PEROXISOME	0.0	0.0	0.0	0.0	0.0	1.0	0.0	0.0	0.0	0.0	0.0	0.0	0.0	0.0	0.0	0.0	0.0	0.0	0.0	0.0
TULP4	56995	symbol	H. sapiens	56995	H. sapiens	TULP4	TUB like protein 4	GO:0043687 post-translational protein modification;GO:0016567 protein ubiquitination;GO:0032446 protein modification by small protein conjugation							0.0	0.0	0.0	0.0	0.0	0.0	0.0	0.0	0.0	0.0	0.0	0.0	0.0	0.0	0.0	0.0	0.0	0.0	0.0	0.0
LOC644242	644242	Gene_ID	H. sapiens	644242	H. sapiens	LINC00622	long intergenic non-protein coding RNA 622								0.0	0.0	0.0	0.0	0.0	0.0	0.0	0.0	0.0	0.0	0.0	0.0	0.0	0.0	0.0	0.0	0.0	0.0	0.0	0.0
HIST1H2BN	8341	gene_synonym	H. sapiens	8341	H. sapiens	H2BC15	H2B clustered histone 15	GO:0006334 nucleosome assembly;GO:0031497 chromatin assembly;GO:0034728 nucleosome organization			Cytosol;Nucleoplasm(Approved)				0.0	1.0	0.0	0.0	0.0	0.0	0.0	0.0	0.0	0.0	0.0	0.0	0.0	0.0	0.0	0.0	0.0	0.0	0.0	0.0
KIAA0825	285600	symbol	H. sapiens	285600	H. sapiens	KIAA0825	KIAA0825								0.0	0.0	0.0	0.0	0.0	0.0	0.0	0.0	0.0	0.0	0.0	0.0	0.0	0.0	0.0	0.0	0.0	0.0	0.0	0.0
KIAA0513	9764	symbol	H. sapiens	9764	H. sapiens	KIAA0513	KIAA0513				Cytosol;Nucleoplasm(Uncertain)				0.0	0.0	0.0	0.0	0.0	0.0	0.0	0.0	0.0	0.0	0.0	0.0	0.0	0.0	0.0	0.0	0.0	0.0	0.0	0.0
PLCB1	23236	symbol	H. sapiens	23236	H. sapiens	PLCB1	phospholipase C beta 1	GO:2000438 negative regulation of monocyte extravasation;GO:0060466 activation of meiosis involved in egg activation;GO:2000560 positive regulation of CD24 biosynthetic process		Enzymes/ENZYME proteins/Hydrolases	Plasma membrane(Approved)		(M252)PID IL8 CXCR1 PATHWAY; (M213)PID AR NONGENOMIC PATHWAY; (M210)PID IL8 CXCR2 PATHWAY	(M5923)HALLMARK PI3K AKT MTOR SIGNALING	1.0	0.0	0.0	1.0	1.0	1.0	0.0	0.0	1.0	1.0	0.0	0.0	0.0	0.0	0.0	0.0	0.0	0.0	0.0	0.0
PSTPIP2	9050	symbol	H. sapiens	9050	H. sapiens	PSTPIP2	proline-serine-threonine phosphatase interacting protein 2	GO:0030041 actin filament polymerization;GO:0008154 actin polymerization or depolymerization;GO:0051258 protein polymerization			Mitochondria;Nucleus;Plasma membrane(Approved)				0.0	0.0	0.0	0.0	0.0	0.0	0.0	0.0	0.0	0.0	0.0	0.0	0.0	0.0	0.0	0.0	0.0	0.0	0.0	0.0
RCN1	5954	symbol	H. sapiens	5954	H. sapiens	RCN1	reticulocalbin 1	GO:0043687 post-translational protein modification;GO:0006464 cellular protein modification process;GO:0036211 protein modification process			Endoplasmic reticulum(Enhanced)				0.0	0.0	0.0	0.0	0.0	0.0	0.0	0.0	0.0	0.0	0.0	0.0	0.0	0.0	0.0	0.0	0.0	0.0	0.0	0.0
HOXA4	3201	symbol	H. sapiens	3201	H. sapiens	HOXA4	homeobox A4	GO:0048704 embryonic skeletal system morphogenesis;GO:0048706 embryonic skeletal system development;GO:0048705 skeletal system morphogenesis		Transcription factors/Helix-turn-helix domains	Nuclear bodies(Enhanced)				0.0	1.0	0.0	0.0	0.0	0.0	0.0	0.0	0.0	0.0	0.0	0.0	0.0	0.0	0.0	0.0	0.0	0.0	0.0	0.0
FAM194A	131831	gene_synonym	H. sapiens	131831	H. sapiens	ERICH6	glutamate rich 6								0.0	0.0	0.0	0.0	0.0	0.0	0.0	0.0	0.0	0.0	0.0	0.0	0.0	0.0	0.0	0.0	0.0	0.0	0.0	0.0
SLC16A6	9120	symbol	H. sapiens	9120	H. sapiens	SLC16A6	solute carrier family 16 member 6	GO:0015718 monocarboxylic acid transport;GO:0046942 carboxylic acid transport;GO:0015849 organic acid transport		Transporters/Electrochemical Potential-driven transporters	Vesicles(Approved)	Pyruvic acid (Symporter activity)		(M5890)HALLMARK TNFA SIGNALING VIA NFKB	0.0	0.0	0.0	0.0	0.0	0.0	0.0	0.0	0.0	0.0	0.0	0.0	0.0	0.0	0.0	0.0	0.0	0.0	0.0	0.0
LOC100133286	100133286	Gene_ID	H. sapiens	100133286	H. sapiens	LOC100133286	uncharacterized LOC100133286								0.0	0.0	0.0	0.0	0.0	0.0	0.0	0.0	0.0	0.0	0.0	0.0	0.0	0.0	0.0	0.0	0.0	0.0	0.0	0.0
CCDC93	54520	symbol	H. sapiens	54520	H. sapiens	CCDC93	coiled-coil domain containing 93	GO:1990126 retrograde transport, endosome to plasma membrane;GO:0032456 endocytic recycling;GO:0006893 Golgi to plasma membrane transport			Vesicles(Supported)Plasma membrane(Approved)				0.0	0.0	0.0	0.0	0.0	0.0	0.0	0.0	0.0	0.0	0.0	0.0	0.0	0.0	0.0	0.0	0.0	0.0	0.0	0.0
HSDL1	83693	symbol	H. sapiens	83693	H. sapiens	HSDL1	hydroxysteroid dehydrogenase like 1	GO:0055114 oxidation-reduction process;GO:0008152 metabolic process;GO:0008150 biological_process							0.0	0.0	0.0	0.0	0.0	0.0	0.0	0.0	0.0	0.0	0.0	0.0	0.0	0.0	0.0	0.0	0.0	0.0	0.0	0.0
LOC100507495	100507495	Gene_ID	H. sapiens	100507495	H. sapiens	SDCBP2-AS1	SDCBP2 antisense RNA 1								0.0	0.0	0.0	0.0	0.0	0.0	0.0	0.0	0.0	0.0	0.0	0.0	0.0	0.0	0.0	0.0	0.0	0.0	0.0	0.0
LRIG3	121227	symbol	H. sapiens	121227	H. sapiens	LRIG3	leucine rich repeats and immunoglobulin like domains 3	GO:0032474 otolith morphogenesis;GO:0048840 otolith development;GO:0042472 inner ear morphogenesis			Cytosol(Approved)				0.0	0.0	0.0	0.0	0.0	0.0	0.0	0.0	0.0	0.0	0.0	0.0	0.0	0.0	0.0	0.0	0.0	0.0	0.0	0.0
CPT1A	1374	symbol	H. sapiens	1374	H. sapiens	CPT1A	carnitine palmitoyltransferase 1A	GO:0006853 carnitine shuttle;GO:0032000 positive regulation of fatty acid beta-oxidation;GO:1902001 fatty acid transmembrane transport		Enzymes/ENZYME proteins/Transferases	Mitochondria(Supported)	L-Carnitine (Carnitine o-palmitoyltransferase activity);Glyburide (Carnitine o-palmitoyltransferase activity);Perhexiline (Carnitine o-palmitoyltransferase activity)	(M106)PID HNF3B PATHWAY	(M5935)HALLMARK FATTY ACID METABOLISM; (M5936)HALLMARK OXIDATIVE PHOSPHORYLATION	0.0	0.0	0.0	0.0	1.0	0.0	0.0	0.0	0.0	0.0	0.0	1.0	0.0	0.0	0.0	0.0	0.0	0.0	0.0	0.0
LOC100126784	100126784	Gene_ID	H. sapiens	100126784	H. sapiens	LOC100126784	uncharacterized LOC100126784								0.0	0.0	0.0	0.0	0.0	0.0	0.0	0.0	0.0	0.0	0.0	0.0	0.0	0.0	0.0	0.0	0.0	0.0	0.0	0.0
OR2B6	26212	symbol	H. sapiens	26212	H. sapiens	OR2B6	olfactory receptor family 2 subfamily B member 6	GO:0050911 detection of chemical stimulus involved in sensory perception of smell;GO:0050907 detection of chemical stimulus involved in sensory perception;GO:0050906 detection of stimulus involved in sensory perception		G-protein coupled receptors/Odorant/olfactory and gustatory receptors					0.0	0.0	0.0	0.0	0.0	0.0	0.0	0.0	0.0	0.0	0.0	0.0	0.0	0.0	0.0	0.0	0.0	0.0	0.0	0.0
SLC25A20	788	symbol	H. sapiens	788	H. sapiens	SLC25A20	solute carrier family 25 member 20	GO:0006853 carnitine shuttle;GO:1902616 acyl carnitine transmembrane transport;GO:1902001 fatty acid transmembrane transport		Transporters/Electrochemical Potential-driven transporters	Cytosol;Mitochondria(Supported)	L-Carnitine		(M5936)HALLMARK OXIDATIVE PHOSPHORYLATION	0.0	0.0	0.0	0.0	0.0	0.0	0.0	0.0	0.0	0.0	0.0	0.0	0.0	0.0	0.0	0.0	0.0	0.0	0.0	0.0
DDX26B	203522	gene_synonym	H. sapiens	203522	H. sapiens	INTS6L	integrator complex subunit 6 like	GO:0034472 snRNA 3'-end processing;GO:0016180 snRNA processing;GO:0043628 ncRNA 3'-end processing			Centrosome(Enhanced)Mitochondria(Approved)		(M3008)NABA ECM GLYCOPROTEINS; (M5884)NABA CORE MATRISOME; (M5889)NABA MATRISOME		0.0	0.0	0.0	0.0	0.0	0.0	0.0	0.0	0.0	0.0	0.0	0.0	0.0	0.0	0.0	0.0	0.0	0.0	0.0	0.0
PP7080	25845	symbol	H. sapiens	25845	H. sapiens	PP7080	uncharacterized LOC25845								0.0	0.0	0.0	0.0	0.0	0.0	0.0	0.0	0.0	0.0	0.0	0.0	0.0	0.0	0.0	0.0	0.0	0.0	0.0	0.0
CCDC9	26093	symbol	H. sapiens	26093	H. sapiens	CCDC9	coiled-coil domain containing 9				Cytosol(Approved)				0.0	0.0	0.0	0.0	0.0	0.0	0.0	0.0	0.0	0.0	0.0	0.0	0.0	0.0	0.0	0.0	0.0	0.0	0.0	0.0
DKK1	22943	symbol	H. sapiens	22943	H. sapiens	DKK1	dickkopf WNT signaling pathway inhibitor 1	GO:0090082 positive regulation of heart induction by negative regulation of canonical Wnt signaling pathway;GO:1901296 negative regulation of canonical Wnt signaling pathway involved in cardiac muscle cell fate commitment;GO:0090081 regulation of heart induction by regulation of canonical Wnt signaling pathway					(M77)PID WNT SIGNALING PATHWAY; (M17761)ST WNT BETA CATENIN PATHWAY; (M70)PID PS1 PATHWAY	(M5895)HALLMARK WNT BETA CATENIN SIGNALING; (M5930)HALLMARK EPITHELIAL MESENCHYMAL TRANSITION	1.0	0.0	1.0	0.0	0.0	1.0	0.0	0.0	1.0	0.0	0.0	0.0	0.0	0.0	0.0	0.0	0.0	0.0	0.0	1.0
TSTA3	7264	symbol	H. sapiens	7264	H. sapiens	TSTA3	tissue specific transplantation antigen P35B	GO:0042351 'de novo' GDP-L-fucose biosynthetic process;GO:0042350 GDP-L-fucose biosynthetic process;GO:0046368 GDP-L-fucose metabolic process		Enzymes/ENZYME proteins/Oxidoreductases	Cytosol;Nucleoplasm(Approved)	NADH (Isomerase activity)		(M5937)HALLMARK GLYCOLYSIS; (M5907)HALLMARK ESTROGEN RESPONSE LATE	0.0	0.0	0.0	0.0	0.0	0.0	0.0	0.0	0.0	1.0	0.0	0.0	0.0	0.0	0.0	0.0	0.0	0.0	0.0	0.0
PLCE1	51196	symbol	H. sapiens	51196	H. sapiens	PLCE1	phospholipase C epsilon 1	GO:0051209 release of sequestered calcium ion into cytosol;GO:0006651 diacylglycerol biosynthetic process;GO:0097553 calcium ion transmembrane import into cytosol		Enzymes/ENZYME proteins/Hydrolases;RAS pathway related proteins	Cytosol(Supported)		(M269)PID RAS PATHWAY		0.0	0.0	0.0	1.0	1.0	0.0	0.0	1.0	1.0	0.0	0.0	0.0	0.0	0.0	0.0	0.0	0.0	0.0	0.0	0.0
CPNE7	27132	symbol	H. sapiens	27132	H. sapiens	CPNE7	copine 7	GO:0071277 cellular response to calcium ion;GO:0046474 glycerophospholipid biosynthetic process;GO:0051592 response to calcium ion							0.0	0.0	0.0	0.0	0.0	0.0	0.0	0.0	0.0	0.0	0.0	0.0	0.0	0.0	0.0	0.0	0.0	0.0	0.0	0.0
C10orf118	55088	gene_synonym	H. sapiens	55088	H. sapiens	CCDC186	coiled-coil domain containing 186	GO:0009617 response to bacterium;GO:0051707 response to other organism;GO:0043207 response to external biotic stimulus			Golgi apparatus(Approved)				0.0	0.0	0.0	0.0	0.0	0.0	0.0	0.0	0.0	0.0	0.0	0.0	0.0	0.0	0.0	0.0	0.0	0.0	0.0	0.0
TP53	7157	symbol	H. sapiens	7157	H. sapiens	TP53	tumor protein p53	GO:0072363 regulation of glycolytic process by positive regulation of transcription from RNA polymerase II promoter;GO:1904024 negative regulation of glucose catabolic process to lactate via pyruvate;GO:1900740 positive regulation of protein insertion into mitochondrial membrane involved in apoptotic signaling pathway		Transcription factors/Immunoglobulin fold;Transporters/Transporter channels and pores	Nucleoplasm(Enhanced)	Acetylsalicylic acid;AZD 3355;1-(9-ethyl-9H-carbazol-3-yl)-N-methylmethanamine	(M1529)SA G1 AND S PHASES; (M180)PID HIF1A PATHWAY; (M32)PID HDAC CLASSIII PATHWAY	(M5895)HALLMARK WNT BETA CATENIN SIGNALING; (M5898)HALLMARK DNA REPAIR; (M5925)HALLMARK E2F TARGETS	1.0	1.0	1.0	1.0	0.0	0.0	0.0	1.0	1.0	0.0	1.0	0.0	0.0	0.0	0.0	0.0	0.0	0.0	0.0	0.0
THRA	7067	symbol	H. sapiens	7067	H. sapiens	THRA	thyroid hormone receptor alpha	GO:0017055 negative regulation of RNA polymerase II transcriptional preinitiation complex assembly;GO:0045925 positive regulation of female receptivity;GO:0008050 female courtship behavior		Nuclear receptors;Transcription factors/Zinc-coordinating DNA-binding domains	Cytosol(Supported)	Liothyronine (Zinc ion binding);Levothyroxine (Zinc ion binding);Dextrothyroxine (Zinc ion binding);Liotrix (Zinc ion binding);3,5-Dichloro-4-[(4-Hydroxy-3-Isopropylphenoxy)Phenylacetic Acid (Zinc ion binding);KB2115 (Zinc ion binding);NRP409 (Zinc ion binding)	(M162)PID RXR VDR PATHWAY		0.0	1.0	0.0	1.0	1.0	1.0	0.0	0.0	0.0	0.0	0.0	0.0	0.0	0.0	0.0	0.0	0.0	0.0	1.0	0.0
MURC	347273	gene_synonym	H. sapiens	347273	H. sapiens	CAVIN4	caveolae associated protein 4	GO:0035023 regulation of Rho protein signal transduction;GO:0007266 Rho protein signal transduction;GO:0046578 regulation of Ras protein signal transduction			Plasma membrane(Supported)Golgi apparatus;Nucleoplasm(Approved)				0.0	0.0	0.0	0.0	0.0	0.0	0.0	1.0	0.0	0.0	0.0	0.0	0.0	0.0	0.0	0.0	0.0	0.0	0.0	0.0
RAB33B	83452	symbol	H. sapiens	83452	H. sapiens	RAB33B	RAB33B, member RAS oncogene family	GO:1903434 negative regulation of constitutive secretory pathway;GO:1903433 regulation of constitutive secretory pathway;GO:2000156 regulation of retrograde vesicle-mediated transport, Golgi to ER							0.0	0.0	0.0	0.0	0.0	0.0	0.0	1.0	0.0	0.0	0.0	0.0	0.0	0.0	0.0	0.0	0.0	0.0	0.0	0.0
MIR378D2	100616169	symbol	H. sapiens	100616169	H. sapiens	MIR378D2	microRNA 378d-2								0.0	0.0	0.0	0.0	0.0	0.0	0.0	0.0	0.0	0.0	0.0	0.0	0.0	0.0	0.0	0.0	0.0	0.0	0.0	0.0
RNF19B	127544	symbol	H. sapiens	127544	H. sapiens	RNF19B	ring finger protein 19B	GO:0032436 positive regulation of proteasomal ubiquitin-dependent protein catabolic process;GO:2000060 positive regulation of ubiquitin-dependent protein catabolic process;GO:1901800 positive regulation of proteasomal protein catabolic process			Cytosol(Approved)			(M5890)HALLMARK TNFA SIGNALING VIA NFKB; (M5939)HALLMARK P53 PATHWAY	0.0	0.0	0.0	0.0	0.0	0.0	0.0	0.0	0.0	0.0	0.0	0.0	0.0	0.0	0.0	0.0	0.0	0.0	0.0	0.0
ROPN1L	83853	symbol	H. sapiens	83853	H. sapiens	ROPN1L	rhophilin associated tail protein 1 like	GO:0048240 sperm capacitation;GO:0003351 epithelial cilium movement;GO:0007286 spermatid development							0.0	0.0	0.0	0.0	0.0	0.0	1.0	0.0	0.0	0.0	0.0	0.0	0.0	0.0	0.0	0.0	0.0	0.0	0.0	0.0
CCDC146	57639	symbol	H. sapiens	57639	H. sapiens	CCDC146	coiled-coil domain containing 146				Golgi apparatus;Vesicles(Approved)				0.0	0.0	0.0	0.0	0.0	0.0	0.0	0.0	0.0	0.0	0.0	0.0	0.0	0.0	0.0	0.0	0.0	0.0	0.0	0.0
HBEGF	1839	symbol	H. sapiens	1839	H. sapiens	HBEGF	heparin binding EGF like growth factor	GO:0051545 negative regulation of elastin biosynthetic process;GO:0051543 regulation of elastin biosynthetic process;GO:0035313 wound healing, spreading of epidermal cells					(M201)PID ERBB NETWORK PATHWAY; (M13)PID ERBB4 PATHWAY; (M41)PID ER NONGENOMIC PATHWAY	(M5909)HALLMARK MYOGENESIS; (M5890)HALLMARK TNFA SIGNALING VIA NFKB; (M5939)HALLMARK P53 PATHWAY	0.0	0.0	0.0	0.0	0.0	0.0	0.0	0.0	0.0	0.0	0.0	0.0	0.0	0.0	0.0	0.0	0.0	0.0	0.0	0.0
ABCA12	26154	symbol	H. sapiens	26154	H. sapiens	ABCA12	ATP binding cassette subfamily A member 12	GO:0010875 positive regulation of cholesterol efflux;GO:0032376 positive regulation of cholesterol transport;GO:0010874 regulation of cholesterol efflux		Transporters/Primary Active Transporters	Cytosol;Nucleoli;Plasma membrane;Vesicles(Approved)				0.0	0.0	0.0	0.0	0.0	0.0	0.0	0.0	0.0	0.0	0.0	0.0	0.0	0.0	0.0	0.0	0.0	0.0	0.0	0.0
KITLG	4254	symbol	H. sapiens	4254	H. sapiens	KITLG	KIT ligand	GO:0033026 negative regulation of mast cell apoptotic process;GO:0045636 positive regulation of melanocyte differentiation;GO:0033025 regulation of mast cell apoptotic process		RAS pathway related proteins	Vesicles(Approved)		(M231)PID KIT PATHWAY; (M195)PID CMYB PATHWAY; (M5883)NABA SECRETED FACTORS		0.0	0.0	0.0	0.0	0.0	0.0	0.0	1.0	1.0	0.0	0.0	0.0	0.0	0.0	0.0	0.0	0.0	0.0	1.0	0.0
TUBB2A	7280	symbol	H. sapiens	7280	H. sapiens	TUBB2A	tubulin beta 2A class IIa	GO:0000226 microtubule cytoskeleton organization;GO:0007017 microtubule-based process;GO:0000278 mitotic cell cycle			Microtubules(Supported)	CYT997 (Structural constituent of cytoskeleton)	(M32)PID HDAC CLASSIII PATHWAY; (M30)PID HDAC CLASSII PATHWAY	(M5922)HALLMARK UNFOLDED PROTEIN RESPONSE; (M5890)HALLMARK TNFA SIGNALING VIA NFKB	0.0	0.0	0.0	1.0	0.0	0.0	1.0	0.0	0.0	0.0	0.0	0.0	0.0	0.0	1.0	0.0	0.0	0.0	0.0	0.0
DACT3-AS1	100506068	symbol	H. sapiens	100506068	H. sapiens	DACT3-AS1	DACT3 antisense RNA 1								0.0	0.0	0.0	0.0	0.0	0.0	0.0	0.0	0.0	0.0	0.0	0.0	0.0	0.0	0.0	0.0	0.0	0.0	0.0	0.0
LOC730101	730101	Gene_ID	H. sapiens	730101	H. sapiens	LOC730101	uncharacterized LOC730101								0.0	0.0	0.0	0.0	0.0	0.0	0.0	0.0	0.0	0.0	0.0	0.0	0.0	0.0	0.0	0.0	0.0	0.0	0.0	0.0
NUPR1	26471	symbol	H. sapiens	26471	H. sapiens	NUPR1	nuclear protein 1, transcriptional regulator	GO:0045820 negative regulation of glycolytic process;GO:2001170 negative regulation of ATP biosynthetic process;GO:1903862 positive regulation of oxidative phosphorylation			Cytosol;Nucleus(Approved)			(M5924)HALLMARK MTORC1 SIGNALING; (M5939)HALLMARK P53 PATHWAY	1.0	0.0	1.0	0.0	0.0	0.0	0.0	0.0	0.0	0.0	0.0	1.0	0.0	0.0	0.0	0.0	0.0	0.0	0.0	0.0
CDRT1	374286	symbol	H. sapiens	374286	H. sapiens	CDRT1	CMT1A duplicated region transcript 1	GO:0008150 biological_process			Nucleoli;Nucleus(Approved)				0.0	0.0	0.0	0.0	0.0	0.0	0.0	0.0	0.0	0.0	0.0	0.0	0.0	0.0	0.0	0.0	0.0	0.0	0.0	0.0
GABPB2	126626	symbol	H. sapiens	126626	H. sapiens	GABPB2	GA binding protein transcription factor subunit beta 2	GO:0045944 positive regulation of transcription by RNA polymerase II;GO:0045893 positive regulation of transcription, DNA-templated;GO:1903508 positive regulation of nucleic acid-templated transcription			Nucleoplasm(Supported)Cytosol(Approved)				0.0	0.0	0.0	0.0	0.0	0.0	0.0	0.0	0.0	0.0	0.0	0.0	0.0	0.0	0.0	0.0	0.0	0.0	0.0	0.0
MBNL2	10150	symbol	H. sapiens	10150	H. sapiens	MBNL2	muscleblind like splicing regulator 2	GO:0000381 regulation of alternative mRNA splicing, via spliceosome;GO:0000380 alternative mRNA splicing, via spliceosome;GO:0048024 regulation of mRNA splicing, via spliceosome			Nucleoplasm(Supported)				0.0	0.0	0.0	0.0	0.0	0.0	0.0	0.0	0.0	0.0	0.0	0.0	0.0	0.0	0.0	0.0	0.0	0.0	0.0	0.0
HIST1H1T	3010	gene_synonym	H. sapiens	3010	H. sapiens	H1-6	H1.6 linker histone, cluster member	GO:0031936 negative regulation of chromatin silencing;GO:0016584 nucleosome positioning;GO:0031935 regulation of chromatin silencing						(M5951)HALLMARK SPERMATOGENESIS	0.0	1.0	0.0	0.0	0.0	0.0	0.0	0.0	0.0	0.0	0.0	0.0	0.0	0.0	0.0	0.0	0.0	0.0	0.0	0.0
GLT8D2	83468	symbol	H. sapiens	83468	H. sapiens	GLT8D2	glycosyltransferase 8 domain containing 2				Cytosol(Approved)				0.0	0.0	0.0	0.0	0.0	0.0	0.0	0.0	0.0	0.0	0.0	0.0	0.0	0.0	0.0	0.0	0.0	0.0	0.0	0.0
ZNF101	94039	symbol	H. sapiens	94039	H. sapiens	ZNF101	zinc finger protein 101	GO:0006357 regulation of transcription by RNA polymerase II;GO:0006366 transcription by RNA polymerase II;GO:0006355 regulation of transcription, DNA-templated		Transcription factors/Zinc-coordinating DNA-binding domains					0.0	0.0	0.0	0.0	0.0	0.0	0.0	0.0	0.0	0.0	0.0	0.0	0.0	0.0	0.0	0.0	0.0	0.0	0.0	0.0
LPPR4	9890	gene_synonym	H. sapiens	9890	H. sapiens	PLPPR4	phospholipid phosphatase related 4	GO:0046839 phospholipid dephosphorylation;GO:0007409 axonogenesis;GO:0048839 inner ear development		Enzymes/ENZYME proteins/Hydrolases				(M5902)HALLMARK APOPTOSIS	0.0	0.0	0.0	0.0	0.0	0.0	0.0	0.0	0.0	0.0	0.0	0.0	0.0	0.0	0.0	0.0	0.0	0.0	0.0	0.0
LOC100288175	100288175	Gene_ID	H. sapiens	100288175	H. sapiens	LOC100288175	uncharacterized LOC100288175								0.0	0.0	0.0	0.0	0.0	0.0	0.0	0.0	0.0	0.0	0.0	0.0	0.0	0.0	0.0	0.0	0.0	0.0	0.0	0.0
LOC100288432	100288432	Gene_ID	H. sapiens	100288432	H. sapiens	IL10RB-DT	IL10RB divergent transcript								0.0	0.0	0.0	0.0	0.0	0.0	0.0	0.0	0.0	0.0	0.0	0.0	0.0	0.0	0.0	0.0	0.0	0.0	0.0	0.0
ALPK2	115701	symbol	H. sapiens	115701	H. sapiens	ALPK2	alpha kinase 2	GO:0003308 negative regulation of Wnt signaling pathway involved in heart development;GO:0003307 regulation of Wnt signaling pathway involved in heart development;GO:1905223 epicardium morphogenesis	Atypical: Alpha-type protein kinase family	Enzymes/Kinases/Atypical kinases	Cytosol(Approved)				0.0	0.0	0.0	0.0	0.0	0.0	0.0	0.0	0.0	0.0	0.0	0.0	0.0	0.0	0.0	0.0	0.0	0.0	0.0	0.0
EXOC6	54536	symbol	H. sapiens	54536	H. sapiens	EXOC6	exocyst complex component 6	GO:0006904 vesicle docking involved in exocytosis;GO:0006893 Golgi to plasma membrane transport;GO:0140029 exocytic process		Transporters/Transporter channels and pores	Vesicles(Supported)Nucleoplasm(Approved)		(M16)PID INSULIN PATHWAY; (M67)PID ARF6 TRAFFICKING PATHWAY		0.0	0.0	0.0	0.0	0.0	0.0	0.0	0.0	0.0	0.0	0.0	0.0	0.0	0.0	0.0	0.0	0.0	0.0	0.0	0.0
LINC00152	112597	gene_synonym	H. sapiens	112597	H. sapiens	CYTOR	cytoskeleton regulator RNA								0.0	0.0	0.0	0.0	0.0	0.0	0.0	0.0	0.0	0.0	0.0	0.0	0.0	0.0	0.0	0.0	0.0	0.0	0.0	0.0
MIR181A2HG	100379345	symbol	H. sapiens	100379345	H. sapiens	MIR181A2HG	MIR181A2 host gene								0.0	0.0	0.0	0.0	0.0	0.0	0.0	0.0	0.0	0.0	0.0	0.0	0.0	0.0	0.0	0.0	0.0	0.0	0.0	0.0
C3orf25	90288	gene_synonym	H. sapiens	90288	H. sapiens	EFCAB12	EF-hand calcium binding domain 12								0.0	0.0	0.0	0.0	0.0	0.0	0.0	0.0	0.0	0.0	0.0	0.0	0.0	0.0	0.0	0.0	0.0	0.0	0.0	0.0
MARVELD1	83742	symbol	H. sapiens	83742	H. sapiens	MARVELD1	MARVEL domain containing 1	GO:0042552 myelination;GO:0008366 axon ensheathment;GO:0007272 ensheathment of neurons							0.0	0.0	0.0	0.0	0.0	0.0	0.0	0.0	0.0	0.0	0.0	0.0	0.0	0.0	0.0	0.0	0.0	0.0	0.0	0.0
SSBP2	23635	symbol	H. sapiens	23635	H. sapiens	SSBP2	single stranded DNA binding protein 2	GO:0045944 positive regulation of transcription by RNA polymerase II;GO:0045893 positive regulation of transcription, DNA-templated;GO:1903508 positive regulation of nucleic acid-templated transcription			Nucleoplasm(Supported)				0.0	0.0	0.0	0.0	0.0	0.0	0.0	0.0	0.0	0.0	0.0	0.0	0.0	0.0	0.0	0.0	0.0	0.0	0.0	0.0
TUSC3	7991	symbol	H. sapiens	7991	H. sapiens	TUSC3	tumor suppressor candidate 3	GO:1903830 magnesium ion transmembrane transport;GO:0018279 protein N-linked glycosylation via asparagine;GO:0015693 magnesium ion transport		Transporters/Transporter channels and pores					0.0	0.0	0.0	0.0	0.0	1.0	0.0	0.0	0.0	0.0	0.0	0.0	0.0	0.0	0.0	0.0	0.0	0.0	0.0	0.0
GIPC1	10755	symbol	H. sapiens	10755	H. sapiens	GIPC1	GIPC PDZ domain containing family member 1	GO:0048023 positive regulation of melanin biosynthetic process;GO:0032435 negative regulation of proteasomal ubiquitin-dependent protein catabolic process;GO:0048021 regulation of melanin biosynthetic process			Cell Junctions;Nucleus;Plasma membrane(Approved)		(M165)PID SYNDECAN 4 PATHWAY; (M187)PID TRKR PATHWAY		1.0	0.0	0.0	0.0	0.0	0.0	0.0	1.0	0.0	0.0	0.0	0.0	0.0	0.0	0.0	0.0	0.0	0.0	0.0	0.0
KCNK6	9424	symbol	H. sapiens	9424	H. sapiens	KCNK6	potassium two pore domain channel subfamily K member 6	GO:0003085 negative regulation of systemic arterial blood pressure;GO:0060075 regulation of resting membrane potential;GO:0061337 cardiac conduction		Transporters/Transporter channels and pores;Voltage-gated ion channels/Two-P Potassium Channels	Actin filaments;Cytosol;Plasma membrane(Approved)	Ibutilide (Potassium ion leak channel activity);Quinidine (Potassium ion leak channel activity)			0.0	0.0	0.0	0.0	0.0	0.0	0.0	0.0	0.0	0.0	0.0	0.0	0.0	0.0	0.0	0.0	0.0	0.0	0.0	0.0
C9orf116	138162	symbol	H. sapiens	138162	H. sapiens	C9orf116	chromosome 9 open reading frame 116	GO:0071494 cellular response to UV-C;GO:0010225 response to UV-C;GO:0034644 cellular response to UV			Cytosol;Nucleoplasm(Approved)				1.0	0.0	0.0	0.0	0.0	0.0	0.0	0.0	0.0	0.0	0.0	0.0	0.0	0.0	0.0	0.0	0.0	0.0	0.0	0.0
ELOVL7	79993	symbol	H. sapiens	79993	H. sapiens	ELOVL7	ELOVL fatty acid elongase 7	GO:0035338 long-chain fatty-acyl-CoA biosynthetic process;GO:0034626 fatty acid elongation, polyunsaturated fatty acid;GO:0034625 fatty acid elongation, monounsaturated fatty acid		Enzymes/ENZYME proteins/Transferases					0.0	0.0	0.0	0.0	0.0	0.0	0.0	0.0	0.0	0.0	0.0	0.0	0.0	0.0	0.0	0.0	0.0	0.0	0.0	0.0
ZNF493	284443	symbol	H. sapiens	284443	H. sapiens	ZNF493	zinc finger protein 493	GO:0006357 regulation of transcription by RNA polymerase II;GO:0006366 transcription by RNA polymerase II;GO:0006355 regulation of transcription, DNA-templated		Transcription factors/Zinc-coordinating DNA-binding domains					0.0	0.0	0.0	0.0	0.0	0.0	0.0	0.0	0.0	0.0	0.0	0.0	0.0	0.0	0.0	0.0	0.0	0.0	0.0	0.0
C11orf63	79864	gene_synonym	H. sapiens	79864	H. sapiens	JHY	junctional cadherin complex regulator	GO:0033326 cerebrospinal fluid secretion;GO:0032053 ciliary basal body organization;GO:0035082 axoneme assembly			Nucleoplasm(Supported)Golgi apparatus(Approved)				0.0	0.0	0.0	0.0	0.0	0.0	1.0	0.0	0.0	0.0	0.0	0.0	0.0	0.0	0.0	0.0	0.0	0.0	0.0	0.0
RABL2B	11158	symbol	H. sapiens	11158	H. sapiens	RABL2B	RAB, member of RAS oncogene family like 2B	GO:0042073 intraciliary transport;GO:0032482 Rab protein signal transduction;GO:0010970 transport along microtubule			Centrosome;Vesicles(Approved)				0.0	0.0	0.0	0.0	0.0	0.0	1.0	1.0	0.0	0.0	0.0	0.0	0.0	0.0	0.0	0.0	0.0	0.0	0.0	0.0
CLDN12	9069	symbol	H. sapiens	9069	H. sapiens	CLDN12	claudin 12	GO:0016338 calcium-independent cell-cell adhesion via plasma membrane cell-adhesion molecules;GO:0098742 cell-cell adhesion via plasma-membrane adhesion molecules;GO:0098609 cell-cell adhesion							0.0	0.0	0.0	0.0	0.0	0.0	0.0	0.0	0.0	0.0	0.0	0.0	0.0	0.0	0.0	0.0	0.0	0.0	0.0	0.0
GPR180	160897	symbol	H. sapiens	160897	H. sapiens	GPR180	G protein-coupled receptor 180	GO:0019236 response to pheromone;GO:0007186 G protein-coupled receptor signaling pathway;GO:0010033 response to organic substance			Vesicles(Approved)				0.0	0.0	0.0	0.0	0.0	0.0	0.0	0.0	0.0	0.0	0.0	0.0	0.0	0.0	0.0	0.0	0.0	0.0	0.0	0.0
FLJ31104	441072	symbol	H. sapiens	441072	H. sapiens	FLJ31104	uncharacterized LOC441072								0.0	0.0	0.0	0.0	0.0	0.0	0.0	0.0	0.0	0.0	0.0	0.0	0.0	0.0	0.0	0.0	0.0	0.0	0.0	0.0
SULT1C2	6819	symbol	H. sapiens	6819	H. sapiens	SULT1C2	sulfotransferase family 1C member 2	GO:0050427 3'-phosphoadenosine 5'-phosphosulfate metabolic process;GO:0034035 purine ribonucleoside bisphosphate metabolic process;GO:0051923 sulfation							0.0	0.0	0.0	0.0	0.0	0.0	0.0	0.0	0.0	0.0	0.0	0.0	0.0	0.0	0.0	0.0	0.0	0.0	0.0	0.0
LOC100287015	100287015	Gene_ID	H. sapiens	100287015	H. sapiens	LOC100287015	uncharacterized LOC100287015								0.0	0.0	0.0	0.0	0.0	0.0	0.0	0.0	0.0	0.0	0.0	0.0	0.0	0.0	0.0	0.0	0.0	0.0	0.0	0.0
SNORD77	692197	symbol	H. sapiens	692197	H. sapiens	SNORD77	small nucleolar RNA, C/D box 77	GO:0006396 RNA processing;GO:0016070 RNA metabolic process;GO:0090304 nucleic acid metabolic process							0.0	0.0	0.0	0.0	0.0	0.0	0.0	0.0	0.0	0.0	0.0	0.0	0.0	0.0	0.0	0.0	0.0	0.0	0.0	0.0
TDG	6996	symbol	H. sapiens	6996	H. sapiens	TDG	thymine DNA glycosylase	GO:0045008 depyrimidination;GO:0009223 pyrimidine deoxyribonucleotide catabolic process;GO:0035511 oxidative DNA demethylation		Enzymes/ENZYME proteins/Hydrolases	Nucleoplasm(Supported)				0.0	1.0	0.0	0.0	0.0	0.0	0.0	0.0	0.0	0.0	0.0	0.0	0.0	0.0	0.0	0.0	0.0	0.0	0.0	0.0
C3orf37	56941	gene_synonym	H. sapiens	56941	H. sapiens	HMCES	5-hydroxymethylcytosine binding, ES cell specific	GO:0090305 nucleic acid phosphodiester bond hydrolysis;GO:0006974 cellular response to DNA damage stimulus;GO:0033554 cellular response to stress			Nucleus(Approved)				0.0	0.0	0.0	0.0	0.0	0.0	0.0	0.0	0.0	0.0	0.0	0.0	0.0	0.0	0.0	0.0	0.0	0.0	0.0	0.0
NOV	4856	gene_synonym	H. sapiens	4856	H. sapiens	CCN3	cellular communication network factor 3	GO:0090027 negative regulation of monocyte chemotaxis;GO:1904057 negative regulation of sensory perception of pain;GO:0060392 negative regulation of SMAD protein signal transduction			Vesicles(Supported)	Insulin Human (Notch binding);Insulin Pork (Notch binding)	(M3008)NABA ECM GLYCOPROTEINS; (M5884)NABA CORE MATRISOME; (M5889)NABA MATRISOME		0.0	0.0	0.0	0.0	0.0	0.0	0.0	0.0	0.0	0.0	0.0	0.0	1.0	0.0	0.0	0.0	0.0	0.0	0.0	0.0
HOXA1	3198	symbol	H. sapiens	3198	H. sapiens	HOXA1	homeobox A1	GO:0021599 abducens nerve formation;GO:0060876 semicircular canal formation;GO:0021598 abducens nerve morphogenesis		Transcription factors/Helix-turn-helix domains					0.0	1.0	0.0	0.0	0.0	1.0	0.0	0.0	0.0	0.0	0.0	0.0	0.0	0.0	0.0	0.0	1.0	0.0	0.0	0.0
DCDC1	341019	symbol	H. sapiens	341019	H. sapiens	DCDC1	doublecortin domain containing 1	GO:1902412 regulation of mitotic cytokinesis;GO:0000281 mitotic cytokinesis;GO:0032465 regulation of cytokinesis							0.0	0.0	0.0	0.0	0.0	0.0	0.0	0.0	0.0	0.0	0.0	0.0	0.0	0.0	0.0	0.0	0.0	0.0	0.0	0.0
EMC3	55831	symbol	H. sapiens	55831	H. sapiens	EMC3	ER membrane protein complex subunit 3	GO:0034975 protein folding in endoplasmic reticulum;GO:0006457 protein folding;GO:0009987 cellular process			Cytosol;Microtubules(Approved)				0.0	0.0	0.0	0.0	0.0	0.0	0.0	0.0	0.0	0.0	0.0	0.0	0.0	0.0	0.0	0.0	0.0	0.0	0.0	0.0
ADORA2B	136	symbol	H. sapiens	136	H. sapiens	ADORA2B	adenosine A2b receptor	GO:0002882 positive regulation of chronic inflammatory response to non-antigenic stimulus;GO:0002880 regulation of chronic inflammatory response to non-antigenic stimulus;GO:0031284 positive regulation of guanylate cyclase activity		G-protein coupled receptors/{Adenosine and adenine nucleotide receptors,GPCRs excl olfactory receptors}	Cytosol(Uncertain)	Theophylline (G-protein coupled adenosine receptor activity);Adenosine (G-protein coupled adenosine receptor activity);Enprofylline (G-protein coupled adenosine receptor activity);Defibrotide (G-protein coupled adenosine receptor activity)	(M195)PID CMYB PATHWAY	(M5942)HALLMARK UV RESPONSE DN; (M5937)HALLMARK GLYCOLYSIS; (M5932)HALLMARK INFLAMMATORY RESPONSE	0.0	1.0	0.0	0.0	0.0	0.0	0.0	0.0	1.0	0.0	1.0	1.0	0.0	0.0	0.0	0.0	0.0	0.0	0.0	0.0
C16orf45	89927	gene_synonym	H. sapiens	89927	H. sapiens	BMERB1	bMERB domain containing 1	GO:0021822 negative regulation of cell motility involved in cerebral cortex radial glia guided migration;GO:0021814 cell motility involved in cerebral cortex radial glia guided migration;GO:0021819 layer formation in cerebral cortex			Cytosol;Nucleoplasm(Approved)				0.0	0.0	0.0	0.0	0.0	0.0	1.0	0.0	0.0	0.0	0.0	0.0	0.0	0.0	0.0	0.0	0.0	0.0	0.0	0.0
MAMDC2	256691	symbol	H. sapiens	256691	H. sapiens	MAMDC2	MAM domain containing 2				Nuclear speckles;Plasma membrane(Approved)				0.0	0.0	0.0	0.0	0.0	0.0	0.0	0.0	0.0	0.0	0.0	0.0	0.0	0.0	0.0	0.0	0.0	0.0	0.0	0.0
FLJ43681						None	None	None	None	None	None	None	None	None	nan	nan	nan	nan	nan	nan	nan	nan	nan	nan	nan	nan	nan	nan	nan	nan	nan	nan	nan	nan
DDA1	79016	symbol	H. sapiens	79016	H. sapiens	DDA1	DET1 and DDB1 associated 1	GO:0032436 positive regulation of proteasomal ubiquitin-dependent protein catabolic process;GO:2000060 positive regulation of ubiquitin-dependent protein catabolic process;GO:1901800 positive regulation of proteasomal protein catabolic process			Nucleoli;Nucleus(Approved)				0.0	0.0	0.0	0.0	0.0	0.0	0.0	0.0	0.0	0.0	0.0	0.0	0.0	0.0	0.0	0.0	0.0	0.0	0.0	0.0
ARL16	339231	symbol	H. sapiens	339231	H. sapiens	ARL16	ADP ribosylation factor like GTPase 16								0.0	0.0	0.0	0.0	0.0	0.0	0.0	0.0	0.0	0.0	0.0	0.0	0.0	0.0	0.0	0.0	0.0	0.0	0.0	0.0
SLC22A1	6580	symbol	H. sapiens	6580	H. sapiens	SLC22A1	solute carrier family 22 member 1	GO:0051620 norepinephrine uptake;GO:0090494 dopamine uptake;GO:0048241 epinephrine transport		Transporters/Electrochemical Potential-driven transporters				(M5934)HALLMARK XENOBIOTIC METABOLISM	0.0	0.0	0.0	0.0	0.0	0.0	0.0	0.0	0.0	0.0	0.0	0.0	0.0	0.0	0.0	0.0	0.0	0.0	0.0	0.0
POFUT2	23275	symbol	H. sapiens	23275	H. sapiens	POFUT2	protein O-fucosyltransferase 2	GO:0036066 protein O-linked fucosylation;GO:0006004 fucose metabolic process;GO:0010717 regulation of epithelial to mesenchymal transition		Enzymes/ENZYME proteins/Transferases					0.0	0.0	0.0	0.0	0.0	0.0	0.0	0.0	0.0	0.0	0.0	0.0	0.0	0.0	0.0	0.0	0.0	0.0	0.0	0.0
IL12A	3592	symbol	H. sapiens	3592	H. sapiens	IL12A	interleukin 12A	GO:0002860 positive regulation of natural killer cell mediated cytotoxicity directed against tumor cell target;GO:0051135 positive regulation of NK T cell activation;GO:0002857 positive regulation of natural killer cell mediated immune response to tumor cell					(M36)PID IL27 PATHWAY; (M54)PID IL12 2PATHWAY; (M5883)NABA SECRETED FACTORS	(M5950)HALLMARK ALLOGRAFT REJECTION	1.0	0.0	0.0	0.0	0.0	0.0	0.0	0.0	0.0	1.0	0.0	0.0	0.0	0.0	0.0	0.0	0.0	0.0	0.0	0.0
CCDC121	79635	symbol	H. sapiens	79635	H. sapiens	CCDC121	coiled-coil domain containing 121				Actin filaments;Cytosol(Approved)				0.0	0.0	0.0	0.0	0.0	0.0	0.0	0.0	0.0	0.0	0.0	0.0	0.0	0.0	0.0	0.0	0.0	0.0	0.0	0.0
RASA4B	100271927	symbol	H. sapiens	100271927	H. sapiens	RASA4B	RAS p21 protein activator 4B	GO:0046580 negative regulation of Ras protein signal transduction;GO:0071277 cellular response to calcium ion;GO:0051058 negative regulation of small GTPase mediated signal transduction		RAS pathway related proteins	Cell Junctions;Vesicles(Uncertain)				0.0	0.0	0.0	0.0	0.0	0.0	0.0	1.0	0.0	0.0	0.0	0.0	0.0	0.0	0.0	0.0	0.0	0.0	0.0	0.0
CTXN1	404217	symbol	H. sapiens	404217	H. sapiens	CTXN1	cortexin 1				Cell Junctions;Nucleoplasm;Plasma membrane(Approved)				0.0	0.0	0.0	0.0	0.0	0.0	0.0	0.0	0.0	0.0	0.0	0.0	0.0	0.0	0.0	0.0	0.0	0.0	0.0	0.0
SPG7	6687	symbol	H. sapiens	6687	H. sapiens	SPG7	SPG7 matrix AAA peptidase subunit, paraplegin	GO:0006851 mitochondrial calcium ion transmembrane transport;GO:0008089 anterograde axonal transport;GO:1902686 mitochondrial outer membrane permeabilization involved in programmed cell death		Enzymes/Peptidases/Metallopeptidases					0.0	0.0	0.0	0.0	0.0	0.0	1.0	0.0	0.0	0.0	0.0	0.0	0.0	0.0	0.0	0.0	0.0	0.0	0.0	0.0
EFCAB6	64800	symbol	H. sapiens	64800	H. sapiens	EFCAB6	EF-hand calcium binding domain 6				Nucleoplasm(Uncertain)				0.0	0.0	0.0	0.0	0.0	0.0	0.0	0.0	0.0	0.0	0.0	0.0	0.0	0.0	0.0	0.0	0.0	0.0	0.0	0.0
SEMA3A	10371	symbol	H. sapiens	10371	H. sapiens	SEMA3A	semaphorin 3A	GO:0021828 gonadotrophin-releasing hormone neuronal migration to the hypothalamus;GO:0021824 cerebral cortex tangential migration using cell-axon interactions;GO:1903045 neural crest cell migration involved in sympathetic nervous system development			Nucleoplasm;Vesicles(Approved)		(M5880)NABA ECM AFFILIATED; (M5885)NABA MATRISOME ASSOCIATED; (M5889)NABA MATRISOME		0.0	0.0	0.0	0.0	0.0	0.0	0.0	0.0	1.0	0.0	0.0	0.0	0.0	0.0	0.0	0.0	1.0	0.0	0.0	0.0
GYPC	2995	symbol	H. sapiens	2995	H. sapiens	GYPC	glycophorin C (Gerbich blood group)	GO:0050900 leukocyte migration;GO:0016477 cell migration;GO:0048870 cell motility		Blood group antigen proteins;CD markers	Cytosol;Vesicles(Approved)			(M5945)HALLMARK HEME METABOLISM; (M5953)HALLMARK KRAS SIGNALING UP	0.0	0.0	0.0	0.0	0.0	0.0	0.0	0.0	0.0	0.0	0.0	0.0	0.0	0.0	0.0	0.0	0.0	0.0	0.0	0.0
KIF3C	3797	symbol	H. sapiens	3797	H. sapiens	KIF3C	kinesin family member 3C	GO:0035735 intraciliary transport involved in cilium assembly;GO:0019886 antigen processing and presentation of exogenous peptide antigen via MHC class II;GO:0002495 antigen processing and presentation of peptide antigen via MHC class II			Intermediate filaments;Nuclear bodies;Nuclear membrane(Approved)			(M5893)HALLMARK MITOTIC SPINDLE	0.0	0.0	0.0	0.0	0.0	0.0	1.0	0.0	0.0	0.0	0.0	0.0	0.0	0.0	0.0	0.0	0.0	0.0	0.0	0.0
DDIT3	1649	symbol	H. sapiens	1649	H. sapiens	DDIT3	DNA damage inducible transcript 3	GO:2000016 negative regulation of determination of dorsal identity;GO:2000015 regulation of determination of dorsal identity;GO:0044324 regulation of transcription involved in anterior/posterior axis specification		Transcription factors/Basic domains	Nucleoplasm(Supported)		(M229)PID P38 ALPHA BETA DOWNSTREAM PATHWAY; (M166)PID ATF2 PATHWAY; (M254)PID MYC REPRESS PATHWAY	(M5923)HALLMARK PI3K AKT MTOR SIGNALING; (M5902)HALLMARK APOPTOSIS; (M5891)HALLMARK HYPOXIA	1.0	0.0	1.0	0.0	0.0	0.0	0.0	0.0	1.0	0.0	0.0	0.0	0.0	0.0	0.0	0.0	0.0	0.0	0.0	1.0
TARP	445347	symbol	H. sapiens	445347	H. sapiens	TARP	TCR gamma alternate reading frame protein							(M5908)HALLMARK ANDROGEN RESPONSE	0.0	0.0	0.0	0.0	0.0	0.0	0.0	0.0	0.0	0.0	0.0	0.0	0.0	0.0	0.0	0.0	0.0	0.0	0.0	0.0
CDKL2	8999	symbol	H. sapiens	8999	H. sapiens	CDKL2	cyclin dependent kinase like 2	GO:0007548 sex differentiation;GO:0003006 developmental process involved in reproduction;GO:0051726 regulation of cell cycle	CMGC Ser/Thr protein kinase family	Enzymes/{ENZYME proteins/Transferases,Kinases/CMGC Ser/Thr protein kinases}	Nucleus(Supported)Centrosome(Approved)				0.0	0.0	0.0	0.0	0.0	0.0	0.0	0.0	0.0	0.0	0.0	0.0	0.0	0.0	0.0	0.0	0.0	0.0	0.0	0.0
LOC100288198	100288198	Gene_ID	H. sapiens	100288198	H. sapiens	HMGN3-AS1	HMGN3 antisense RNA 1								0.0	0.0	0.0	0.0	0.0	0.0	0.0	0.0	0.0	0.0	0.0	0.0	0.0	0.0	0.0	0.0	0.0	0.0	0.0	0.0
GPR173	54328	symbol	H. sapiens	54328	H. sapiens	GPR173	G protein-coupled receptor 173	GO:0097211 cellular response to gonadotropin-releasing hormone;GO:2001223 negative regulation of neuron migration;GO:0097210 response to gonadotropin-releasing hormone		G-protein coupled receptors/GPCRs excl olfactory receptors	Cytosol;Plasma membrane(Approved)				0.0	0.0	0.0	0.0	0.0	0.0	0.0	0.0	0.0	0.0	0.0	0.0	0.0	0.0	0.0	0.0	0.0	0.0	0.0	0.0
ATPBD4-AS1	100507466	gene_synonym	H. sapiens	100507466	H. sapiens	DPH6-DT	DPH6 divergent transcript								0.0	0.0	0.0	0.0	0.0	0.0	0.0	0.0	0.0	0.0	0.0	0.0	0.0	0.0	0.0	0.0	0.0	0.0	0.0	0.0
PPP1R3E	90673	symbol	H. sapiens	90673	H. sapiens	PPP1R3E	protein phosphatase 1 regulatory subunit 3E	GO:0045725 positive regulation of glycogen biosynthetic process;GO:0070875 positive regulation of glycogen metabolic process;GO:0005979 regulation of glycogen biosynthetic process			Microtubules;Mitochondria;Mitotic spindle(Approved)				0.0	0.0	0.0	0.0	0.0	0.0	0.0	0.0	0.0	0.0	0.0	1.0	0.0	0.0	0.0	0.0	0.0	0.0	0.0	0.0
TGFBR3L	100507588	symbol	H. sapiens	100507588	H. sapiens	TGFBR3L	transforming growth factor beta receptor 3 like				Vesicles(Approved)				0.0	0.0	0.0	0.0	0.0	0.0	0.0	0.0	0.0	0.0	0.0	0.0	0.0	0.0	0.0	0.0	0.0	0.0	0.0	0.0
SAT2	112483	symbol	H. sapiens	112483	H. sapiens	SAT2	spermidine/spermine N1-acetyltransferase family member 2	GO:0032920 putrescine acetylation;GO:0032919 spermine acetylation;GO:0009447 putrescine catabolic process		Enzymes/ENZYME proteins/Transferases					0.0	0.0	0.0	0.0	0.0	0.0	0.0	0.0	0.0	0.0	0.0	0.0	0.0	0.0	0.0	0.0	0.0	0.0	0.0	0.0
MMP7	4316	symbol	H. sapiens	4316	H. sapiens	MMP7	matrix metallopeptidase 7	GO:0044849 estrous cycle;GO:0022617 extracellular matrix disassembly;GO:0060135 maternal process involved in female pregnancy		Enzymes/{ENZYME proteins/Hydrolases,Peptidases/Metallopeptidases}	Nucleoplasm;Vesicles(Approved)	Marimastat (Zinc ion binding);(1R)-N,6-DIHYDROXY-7-METHOXY-2-[(4-METHOXYPHENYL)SULFONYL]-1,2,3,4-TETRAHYDROISOQUINOLINE-1-CARBOXAMIDE (Zinc ion binding);N4-HYDROXY-2-ISOBUTYL-N1-(9-OXO-1,8-DIAZA-TRICYCLO[10.6.1.013,18]NONADECA-12(19),13,15,17-TETRAEN-10-YL)-SUCCINAMIDE (Zinc ion binding);5-METHYL-3-(9-OXO-1,8-DIAZA-TRICYCLO[10.6.1.013,18]NONADECA-12(19),13,15,17-TETRAEN-10-YLCARBAMOYL)-HEXANOIC A…	(M198)PID SYNDECAN 1 PATHWAY; (M142)PID AJDISS 2PATHWAY; (M153)PID P75 NTR PATHWAY	(M5946)HALLMARK COAGULATION	0.0	0.0	0.0	0.0	0.0	0.0	0.0	0.0	0.0	0.0	1.0	0.0	0.0	0.0	0.0	1.0	0.0	0.0	0.0	0.0
GRK4	2868	symbol	H. sapiens	2868	H. sapiens	GRK4	G protein-coupled receptor kinase 4	GO:0022400 regulation of rhodopsin mediated signaling pathway;GO:0016056 rhodopsin mediated signaling pathway;GO:0002031 G protein-coupled receptor internalization	AGC Ser/Thr protein kinase family	Enzymes/{ENZYME proteins/Transferases,Kinases/AGC Ser/Thr protein kinases}	Vesicles(Supported)				0.0	0.0	0.0	0.0	0.0	0.0	0.0	0.0	0.0	0.0	0.0	0.0	0.0	0.0	0.0	0.0	0.0	0.0	0.0	0.0
ULBP3	79465	symbol	H. sapiens	79465	H. sapiens	ULBP3	UL16 binding protein 3	GO:0042271 susceptibility to natural killer cell mediated cytotoxicity;GO:0045954 positive regulation of natural killer cell mediated cytotoxicity;GO:0002717 positive regulation of natural killer cell mediated immunity			Microtubule organizing center;Vesicles(Uncertain)				0.0	0.0	0.0	0.0	0.0	0.0	0.0	0.0	0.0	1.0	0.0	0.0	0.0	0.0	0.0	0.0	0.0	0.0	0.0	0.0
PDP2	57546	symbol	H. sapiens	57546	H. sapiens	PDP2	pyruvate dehyrogenase phosphatase catalytic subunit 2	GO:0010510 regulation of acetyl-CoA biosynthetic process from pyruvate;GO:0050812 regulation of acyl-CoA biosynthetic process;GO:0006086 acetyl-CoA biosynthetic process from pyruvate		Enzymes/ENZYME proteins/Hydrolases	Mitochondria(Supported)				0.0	0.0	0.0	0.0	0.0	0.0	0.0	0.0	0.0	0.0	0.0	0.0	0.0	0.0	0.0	0.0	0.0	0.0	0.0	0.0
PUSL1	126789	symbol	H. sapiens	126789	H. sapiens	PUSL1	pseudouridine synthase like 1	GO:0031119 tRNA pseudouridine synthesis;GO:0001522 pseudouridine synthesis;GO:0006400 tRNA modification			Vesicles(Enhanced)				0.0	0.0	0.0	0.0	0.0	0.0	0.0	0.0	0.0	0.0	0.0	0.0	0.0	0.0	0.0	0.0	0.0	0.0	0.0	0.0
RAPGEF1	2889	symbol	H. sapiens	2889	H. sapiens	RAPGEF1	Rap guanine nucleotide exchange factor 1	GO:1905451 positive regulation of Fc-gamma receptor signaling pathway involved in phagocytosis;GO:0060369 positive regulation of Fc receptor mediated stimulatory signaling pathway;GO:1905449 regulation of Fc-gamma receptor signaling pathway involved in phagocytosis					(M206)PID PDGFRA PATHWAY; (M69)PID REELIN PATHWAY; (M72)PID NECTIN PATHWAY		1.0	0.0	0.0	0.0	0.0	0.0	0.0	1.0	1.0	0.0	0.0	0.0	0.0	0.0	0.0	0.0	0.0	0.0	0.0	0.0
AQP7P3	441432	symbol	H. sapiens	441432	H. sapiens	AQP7P3	aquaporin 7 pseudogene 3	GO:0071918 urea transmembrane transport;GO:0015840 urea transport;GO:0019755 one-carbon compound transport							0.0	0.0	0.0	0.0	0.0	0.0	0.0	0.0	0.0	0.0	0.0	0.0	0.0	0.0	0.0	0.0	0.0	0.0	0.0	0.0
PRKXP1	441733	symbol	H. sapiens	441733	H. sapiens	PRKXP1	PRKX pseudogene 1								0.0	0.0	0.0	0.0	0.0	0.0	0.0	0.0	0.0	0.0	0.0	0.0	0.0	0.0	0.0	0.0	0.0	0.0	0.0	0.0
LOC391322	391322	Gene_ID	H. sapiens	391322	H. sapiens	LOC391322	D-dopachrome tautomerase-like								0.0	0.0	0.0	0.0	0.0	0.0	0.0	0.0	0.0	0.0	0.0	0.0	0.0	0.0	0.0	0.0	0.0	0.0	0.0	0.0
LOC100272217	100272217	Gene_ID	H. sapiens	100272217	H. sapiens	LOC100272217	uncharacterized LOC100272217								0.0	0.0	0.0	0.0	0.0	0.0	0.0	0.0	0.0	0.0	0.0	0.0	0.0	0.0	0.0	0.0	0.0	0.0	0.0	0.0
CACNB3	784	symbol	H. sapiens	784	H. sapiens	CACNB3	calcium voltage-gated channel auxiliary subunit beta 3	GO:1901843 positive regulation of high voltage-gated calcium channel activity;GO:1905788 negative regulation of detection of mechanical stimulus involved in sensory perception of touch;GO:1901387 positive regulation of voltage-gated calcium channel activity		Transporters/Accessory Factors Involved in Transport	Golgi apparatus;Vesicles(Approved)	Nimodipine (Voltage-gated calcium channel activity);Verapamil (Voltage-gated calcium channel activity);Mibefradil (Voltage-gated calcium channel activity);Dronedarone (Voltage-gated calcium channel activity)			0.0	0.0	0.0	0.0	0.0	0.0	0.0	0.0	1.0	0.0	1.0	0.0	1.0	0.0	0.0	0.0	0.0	0.0	0.0	0.0
FAM154B	283726	gene_synonym	H. sapiens	283726	H. sapiens	SAXO2	stabilizer of axonemal microtubules 2	GO:0034453 microtubule anchoring;GO:0000226 microtubule cytoskeleton organization;GO:0007017 microtubule-based process			Golgi apparatus;Nucleoplasm(Approved)				0.0	0.0	0.0	0.0	0.0	0.0	1.0	0.0	0.0	0.0	0.0	0.0	0.0	0.0	0.0	0.0	0.0	0.0	0.0	0.0
TIPARP	25976	symbol	H. sapiens	25976	H. sapiens	TIPARP	TCDD inducible poly(ADP-ribose) polymerase	GO:1904612 response to 2,3,7,8-tetrachlorodibenzodioxine;GO:0070213 protein auto-ADP-ribosylation;GO:0008209 androgen metabolic process		Enzymes/ENZYME proteins/Transferases	Microtubules(Approved)			(M5890)HALLMARK TNFA SIGNALING VIA NFKB; (M5891)HALLMARK HYPOXIA; (M5906)HALLMARK ESTROGEN RESPONSE EARLY	0.0	0.0	0.0	0.0	0.0	0.0	0.0	0.0	0.0	0.0	0.0	0.0	0.0	0.0	0.0	0.0	0.0	0.0	0.0	0.0
LOC100133957	100133957	Gene_ID	H. sapiens	100133957	H. sapiens	UXT-AS1	UXT antisense RNA 1								0.0	0.0	0.0	0.0	0.0	0.0	0.0	0.0	0.0	0.0	0.0	0.0	0.0	0.0	0.0	0.0	0.0	0.0	0.0	0.0
PLXDC1	57125	symbol	H. sapiens	57125	H. sapiens	PLXDC1	plexin domain containing 1	GO:0021510 spinal cord development;GO:0001525 angiogenesis;GO:0048514 blood vessel morphogenesis					(M5880)NABA ECM AFFILIATED; (M5885)NABA MATRISOME ASSOCIATED; (M5889)NABA MATRISOME		0.0	0.0	0.0	0.0	0.0	0.0	0.0	0.0	0.0	0.0	0.0	0.0	0.0	0.0	0.0	0.0	0.0	0.0	0.0	0.0
GDPD1	284161	symbol	H. sapiens	284161	H. sapiens	GDPD1	glycerophosphodiester phosphodiesterase domain containing 1	GO:0070291 N-acylethanolamine metabolic process;GO:0042439 ethanolamine-containing compound metabolic process;GO:0046475 glycerophospholipid catabolic process							0.0	0.0	0.0	0.0	1.0	0.0	0.0	0.0	0.0	0.0	0.0	0.0	0.0	0.0	0.0	0.0	0.0	0.0	0.0	0.0
GOLGA8B	440270	symbol	H. sapiens	440270	H. sapiens	GOLGA8B	golgin A8 family member B	GO:0051225 spindle assembly;GO:0007030 Golgi organization;GO:0007051 spindle organization			Cytosol;Golgi apparatus(Approved)				0.0	0.0	0.0	0.0	0.0	0.0	1.0	0.0	0.0	0.0	0.0	0.0	0.0	0.0	0.0	0.0	0.0	0.0	0.0	0.0
LY96	23643	symbol	H. sapiens	23643	H. sapiens	LY96	lymphocyte antigen 96	GO:0034128 negative regulation of MyD88-independent toll-like receptor signaling pathway;GO:0034127 regulation of MyD88-independent toll-like receptor signaling pathway;GO:0035666 TRIF-dependent toll-like receptor signaling pathway			Vesicles(Approved)	3-Hydroxy-Myristic Acid (Lipopolysaccharide receptor activity);Lauric Acid (Lipopolysaccharide receptor activity);MYRISTIC ACID (Lipopolysaccharide receptor activity)	(M264)PID TOLL ENDOGENOUS PATHWAY	(M5953)HALLMARK KRAS SIGNALING UP	0.0	0.0	0.0	0.0	0.0	0.0	0.0	0.0	0.0	0.0	0.0	0.0	0.0	0.0	1.0	0.0	0.0	1.0	0.0	0.0

## Sheet: Enrichment
GroupID	Category	Term	Description	LogP	Log(q-value)	InTerm_InList	Genes	Symbols
1_Summary	GO Biological Processes	GO:0030330	DNA damage response, signal transduction by p53 class mediator	-4.48073	-0.819819	8/107	1647,1820,4193,5366,7157,7832,10769,340485,138162,144715,1649,3592,8850,58528,22943,26471,2889,23236,8766,10755,330	GADD45A,ARID3A,MDM2,PMAIP1,TP53,BTG2,PLK2,ACER2,C9orf116,RAD9B,DDIT3,IL12A,KAT2B,RRAGD,DKK1,NUPR1,RAPGEF1,PLCB1,RAB11A,GIPC1,BIRC3
1_Member	GO Biological Processes	GO:0030330	DNA damage response, signal transduction by p53 class mediator	-4.48073	-0.819819	8/107	1647,1820,4193,5366,7157,7832,10769,340485	GADD45A,ARID3A,MDM2,PMAIP1,TP53,BTG2,PLK2,ACER2
1_Member	GO Biological Processes	GO:0006977	DNA damage response, signal transduction by p53 class mediator resulting in cell cycle arrest	-4.3641	-0.819819	6/56	1647,1820,4193,7157,7832,10769	GADD45A,ARID3A,MDM2,TP53,BTG2,PLK2
1_Member	GO Biological Processes	GO:0072431	signal transduction involved in mitotic G1 DNA damage checkpoint	-4.31995	-0.819819	6/57	1647,1820,4193,7157,7832,10769	GADD45A,ARID3A,MDM2,TP53,BTG2,PLK2
1_Member	GO Biological Processes	GO:1902400	intracellular signal transduction involved in G1 DNA damage checkpoint	-4.31995	-0.819819	6/57	1647,1820,4193,7157,7832,10769	GADD45A,ARID3A,MDM2,TP53,BTG2,PLK2
1_Member	GO Biological Processes	GO:0071494	cellular response to UV-C	-4.29701	-0.819819	3/7	4193,7157,138162	MDM2,TP53,C9orf116
1_Member	GO Biological Processes	GO:0072413	signal transduction involved in mitotic cell cycle checkpoint	-4.23427	-0.819819	6/59	1647,1820,4193,7157,7832,10769	GADD45A,ARID3A,MDM2,TP53,BTG2,PLK2
1_Member	GO Biological Processes	GO:1902402	signal transduction involved in mitotic DNA damage checkpoint	-4.23427	-0.819819	6/59	1647,1820,4193,7157,7832,10769	GADD45A,ARID3A,MDM2,TP53,BTG2,PLK2
1_Member	GO Biological Processes	GO:1902403	signal transduction involved in mitotic DNA integrity checkpoint	-4.23427	-0.819819	6/59	1647,1820,4193,7157,7832,10769	GADD45A,ARID3A,MDM2,TP53,BTG2,PLK2
1_Member	GO Biological Processes	GO:0031571	mitotic G1 DNA damage checkpoint	-4.0725	-0.757759	6/63	1647,1820,4193,7157,7832,10769	GADD45A,ARID3A,MDM2,TP53,BTG2,PLK2
1_Member	GO Biological Processes	GO:0044819	mitotic G1/S transition checkpoint	-4.0725	-0.757759	6/63	1647,1820,4193,7157,7832,10769	GADD45A,ARID3A,MDM2,TP53,BTG2,PLK2
1_Member	GO Biological Processes	GO:0044783	G1 DNA damage checkpoint	-4.03391	-0.757759	6/64	1647,1820,4193,7157,7832,10769	GADD45A,ARID3A,MDM2,TP53,BTG2,PLK2
1_Member	GO Biological Processes	GO:0044773	mitotic DNA damage checkpoint	-3.88979	-0.68619	7/97	1647,1820,4193,7157,7832,10769,144715	GADD45A,ARID3A,MDM2,TP53,BTG2,PLK2,RAD9B
1_Member	GO Biological Processes	GO:0042770	signal transduction in response to DNA damage	-3.81289	-0.641474	8/133	1647,1820,4193,5366,7157,7832,10769,340485	GADD45A,ARID3A,MDM2,PMAIP1,TP53,BTG2,PLK2,ACER2
1_Member	GO Biological Processes	GO:0072401	signal transduction involved in DNA integrity checkpoint	-3.71514	-0.620296	6/73	1647,1820,4193,7157,7832,10769	GADD45A,ARID3A,MDM2,TP53,BTG2,PLK2
1_Member	GO Biological Processes	GO:0072422	signal transduction involved in DNA damage checkpoint	-3.71514	-0.620296	6/73	1647,1820,4193,7157,7832,10769	GADD45A,ARID3A,MDM2,TP53,BTG2,PLK2
1_Member	GO Biological Processes	GO:0072395	signal transduction involved in cell cycle checkpoint	-3.68256	-0.620296	6/74	1647,1820,4193,7157,7832,10769	GADD45A,ARID3A,MDM2,TP53,BTG2,PLK2
1_Member	GO Biological Processes	GO:0044774	mitotic DNA integrity checkpoint	-3.64965	-0.610859	7/106	1647,1820,4193,7157,7832,10769,144715	GADD45A,ARID3A,MDM2,TP53,BTG2,PLK2,RAD9B
1_Member	Reactome Gene Sets	R-HSA-6791312	TP53 Regulates Transcription of Cell Cycle Genes	-3.61715	-0.600638	5/49	1647,1820,7157,7832,10769	GADD45A,ARID3A,TP53,BTG2,PLK2
1_Member	GO Biological Processes	GO:0071158	positive regulation of cell cycle arrest	-3.4392	-0.464082	6/82	1647,1820,4193,7157,7832,10769	GADD45A,ARID3A,MDM2,TP53,BTG2,PLK2
1_Member	GO Biological Processes	GO:0007050	cell cycle arrest	-3.34692	-0.409586	10/238	1647,1649,1820,3592,4193,7157,7832,8850,10769,58528	GADD45A,DDIT3,ARID3A,IL12A,MDM2,TP53,BTG2,KAT2B,PLK2,RRAGD
1_Member	GO Biological Processes	GO:0010225	response to UV-C	-3.12614	-0.348802	3/16	4193,7157,138162	MDM2,TP53,C9orf116
1_Member	Canonical Pathways	M145	PID P53 DOWNSTREAM PATHWAY	-2.97981	-0.242052	7/137	1647,1820,4193,5366,7157,7832,22943	GADD45A,ARID3A,MDM2,PMAIP1,TP53,BTG2,DKK1
1_Member	GO Biological Processes	GO:0072331	signal transduction by p53 class mediator	-2.95144	-0.224967	10/268	1647,1820,4193,5366,7157,7832,10769,26471,144715,340485	GADD45A,ARID3A,MDM2,PMAIP1,TP53,BTG2,PLK2,NUPR1,RAD9B,ACER2
1_Member	GO Biological Processes	GO:0000077	DNA damage checkpoint	-2.837	-0.142707	7/145	1647,1820,4193,7157,7832,10769,144715	GADD45A,ARID3A,MDM2,TP53,BTG2,PLK2,RAD9B
1_Member	GO Biological Processes	GO:0071156	regulation of cell cycle arrest	-2.80897	-0.134885	6/108	1647,1820,4193,7157,7832,10769	GADD45A,ARID3A,MDM2,TP53,BTG2,PLK2
1_Member	Reactome Gene Sets	R-HSA-6804115	TP53 regulates transcription of additional cell cycle genes whose exact role in the p53 pathway rema	-2.76888	-0.114099	3/21	7157,7832,10769	TP53,BTG2,PLK2
1_Member	GO Biological Processes	GO:0031570	DNA integrity checkpoint	-2.64051	-0.0630327	7/157	1647,1820,4193,7157,7832,10769,144715	GADD45A,ARID3A,MDM2,TP53,BTG2,PLK2,RAD9B
1_Member	GO Biological Processes	GO:2000178	negative regulation of neural precursor cell proliferation	-2.59754	-0.0358733	3/24	2889,7157,7832	RAPGEF1,TP53,BTG2
1_Member	GO Biological Processes	GO:0007093	mitotic cell cycle checkpoint	-2.51992	-0.0170055	7/165	1647,1820,4193,7157,7832,10769,144715	GADD45A,ARID3A,MDM2,TP53,BTG2,PLK2,RAD9B
1_Member	GO Biological Processes	GO:2000134	negative regulation of G1/S transition of mitotic cell cycle	-2.48945	-0.0170055	6/125	1647,1820,4193,7157,7832,10769	GADD45A,ARID3A,MDM2,TP53,BTG2,PLK2
1_Member	GO Biological Processes	GO:1902807	negative regulation of cell cycle G1/S phase transition	-2.38942	0	6/131	1647,1820,4193,7157,7832,10769	GADD45A,ARID3A,MDM2,TP53,BTG2,PLK2
1_Member	Canonical Pathways	M242	PID AURORA A PATHWAY	-2.27665	0	3/31	1647,4193,7157	GADD45A,MDM2,TP53
1_Member	GO Biological Processes	GO:2000045	regulation of G1/S transition of mitotic cell cycle	-2.26185	0	7/184	1647,1820,4193,7157,7832,10769,23236	GADD45A,ARID3A,MDM2,TP53,BTG2,PLK2,PLCB1
1_Member	GO Biological Processes	GO:0043516	regulation of DNA damage response, signal transduction by p53 class mediator	-2.16334	0	3/34	4193,5366,7157	MDM2,PMAIP1,TP53
1_Member	GO Biological Processes	GO:0090068	positive regulation of cell cycle process	-2.11083	0	9/298	1647,1820,4193,7157,7832,8766,10755,10769,23236	GADD45A,ARID3A,MDM2,TP53,BTG2,RAB11A,GIPC1,PLK2,PLCB1
1_Member	KEGG Pathway	hsa04115	p53 signaling pathway	-2.08813	0	4/69	1647,4193,5366,7157	GADD45A,MDM2,PMAIP1,TP53
1_Member	GO Biological Processes	GO:1902806	regulation of cell cycle G1/S phase transition	-2.04829	0	7/202	1647,1820,4193,7157,7832,10769,23236	GADD45A,ARID3A,MDM2,TP53,BTG2,PLK2,PLCB1
1_Member	GO Biological Processes	GO:0071479	cellular response to ionizing radiation	-2.04509	0	4/71	1647,4193,7157,144715	GADD45A,MDM2,TP53,RAD9B
1_Member	KEGG Pathway	hsa01524	Platinum drug resistance	-2.00348	0	4/73	330,4193,5366,7157	BIRC3,MDM2,PMAIP1,TP53
2_Summary	KEGG Pathway	hsa05203	Viral carcinogenesis	-3.93607	-0.697714	10/201	4193,4791,5366,7157,8339,8341,8347,8850,440689,554313,6996,85235,144715,3198,3201,3010,330,136,7067	MDM2,NFKB2,PMAIP1,TP53,H2BC8,H2BC15,H2BC4,KAT2B,H2BC18,H4C15,TDG,H2AC12,RAD9B,HOXA1,HOXA4,H1-6,BIRC3,ADORA2B,THRA
2_Member	KEGG Pathway	hsa05203	Viral carcinogenesis	-3.93607	-0.697714	10/201	4193,4791,5366,7157,8339,8341,8347,8850,440689,554313	MDM2,NFKB2,PMAIP1,TP53,H2BC8,H2BC15,H2BC4,KAT2B,H2BC18,H4C15
2_Member	Reactome Gene Sets	R-HSA-110328	Recognition and association of DNA glycosylase with site containing an affected pyrimidine	-3.17155	-0.348802	5/61	6996,8339,8341,8347,554313	TDG,H2BC8,H2BC15,H2BC4,H4C15
2_Member	Reactome Gene Sets	R-HSA-110329	Cleavage of the damaged pyrimidine	-3.17155	-0.348802	5/61	6996,8339,8341,8347,554313	TDG,H2BC8,H2BC15,H2BC4,H4C15
2_Member	Reactome Gene Sets	R-HSA-73928	Depyrimidination	-3.17155	-0.348802	5/61	6996,8339,8341,8347,554313	TDG,H2BC8,H2BC15,H2BC4,H4C15
2_Member	Reactome Gene Sets	R-HSA-1912408	Pre-NOTCH Transcription and Translation	-3.14686	-0.348802	6/93	7157,8339,8341,8347,8850,554313	TP53,H2BC8,H2BC15,H2BC4,KAT2B,H4C15
2_Member	Reactome Gene Sets	R-HSA-3214815	HDACs deacetylate histones	-3.12235	-0.348802	6/94	8339,8341,8347,85235,440689,554313	H2BC8,H2BC15,H2BC4,H2AC12,H2BC18,H4C15
2_Member	Reactome Gene Sets	R-HSA-73929	Base-Excision Repair, AP Site Formation	-3.1072	-0.348802	5/63	6996,8339,8341,8347,554313	TDG,H2BC8,H2BC15,H2BC4,H4C15
2_Member	Reactome Gene Sets	R-HSA-69473	G2/M DNA damage checkpoint	-3.09814	-0.348802	6/95	7157,8339,8341,8347,144715,554313	TP53,H2BC8,H2BC15,H2BC4,RAD9B,H4C15
2_Member	Reactome Gene Sets	R-HSA-3214847	HATs acetylate histones	-2.88937	-0.173884	7/142	8339,8341,8347,8850,85235,440689,554313	H2BC8,H2BC15,H2BC4,KAT2B,H2AC12,H2BC18,H4C15
2_Member	Reactome Gene Sets	R-HSA-1912422	Pre-NOTCH Expression and Processing	-2.7885	-0.124173	6/109	7157,8339,8341,8347,8850,554313	TP53,H2BC8,H2BC15,H2BC4,KAT2B,H4C15
2_Member	Reactome Gene Sets	R-HSA-5693565	Recruitment and ATM-mediated phosphorylation of repair and signaling proteins at DNA double strand b	-2.73988	-0.094432	5/76	7157,8339,8341,8347,554313	TP53,H2BC8,H2BC15,H2BC4,H4C15
2_Member	Reactome Gene Sets	R-HSA-5693606	DNA Double Strand Break Response	-2.71474	-0.0938416	5/77	7157,8339,8341,8347,554313	TP53,H2BC8,H2BC15,H2BC4,H4C15
2_Member	Reactome Gene Sets	R-HSA-2559586	DNA Damage/Telomere Stress Induced Senescence	-2.6416	-0.0630327	5/80	7157,8339,8341,8347,554313	TP53,H2BC8,H2BC15,H2BC4,H4C15
2_Member	Reactome Gene Sets	R-HSA-5617472	Activation of anterior HOX genes in hindbrain development during early embryogenesis	-2.54176	-0.0170055	6/122	3198,3201,8339,8341,8347,554313	HOXA1,HOXA4,H2BC8,H2BC15,H2BC4,H4C15
2_Member	Reactome Gene Sets	R-HSA-5619507	Activation of HOX genes during differentiation	-2.54176	-0.0170055	6/122	3198,3201,8339,8341,8347,554313	HOXA1,HOXA4,H2BC8,H2BC15,H2BC4,H4C15
2_Member	Reactome Gene Sets	R-HSA-171306	Packaging Of Telomere Ends	-2.52669	-0.0170055	4/52	8339,8341,8347,554313	H2BC8,H2BC15,H2BC4,H4C15
2_Member	GO Biological Processes	GO:0031497	chromatin assembly	-2.51992	-0.0170055	7/165	3010,7157,8339,8341,8347,440689,554313	H1-6,TP53,H2BC8,H2BC15,H2BC4,H2BC18,H4C15
2_Member	Reactome Gene Sets	R-HSA-2559580	Oxidative Stress Induced Senescence	-2.48945	-0.0170055	6/125	4193,7157,8339,8341,8347,554313	MDM2,TP53,H2BC8,H2BC15,H2BC4,H4C15
2_Member	Reactome Gene Sets	R-HSA-110330	Recognition and association of DNA glycosylase with site containing an affected purine	-2.4097	0	4/56	8339,8341,8347,554313	H2BC8,H2BC15,H2BC4,H4C15
2_Member	Reactome Gene Sets	R-HSA-110331	Cleavage of the damaged purine	-2.4097	0	4/56	8339,8341,8347,554313	H2BC8,H2BC15,H2BC4,H4C15
2_Member	Reactome Gene Sets	R-HSA-73927	Depurination	-2.4097	0	4/56	8339,8341,8347,554313	H2BC8,H2BC15,H2BC4,H4C15
2_Member	Reactome Gene Sets	R-HSA-5250924	B-WICH complex positively regulates rRNA expression	-2.39915	0	5/91	8339,8341,8347,8850,554313	H2BC8,H2BC15,H2BC4,KAT2B,H4C15
2_Member	Reactome Gene Sets	R-HSA-5689880	Ub-specific processing proteases	-2.39612	0	8/220	330,4193,7157,8339,8341,8347,85235,440689	BIRC3,MDM2,TP53,H2BC8,H2BC15,H2BC4,H2AC12,H2BC18
2_Member	Reactome Gene Sets	R-HSA-73884	Base Excision Repair	-2.37889	0	5/92	6996,8339,8341,8347,554313	TDG,H2BC8,H2BC15,H2BC4,H4C15
2_Member	KEGG Pathway	hsa05322	Systemic lupus erythematosus	-2.35736	0	6/133	8339,8341,8347,85235,440689,554313	H2BC8,H2BC15,H2BC4,H2AC12,H2BC18,H4C15
2_Member	KEGG Pathway	hsa05034	Alcoholism	-2.31316	0	7/180	136,8339,8341,8347,85235,440689,554313	ADORA2B,H2BC8,H2BC15,H2BC4,H2AC12,H2BC18,H4C15
2_Member	Reactome Gene Sets	R-HSA-8936459	RUNX1 regulates genes involved in megakaryocyte differentiation and platelet function	-2.28145	0	5/97	8339,8341,8347,8850,554313	H2BC8,H2BC15,H2BC4,KAT2B,H4C15
2_Member	Reactome Gene Sets	R-HSA-5693607	Processing of DNA double-strand break ends	-2.26271	0	5/98	8339,8341,8347,144715,554313	H2BC8,H2BC15,H2BC4,RAD9B,H4C15
2_Member	Reactome Gene Sets	R-HSA-73728	RNA Polymerase I Promoter Opening	-2.22676	0	4/63	8339,8341,8347,554313	H2BC8,H2BC15,H2BC4,H4C15
2_Member	Reactome Gene Sets	R-HSA-5334118	DNA methylation	-2.17887	0	4/65	8339,8341,8347,554313	H2BC8,H2BC15,H2BC4,H4C15
2_Member	GO Biological Processes	GO:0006334	nucleosome assembly	-2.17716	0	6/145	3010,8339,8341,8347,440689,554313	H1-6,H2BC8,H2BC15,H2BC4,H2BC18,H4C15
2_Member	GO Biological Processes	GO:0006333	chromatin assembly or disassembly	-2.17556	0	7/191	3010,7157,8339,8341,8347,440689,554313	H1-6,TP53,H2BC8,H2BC15,H2BC4,H2BC18,H4C15
2_Member	Reactome Gene Sets	R-HSA-5625886	Activated PKN1 stimulates transcription of AR (androgen receptor) regulated genes KLK2 and KLK3	-2.13269	0	4/67	8339,8341,8347,554313	H2BC8,H2BC15,H2BC4,H4C15
2_Member	Reactome Gene Sets	R-HSA-212165	Epigenetic regulation of gene expression	-2.12134	0	6/149	6996,8339,8341,8347,8850,554313	TDG,H2BC8,H2BC15,H2BC4,KAT2B,H4C15
2_Member	Reactome Gene Sets	R-HSA-5250913	Positive epigenetic regulation of rRNA expression	-2.12079	0	5/106	8339,8341,8347,8850,554313	H2BC8,H2BC15,H2BC4,KAT2B,H4C15
2_Member	Reactome Gene Sets	R-HSA-5688426	Deubiquitination	-2.1199	0	9/297	330,4193,7157,8339,8341,8347,8850,85235,440689	BIRC3,MDM2,TP53,H2BC8,H2BC15,H2BC4,KAT2B,H2AC12,H2BC18
2_Member	Reactome Gene Sets	R-HSA-427359	SIRT1 negatively regulates rRNA expression	-2.11021	0	4/68	8339,8341,8347,554313	H2BC8,H2BC15,H2BC4,H4C15
2_Member	GO Biological Processes	GO:0065004	protein-DNA complex assembly	-2.09133	0	8/248	3010,7067,7157,8339,8341,8347,440689,554313	H1-6,THRA,TP53,H2BC8,H2BC15,H2BC4,H2BC18,H4C15
2_Member	Reactome Gene Sets	R-HSA-5693571	Nonhomologous End-Joining (NHEJ)	-2.08813	0	4/69	8339,8341,8347,554313	H2BC8,H2BC15,H2BC4,H4C15
2_Member	Reactome Gene Sets	R-HSA-73854	RNA Polymerase I Promoter Clearance	-2.05475	0	5/110	8339,8341,8347,8850,554313	H2BC8,H2BC15,H2BC4,KAT2B,H4C15
2_Member	Reactome Gene Sets	R-HSA-73864	RNA Polymerase I Transcription	-2.02286	0	5/112	8339,8341,8347,8850,554313	H2BC8,H2BC15,H2BC4,KAT2B,H4C15
2_Member	Reactome Gene Sets	R-HSA-212300	PRC2 methylates histones and DNA	-2.00348	0	4/73	8339,8341,8347,554313	H2BC8,H2BC15,H2BC4,H4C15
3_Summary	KEGG Pathway	hsa04210	Apoptosis	-3.70255	-0.620296	8/138	330,1647,1649,4803,5366,7157,9020,9451,2898,26471,22943,8614,10133,11015,116138,51608	BIRC3,GADD45A,DDIT3,NGF,PMAIP1,TP53,MAP3K14,EIF2AK3,GRIK2,NUPR1,DKK1,STC2,OPTN,KDELR3,KLHDC3,GET4
3_Member	KEGG Pathway	hsa04210	Apoptosis	-3.70255	-0.620296	8/138	330,1647,1649,4803,5366,7157,9020,9451	BIRC3,GADD45A,DDIT3,NGF,PMAIP1,TP53,MAP3K14,EIF2AK3
3_Member	GO Biological Processes	GO:0006983	ER overload response	-3.51715	-0.521828	3/12	1649,7157,9451	DDIT3,TP53,EIF2AK3
3_Member	GO Biological Processes	GO:0043525	positive regulation of neuron apoptotic process	-2.38197	0	4/57	1649,2898,7157,26471	DDIT3,GRIK2,TP53,NUPR1
3_Member	GO Biological Processes	GO:1901216	positive regulation of neuron death	-2.33915	0	5/94	1649,2898,7157,22943,26471	DDIT3,GRIK2,TP53,DKK1,NUPR1
3_Member	GO Biological Processes	GO:2001244	positive regulation of intrinsic apoptotic signaling pathway	-2.27649	0	4/61	1649,5366,7157,26471	DDIT3,PMAIP1,TP53,NUPR1
3_Member	GO Biological Processes	GO:0070059	intrinsic apoptotic signaling pathway in response to endoplasmic reticulum stress	-2.25139	0	4/62	1649,5366,7157,9451	DDIT3,PMAIP1,TP53,EIF2AK3
3_Member	GO Biological Processes	GO:0034620	cellular response to unfolded protein	-2.24982	0	6/140	1649,8614,9451,10133,11015,116138	DDIT3,STC2,EIF2AK3,OPTN,KDELR3,KLHDC3
3_Member	GO Biological Processes	GO:1902235	regulation of endoplasmic reticulum stress-induced intrinsic apoptotic signaling pathway	-2.23755	0	3/32	1649,5366,9451	DDIT3,PMAIP1,EIF2AK3
3_Member	GO Biological Processes	GO:0034976	response to endoplasmic reticulum stress	-2.23242	0	9/285	1649,5366,7157,8614,9451,11015,26471,51608,116138	DDIT3,PMAIP1,TP53,STC2,EIF2AK3,KDELR3,NUPR1,GET4,KLHDC3
4_Summary	KEGG Pathway	hsa04919	Thyroid hormone signaling pathway	-3.40995	-0.454141	7/116	4193,7067,7157,8850,23236,51196,116931,7280	MDM2,THRA,TP53,KAT2B,PLCB1,PLCE1,MED12L,TUBB2A
4_Member	KEGG Pathway	hsa04919	Thyroid hormone signaling pathway	-3.40995	-0.454141	7/116	4193,7067,7157,8850,23236,51196,116931	MDM2,THRA,TP53,KAT2B,PLCB1,PLCE1,MED12L
4_Member	Canonical Pathways	M32	PID HDAC CLASSIII PATHWAY	-2.54569	-0.0170055	3/25	7157,7280,8850	TP53,TUBB2A,KAT2B
5_Summary	GO Biological Processes	GO:0016042	lipid catabolic process	-3.28877	-0.369165	12/334	1374,7067,8605,10924,23236,51171,51196,201164,221955,284161,340485,390916	CPT1A,THRA,PLA2G4C,SMPDL3A,PLCB1,HSD17B14,PLCE1,PLD6,DAGLB,GDPD1,ACER2,NUDT19
5_Member	GO Biological Processes	GO:0016042	lipid catabolic process	-3.28877	-0.369165	12/334	1374,7067,8605,10924,23236,51171,51196,201164,221955,284161,340485,390916	CPT1A,THRA,PLA2G4C,SMPDL3A,PLCB1,HSD17B14,PLCE1,PLD6,DAGLB,GDPD1,ACER2,NUDT19
6_Summary	GO Biological Processes	GO:0050890	cognition	-3.17913	-0.348802	11/296	1393,2055,3198,4803,7067,7832,7991,10769,22943,23236,23657	CRHBP,CLN8,HOXA1,NGF,THRA,BTG2,TUSC3,PLK2,DKK1,PLCB1,SLC7A11
6_Member	GO Biological Processes	GO:0050890	cognition	-3.17913	-0.348802	11/296	1393,2055,3198,4803,7067,7832,7991,10769,22943,23236,23657	CRHBP,CLN8,HOXA1,NGF,THRA,BTG2,TUSC3,PLK2,DKK1,PLCB1,SLC7A11
6_Member	GO Biological Processes	GO:0007611	learning or memory	-2.53478	-0.0170055	9/256	1393,2055,4803,7067,7832,10769,22943,23236,23657	CRHBP,CLN8,NGF,THRA,BTG2,PLK2,DKK1,PLCB1,SLC7A11
7_Summary	GO Biological Processes	GO:0035082	axoneme assembly	-3.13908	-0.348802	5/62	23639,79864,136332,154313,345895,1647,3797,6687,7280,8766,8850,10769,11158,23015,25999,83853,89927,283726,440270,3383,5205,57451,80127,85462,92154,154865	LRRC6,JHY,LRGUK,CFAP206,RSPH4A,GADD45A,KIF3C,SPG7,TUBB2A,RAB11A,KAT2B,PLK2,RABL2B,GOLGA8A,CLIP3,ROPN1L,BMERB1,SAXO2,GOLGA8B,ICAM1,ATP8B1,TENM2,BBOF1,FHDC1,MTSS2,IQUB
7_Member	GO Biological Processes	GO:0035082	axoneme assembly	-3.13908	-0.348802	5/62	23639,79864,136332,154313,345895	LRRC6,JHY,LRGUK,CFAP206,RSPH4A
7_Member	GO Biological Processes	GO:0007017	microtubule-based process	-2.85436	-0.149606	19/764	1647,3797,6687,7280,8766,8850,10769,11158,23015,23639,25999,79864,83853,89927,136332,154313,283726,345895,440270	GADD45A,KIF3C,SPG7,TUBB2A,RAB11A,KAT2B,PLK2,RABL2B,GOLGA8A,LRRC6,CLIP3,JHY,ROPN1L,BMERB1,LRGUK,CFAP206,SAXO2,RSPH4A,GOLGA8B
7_Member	GO Biological Processes	GO:0000226	microtubule cytoskeleton organization	-2.63239	-0.0630327	15/564	1647,7280,8766,8850,10769,23015,23639,25999,79864,89927,136332,154313,283726,345895,440270	GADD45A,TUBB2A,RAB11A,KAT2B,PLK2,GOLGA8A,LRRC6,CLIP3,JHY,BMERB1,LRGUK,CFAP206,SAXO2,RSPH4A,GOLGA8B
7_Member	GO Biological Processes	GO:0120031	plasma membrane bounded cell projection assembly	-2.44254	0	15/591	3383,3797,5205,8766,11158,23639,57451,79864,80127,85462,92154,136332,154313,154865,345895	ICAM1,KIF3C,ATP8B1,RAB11A,RABL2B,LRRC6,TENM2,JHY,BBOF1,FHDC1,MTSS2,LRGUK,CFAP206,IQUB,RSPH4A
7_Member	GO Biological Processes	GO:0001578	microtubule bundle formation	-2.39915	0	5/91	23639,79864,136332,154313,345895	LRRC6,JHY,LRGUK,CFAP206,RSPH4A
7_Member	GO Biological Processes	GO:0030031	cell projection assembly	-2.36267	0	15/603	3383,3797,5205,8766,11158,23639,57451,79864,80127,85462,92154,136332,154313,154865,345895	ICAM1,KIF3C,ATP8B1,RAB11A,RABL2B,LRRC6,TENM2,JHY,BBOF1,FHDC1,MTSS2,LRGUK,CFAP206,IQUB,RSPH4A
7_Member	GO Biological Processes	GO:0060271	cilium assembly	-2.20843	0	11/395	3797,8766,11158,23639,79864,80127,85462,136332,154313,154865,345895	KIF3C,RAB11A,RABL2B,LRRC6,JHY,BBOF1,FHDC1,LRGUK,CFAP206,IQUB,RSPH4A
7_Member	GO Biological Processes	GO:0003341	cilium movement	-2.11021	0	4/68	23639,83853,154313,345895	LRRC6,ROPN1L,CFAP206,RSPH4A
7_Member	GO Biological Processes	GO:0044782	cilium organization	-2.07033	0	11/413	3797,8766,11158,23639,79864,80127,85462,136332,154313,154865,345895	KIF3C,RAB11A,RABL2B,LRRC6,JHY,BBOF1,FHDC1,LRGUK,CFAP206,IQUB,RSPH4A
8_Summary	Canonical Pathways	M187	PID TRKR PATHWAY	-3.13908	-0.348802	5/62	2889,4803,6016,10287,10755,4254,7157,8766,10769,11158,25780,51196,83452,347273,100271927	RAPGEF1,NGF,RIT1,RGS19,GIPC1,KITLG,TP53,RAB11A,PLK2,RABL2B,RASGRP3,PLCE1,RAB33B,CAVIN4,RASA4B
8_Member	Canonical Pathways	M187	PID TRKR PATHWAY	-3.13908	-0.348802	5/62	2889,4803,6016,10287,10755	RAPGEF1,NGF,RIT1,RGS19,GIPC1
8_Member	GO Biological Processes	GO:0007265	Ras protein signal transduction	-2.66224	-0.0630327	13/449	2889,4254,4803,6016,7157,8766,10769,11158,25780,51196,83452,347273,100271927	RAPGEF1,KITLG,NGF,RIT1,TP53,RAB11A,PLK2,RABL2B,RASGRP3,PLCE1,RAB33B,CAVIN4,RASA4B
8_Member	Reactome Gene Sets	R-HSA-187687	Signalling to ERKs	-2.23755	0	3/32	2889,4803,6016	RAPGEF1,NGF,RIT1
8_Member	GO Biological Processes	GO:0007264	small GTPase mediated signal transduction	-2.17945	0	14/572	2889,4254,4803,6016,7157,8766,10287,10769,11158,25780,51196,83452,347273,100271927	RAPGEF1,KITLG,NGF,RIT1,TP53,RAB11A,RGS19,PLK2,RABL2B,RASGRP3,PLCE1,RAB33B,CAVIN4,RASA4B
9_Summary	KEGG Pathway	hsa04010	MAPK signaling pathway	-3.11511	-0.348802	10/255	784,1326,1647,1649,4791,4803,7157,8605,9020,25780,2889,136,4254,22943,51196,3383,10371,23236,113277,195827	CACNB3,MAP3K8,GADD45A,DDIT3,NFKB2,NGF,TP53,PLA2G4C,MAP3K14,RASGRP3,RAPGEF1,ADORA2B,KITLG,DKK1,PLCE1,ICAM1,SEMA3A,PLCB1,TMEM106A,PRXL2C
9_Member	KEGG Pathway	hsa04010	MAPK signaling pathway	-3.11511	-0.348802	10/255	784,1326,1647,1649,4791,4803,7157,8605,9020,25780	CACNB3,MAP3K8,GADD45A,DDIT3,NFKB2,NGF,TP53,PLA2G4C,MAP3K14,RASGRP3
9_Member	GO Biological Processes	GO:0000186	activation of MAPKK activity	-2.49649	-0.0170055	4/53	1326,2889,4803,9020	MAP3K8,RAPGEF1,NGF,MAP3K14
9_Member	GO Biological Processes	GO:0043406	positive regulation of MAP kinase activity	-2.49027	-0.0170055	9/260	136,1326,1647,2889,4254,4803,9020,22943,51196	ADORA2B,MAP3K8,GADD45A,RAPGEF1,KITLG,NGF,MAP3K14,DKK1,PLCE1
9_Member	GO Biological Processes	GO:0043410	positive regulation of MAPK cascade	-2.33832	0	14/548	136,1326,1647,2889,3383,4254,4803,9020,10371,22943,23236,51196,113277,195827	ADORA2B,MAP3K8,GADD45A,RAPGEF1,ICAM1,KITLG,NGF,MAP3K14,SEMA3A,DKK1,PLCB1,PLCE1,TMEM106A,PRXL2C
10_Summary	GO Biological Processes	GO:0002456	T cell mediated immunity	-2.80897	-0.134885	6/108	3383,3592,7264,23180,23705,79465,1525,57451,23236	ICAM1,IL12A,TSTA3,RFTN1,CADM1,ULBP3,CXADR,TENM2,PLCB1
10_Member	GO Biological Processes	GO:0002456	T cell mediated immunity	-2.80897	-0.134885	6/108	3383,3592,7264,23180,23705,79465	ICAM1,IL12A,TSTA3,RFTN1,CADM1,ULBP3
10_Member	GO Biological Processes	GO:0007157	heterophilic cell-cell adhesion via plasma membrane cell adhesion molecules	-2.72325	-0.0938416	4/46	1525,3383,23705,57451	CXADR,ICAM1,CADM1,TENM2
10_Member	GO Biological Processes	GO:0001913	T cell mediated cytotoxicity	-2.55757	-0.0170055	4/51	3592,7264,23705,79465	IL12A,TSTA3,CADM1,ULBP3
10_Member	GO Biological Processes	GO:0045954	positive regulation of natural killer cell mediated cytotoxicity	-2.3172	0	3/30	3592,23705,79465	IL12A,CADM1,ULBP3
10_Member	GO Biological Processes	GO:0002717	positive regulation of natural killer cell mediated immunity	-2.19981	0	3/33	3592,23705,79465	IL12A,CADM1,ULBP3
10_Member	KEGG Pathway	hsa05143	African trypanosomiasis	-2.12807	0	3/35	3383,3592,23236	ICAM1,IL12A,PLCB1
10_Member	GO Biological Processes	GO:0001909	leukocyte mediated cytotoxicity	-2.08739	0	5/108	3383,3592,7264,23705,79465	ICAM1,IL12A,TSTA3,CADM1,ULBP3
11_Summary	GO Biological Processes	GO:0071496	cellular response to external stimulus	-2.70714	-0.0938416	11/339	136,784,1647,3383,4193,4316,5366,7157,9020,9451,58528,661,4791,4794	ADORA2B,CACNB3,GADD45A,ICAM1,MDM2,MMP7,PMAIP1,TP53,MAP3K14,EIF2AK3,RRAGD,POLR3D,NFKB2,NFKBIE
11_Member	GO Biological Processes	GO:0071496	cellular response to external stimulus	-2.70714	-0.0938416	11/339	136,784,1647,3383,4193,4316,5366,7157,9020,9451,58528	ADORA2B,CACNB3,GADD45A,ICAM1,MDM2,MMP7,PMAIP1,TP53,MAP3K14,EIF2AK3,RRAGD
11_Member	KEGG Pathway	hsa05169	Epstein-Barr virus infection	-2.63506	-0.0630327	8/201	661,3383,4193,4791,4794,7157,9020,9451	POLR3D,ICAM1,MDM2,NFKB2,NFKBIE,TP53,MAP3K14,EIF2AK3
12_Summary	GO Biological Processes	GO:0062013	positive regulation of small molecule metabolic process	-2.70381	-0.0938416	7/153	136,1374,5366,8850,26471,90673,195827	ADORA2B,CPT1A,PMAIP1,KAT2B,NUPR1,PPP1R3E,PRXL2C
12_Member	GO Biological Processes	GO:0062013	positive regulation of small molecule metabolic process	-2.70381	-0.0938416	7/153	136,1374,5366,8850,26471,90673,195827	ADORA2B,CPT1A,PMAIP1,KAT2B,NUPR1,PPP1R3E,PRXL2C
13_Summary	GO Biological Processes	GO:0031645	negative regulation of neurological system process	-2.49611	-0.0170055	3/26	784,4856,9451	CACNB3,CCN3,EIF2AK3
13_Member	GO Biological Processes	GO:0031645	negative regulation of neurological system process	-2.49611	-0.0170055	3/26	784,4856,9451	CACNB3,CCN3,EIF2AK3
14_Summary	GO Biological Processes	GO:0034612	response to tumor necrosis factor	-2.47006	-0.00377496	10/312	330,1393,2678,3383,3604,9020,9076,25999,728441,100506658	BIRC3,CRHBP,GGT1,ICAM1,TNFRSF9,MAP3K14,CLDN1,CLIP3,GGT2,OCLN
14_Member	GO Biological Processes	GO:0034612	response to tumor necrosis factor	-2.47006	-0.00377496	10/312	330,1393,2678,3383,3604,9020,9076,25999,728441,100506658	BIRC3,CRHBP,GGT1,ICAM1,TNFRSF9,MAP3K14,CLDN1,CLIP3,GGT2,OCLN
15_Summary	KEGG Pathway	hsa05130	Pathogenic Escherichia coli infection	-2.43802	0	4/55	7280,9076,23643,100506658	TUBB2A,CLDN1,LY96,OCLN
15_Member	KEGG Pathway	hsa05130	Pathogenic Escherichia coli infection	-2.43802	0	4/55	7280,9076,23643,100506658	TUBB2A,CLDN1,LY96,OCLN
16_Summary	GO Biological Processes	GO:0044706	multi-multicellular organism process	-2.37261	0	8/222	406,1393,4316,5669,5672,8605,8614,23780	ARNTL,CRHBP,MMP7,PSG1,PSG4,PLA2G4C,STC2,APOL2
16_Member	GO Biological Processes	GO:0044706	multi-multicellular organism process	-2.37261	0	8/222	406,1393,4316,5669,5672,8605,8614,23780	ARNTL,CRHBP,MMP7,PSG1,PSG4,PLA2G4C,STC2,APOL2
17_Summary	GO Biological Processes	GO:0021602	cranial nerve morphogenesis	-2.3593	0	3/29	3198,5205,10371	HOXA1,ATP8B1,SEMA3A
17_Member	GO Biological Processes	GO:0021602	cranial nerve morphogenesis	-2.3593	0	3/29	3198,5205,10371	HOXA1,ATP8B1,SEMA3A
18_Summary	Canonical Pathways	M18030	ST TUMOR NECROSIS FACTOR PATHWAY	-2.3593	0	3/29	330,4791,4794,3383,9020,23643	BIRC3,NFKB2,NFKBIE,ICAM1,MAP3K14,LY96
18_Member	Canonical Pathways	M18030	ST TUMOR NECROSIS FACTOR PATHWAY	-2.3593	0	3/29	330,4791,4794	BIRC3,NFKB2,NFKBIE
18_Member	KEGG Pathway	hsa04064	NF-kappa B signaling pathway	-2.31967	0	5/95	330,3383,4791,9020,23643	BIRC3,ICAM1,NFKB2,MAP3K14,LY96
19_Summary	GO Biological Processes	GO:0033032	regulation of myeloid cell apoptotic process	-2.3593	0	3/29	4254,7067,23657	KITLG,THRA,SLC7A11
19_Member	GO Biological Processes	GO:0033032	regulation of myeloid cell apoptotic process	-2.3593	0	3/29	4254,7067,23657	KITLG,THRA,SLC7A11
19_Member	GO Biological Processes	GO:0033028	myeloid cell apoptotic process	-2.19981	0	3/33	4254,7067,23657	KITLG,THRA,SLC7A11
20_Summary	Canonical Pathways	M254	PID MYC REPRESS PATHWAY	-2.22676	0	4/63	1647,1649,22943,81855	GADD45A,DDIT3,DKK1,SFXN3
20_Member	Canonical Pathways	M254	PID MYC REPRESS PATHWAY	-2.22676	0	4/63	1647,1649,22943,81855	GADD45A,DDIT3,DKK1,SFXN3
