# Supplementary material for: ZNF768 links oncogenic RAS to cellular senescence
Source: Nat Commun. 2021 Aug 17;12:4841. doi: 10.1038/s41467-021-24932-w (PMC8370976; doi:10.1038/s41467-021-24932-w)
Supplement: Supplementary file 9 — Source Data [file 41467_2021_24932_MOESM9_ESM.xlsx]

## Sheet: Figure 1B
Figure 1B

## Sheet: Figure 1C
Figure 1C

## Sheet: Figure 1D
Figure 1D

## Sheet: Figure 1E
Figure 1E

## Sheet: Figure 1F
Figure 1F - Raw data
hours	Control	PD098059
0	100	100
	100	100
	100	100
2	75.6111	80.6693
	51.776	98.9
	68.6603	50.9175
4	50.0788	69.2422
	34.05	58.58
	60.603	76.2597
6	51.6839	52.0008
	31.928	58.57
	38.79	67.024
8	37.9705	53.787
	43.1684	51.7094
	33.5348	59.538

## Sheet: Figure 1G
Figure 1G - Raw data
HOURS	CTRL				TORIN
0	100	100	100	100	100	100	100	100
1	123.734	72.4357	98.6866	91.3424	143.698	101.828	92.8592	96.9029
2	87.9681	65.2389	75.2446	85.6031	109.943	96.028	93.9446	92.1977
4	68.1844	54.6245	81.6123	71.1089	119.189	98.7609	81.691	83.5021
8	47.1258	52.1564	70.1993	65.9533	135.465	80.0231	76.1782	84.3359

## Sheet: Figure 1H
Figure 1H

## Sheet: Figure 1I
Figure 1I

## Sheet: Figure 1J
Figure 1J

## Sheet: Figure 1K
Figure 1K - Raw data
TIME	ShGFP						ShGFP+TORIN							shRAPTOR								shRICTOR
0	100	100	100	100	100	100	100	100	100	100	100	100	100	100	100	100	100	100	100	100	100	100	100	100	100	100	100	100	100
1	88.2678	82.0837	90.335	69.0509	77.3076	80.1364	100.133	88.6516	94.7494	82.8582	96.7592	114.74	98.1224	88.2141	83.7033	83.4761	66.2101	62.4276	84.0569	80.9124	79.4861	96.6402	98.0809	98.672	94.6986	79.1401	92.8611	88.9113	83.6191
2	77.1998	68.7439	75.962	47.1369	81.6514	87.9051	83.0817	65.3618	79.4585	89.3875	87.5969	100.35	89.0319	75.3876	68.9736	64.4431	57.2223	58.3202	68.3633	62.2649	59.4695	80	88.5719	86.8887	89.3533	84.7734	80.2872	85.0056	79.5775
4	59.6846	49.6592	53.8479	49.2372	55.514	62.7384	90.4751	75.2867	78.4292	89.0023	73.3615	89.3021	75.4289	61.8815	56.281	51.1628	51.7638	34.5708	57.51	49.5398	46.9954	79.2076	89.1598	83.4106	100.396	83.9862	97.8677	70.2357	63.2578
8	55.3957	41.8371	45.5636	34.0995	45.2537	50.1783	81.7496	65.3618	64.153	77.5809	65.0458	83.6971	67.3407	37.8	32.0188	28.6414	18.746	27.894	37.6247	27.9712	25.2797	70.8716	81.6563	74.4309	92.9828	79.1932	89.6432	67.4972	72.6782

[truncated: 73 more sheets: Figure 1L, Figure 1M, Figure 1N, Figure 1O, Figure 1R, Figure 1S, Figure 1T, Figure 1U, Figure 2A, Figure 2B, Figure 2C, Figure 2D, Figure 2E, Figure 2F, Figure 2G, Figure 2H, Figure 2I, Figure 3E, Figure 4A, Figure 4B …]
